# Supplementary material for: Integrated Mobile Element Scanning (ME-Scan) method for identifying multiple types of polymorphic mobile element insertions
Source: Mob DNA. 2020 Feb 22;11:12. doi: 10.1186/s13100-020-00207-x (PMC7035633; doi:10.1186/s13100-020-00207-x)
Supplement: Supplementary file 1 — Additional file 1. List of pMEIs in the 36 YRI samples. The file is provided in the Variant Call Format (VCF, https://samtools.github.io/hts-specs/VCFv4.2.pdf). [file 13100_2020_207_MOESM1_ESM.vcf]

##fileformat=VCFv4.2
##source=MEScan
##reference=hg19
##INFO=<ID=SVTYPE,Number=1,Type=String,Description="Type of structural variant">
##INFO=<ID=POLARITY,Number=1,Type=String,Description="Orientation of insertion">
##FORMAT=<ID=GT,Number=1,Type=String,Description="Genotype">
##FORMAT=<ID=TPM,Number=1,Type=Float,Description="Tag Per Million read">
##FORMAT=<ID=UR,Number=1,Type=Integer,Description="Number of unique read">
##ALT=<ID=INS:ME:SVA,Description="Insertion of SVA element">
##ALT=<ID=INS:ME:L1HS,Description="Insertion of L1HS element">
##ALT=<ID=INS:ME:AluYb8,Description="Insertion of AluYb8 element">
#CHROM	POS	ID	REF	ALT	QUAL	FILTER	INFO	FORMAT	NA18500	NA18501	NA18502	NA18503	NA18504	NA18505	NA18506	NA18507	NA18508	NA18515	NA18516	NA18517	NA18521	NA18522	NA18523	NA19101	NA19102	NA19103	NA19137	NA19138	NA19139	NA19171	NA19172	NA19173	NA19200	NA19201	NA19202	NA19203	NA19204	NA19205	NA19206	NA19207	NA19208	NA19209	NA19210	NA19211
1	2853729	.	G	INS:ME:L1HS	.	PASS	SVTYPE=L1HS;POLARITY=-	GT:TPM:UR	./.	./.	./.	./.	./.	./.	./.	./.	./.	./.	./.	./.	./.	./.	./.	./.	./.	1/.:115.8:16	./.	./.	./.	./.	./.	./.	./.	./.	./.	./.	./.	./.	./.	./.	./.	./.	./.	./.
1	4276029	.	C	INS:ME:SVA	.	PASS	SVTYPE=SVA;POLARITY=+	GT:TPM:UR	./.	./.	./.	./.	./.	./.	./.	./.	./.	./.	./.	./.	./.	./.	./.	./.	./.	./.	./.	./.	./.	./.	1/.:14.4:14	./.	./.	./.	./.	./.	./.	./.	./.	./.	./.	./.	./.	./.
1	4341100	.	A	INS:ME:L1HS	.	PASS	SVTYPE=L1HS;POLARITY=-	GT:TPM:UR	./.	./.	./.	./.	./.	./.	./.	./.	./.	./.	./.	./.	./.	./.	./.	./.	./.	./.	./.	./.	./.	./.	./.	1/.:52.3:15	./.	./.	./.	./.	./.	./.	./.	./.	./.	./.	./.	./.
1	4942361	.	G	INS:ME:L1HS	.	PASS	SVTYPE=L1HS;POLARITY=-	GT:TPM:UR	./.	./.	./.	./.	./.	./.	./.	./.	./.	./.	./.	./.	./.	./.	./.	./.	./.	./.	./.	./.	./.	./.	./.	./.	./.	./.	./.	./.	./.	./.	./.	1/.:78.4:18	./.	./.	./.	./.
1	5220256	.	A	INS:ME:L1HS	.	PASS	SVTYPE=L1HS;POLARITY=-	GT:TPM:UR	./.	./.	./.	./.	./.	./.	./.	./.	./.	./.	./.	1/.:70.6:12	./.	./.	./.	./.	./.	./.	./.	./.	./.	./.	./.	./.	./.	./.	./.	./.	./.	./.	./.	./.	./.	./.	./.	./.
1	6849268	.	T	INS:ME:AluYb8	.	PASS	SVTYPE=AluYb8;POLARITY=+	GT:TPM:UR	./.	./.	./.	./.	./.	./.	./.	./.	./.	./.	./.	./.	./.	./.	1/.:118.7:57	./.	./.	./.	./.	./.	./.	./.	./.	./.	1/.:281.5:137	./.	1/.:212.6:125	./.	./.	./.	./.	./.	./.	1/.:208.9:106	./.	./.
1	6961882	.	G	INS:ME:L1HS	.	PASS	SVTYPE=L1HS;POLARITY=-	GT:TPM:UR	./.	./.	./.	./.	./.	./.	./.	./.	./.	./.	./.	./.	./.	./.	./.	./.	./.	./.	./.	./.	./.	./.	./.	./.	./.	1/.:13.3:12	./.	./.	./.	./.	./.	./.	./.	./.	./.	./.
1	7661949	.	C	INS:ME:SVA	.	PASS	SVTYPE=SVA;POLARITY=-	GT:TPM:UR	./.	./.	1/.:7.3:24	1/.:8.1:14	1/.:8.5:16	1/.:11.6:27	1/.:5.8:9	1/.:5.4:13	1/.:9.1:48	1/.:6.9:42	1/.:48.9:67	1/.:9.5:28	1/.:9.1:30	1/.:9.2:29	1/.:12.9:58	1/.:27.1:26	1/.:57.6:50	1/.:38.4:24	1/.:25.7:61	1/.:37.0:59	1/.:48.9:81	1/.:30.4:56	1/.:38.5:64	1/.:24.3:60	1/.:32.1:66	1/.:33.6:57	1/.:43.1:93	1/.:26.1:32	1/.:32.6:63	1/.:43.8:69	1/.:18.5:14	1/.:26.3:32	1/.:28.9:13	1/.:37.9:60	1/.:29.9:44	1/.:23.7:24
1	8179849	.	A	INS:ME:AluYb8	.	PASS	SVTYPE=AluYb8;POLARITY=-	GT:TPM:UR	./.	./.	./.	./.	./.	./.	./.	./.	./.	./.	./.	./.	./.	./.	./.	./.	./.	./.	./.	./.	./.	./.	./.	./.	./.	./.	./.	./.	1/.:321.7:166	1/.:162.6:106	./.	1/.:141.1:49	./.	./.	./.	./.
1	8769437	.	C	INS:ME:SVA	.	PASS	SVTYPE=SVA;POLARITY=+	GT:TPM:UR	./.	./.	./.	./.	./.	./.	./.	./.	./.	./.	./.	./.	./.	./.	1/.:31.1:12	./.	./.	./.	./.	./.	./.	./.	./.	./.	./.	./.	./.	./.	./.	./.	./.	./.	./.	./.	./.	./.
1	8802533	.	C	INS:ME:L1HS	.	PASS	SVTYPE=L1HS;POLARITY=-	GT:TPM:UR	./.	./.	./.	./.	./.	./.	./.	./.	./.	./.	./.	./.	./.	./.	./.	./.	./.	./.	./.	./.	./.	./.	./.	./.	./.	./.	./.	./.	1/.:22.0:14	./.	./.	./.	./.	./.	./.	./.
1	9636821	.	T	INS:ME:AluYb8	.	PASS	SVTYPE=AluYb8;POLARITY=+	GT:TPM:UR	./.	./.	./.	./.	./.	./.	./.	./.	./.	./.	./.	./.	./.	./.	./.	./.	./.	./.	./.	./.	./.	1/.:164.9:97	1/.:176.0:90	1/.:169.0:137	./.	./.	./.	1/.:86.7:43	./.	./.	./.	1/.:99.0:32	./.	./.	1/.:180.3:80	./.
1	10088491	.	T	INS:ME:SVA	.	PASS	SVTYPE=SVA;POLARITY=+	GT:TPM:UR	1/.:158.0:99	1/.:146.5:128	1/.:158.9:201	1/.:104.7:85	1/.:139.2:103	1/.:80.3:91	1/.:186.9:91	1/.:163.3:117	1/.:151.8:410	1/.:187.5:334	1/.:349.0:390	1/.:206.1:287	1/.:141.7:211	1/.:160.2:209	1/.:133.3:336	1/.:444.0:226	1/.:228.5:177	1/.:272.1:110	1/.:251.0:275	1/.:190.1:233	1/.:427.3:422	1/.:359.2:344	1/.:393.6:350	1/.:483.9:377	1/.:462.3:429	1/.:203.8:284	1/.:209.8:294	1/.:436.7:235	1/.:450.9:458	1/.:415.4:354	1/.:440.0:78	1/.:382.1:200	1/.:429.1:172	1/.:493.6:348	1/.:436.5:302	1/.:371.8:170
1	10537023	.	A	INS:ME:L1HS	.	PASS	SVTYPE=L1HS;POLARITY=-	GT:TPM:UR	./.	./.	./.	./.	./.	./.	./.	./.	./.	./.	./.	./.	./.	./.	./.	./.	./.	./.	./.	./.	./.	./.	./.	1/.:35.1:17	./.	./.	./.	./.	./.	./.	./.	./.	./.	./.	./.	./.
1	11299573	.	C	INS:ME:L1HS	.	PASS	SVTYPE=L1HS;POLARITY=+	GT:TPM:UR	./.	./.	./.	./.	./.	./.	./.	./.	./.	./.	./.	./.	./.	./.	./.	./.	./.	./.	./.	./.	./.	./.	./.	./.	./.	./.	./.	./.	./.	./.	./.	1/.:55.7:30	./.	./.	./.	./.
1	11369204	.	C	INS:ME:L1HS	.	PASS	SVTYPE=L1HS;POLARITY=+	GT:TPM:UR	./.	./.	./.	./.	./.	./.	./.	./.	./.	./.	./.	./.	1/.:93.7:23	./.	./.	./.	./.	./.	./.	./.	./.	./.	./.	./.	./.	./.	./.	./.	./.	./.	./.	./.	./.	./.	./.	./.
1	12876225	.	C	INS:ME:L1HS	.	PASS	SVTYPE=L1HS;POLARITY=-	GT:TPM:UR	./.	./.	./.	./.	./.	./.	./.	./.	./.	./.	./.	./.	1/.:11.7:27	1/.:22.5:17	1/.:40.0:28	./.	./.	./.	./.	./.	./.	1/.:49.5:52	./.	1/.:42.7:40	1/.:69.2:39	./.	1/.:46.2:54	./.	./.	./.	./.	./.	./.	./.	./.	./.
1	13940018	.	A	INS:ME:AluYb8	.	PASS	SVTYPE=AluYb8;POLARITY=-	GT:TPM:UR	./.	1/.:130.4:20	./.	1/.:54.3:11	1/.:60.0:15	1/.:74.4:25	./.	./.	./.	./.	./.	./.	1/.:136.4:36	./.	1/.:230.1:99	./.	./.	./.	./.	./.	./.	1/.:206.9:135	./.	1/.:225.3:131	./.	1/.:155.9:111	./.	./.	1/.:189.5:99	./.	./.	1/.:137.1:54	./.	./.	./.	./.
1	14604949	.	T	INS:ME:L1HS	.	PASS	SVTYPE=L1HS;POLARITY=-	GT:TPM:UR	./.	./.	./.	./.	./.	./.	./.	./.	./.	./.	./.	./.	./.	./.	1/.:30.6:12	./.	./.	./.	./.	./.	./.	./.	./.	./.	./.	./.	./.	./.	./.	./.	./.	./.	./.	./.	./.	./.
1	15506715	.	T	INS:ME:AluYb8	.	PASS	SVTYPE=AluYb8;POLARITY=-	GT:TPM:UR	./.	./.	./.	./.	./.	./.	./.	./.	./.	1/.:149.0:45	./.	1/.:199.7:33	./.	./.	./.	./.	./.	./.	./.	./.	./.	./.	./.	./.	./.	./.	./.	./.	1/.:82.2:101	1/.:229.8:101	./.	./.	./.	./.	./.	./.
1	16068208	.	A	INS:ME:L1HS	.	PASS	SVTYPE=L1HS;POLARITY=-	GT:TPM:UR	./.	./.	./.	./.	./.	./.	./.	./.	./.	./.	./.	./.	./.	./.	./.	./.	./.	./.	./.	./.	./.	./.	1/.:34.1:13	./.	./.	./.	./.	./.	./.	./.	./.	./.	./.	./.	./.	./.
1	16329351	.	G	INS:ME:SVA	.	PASS	SVTYPE=SVA;POLARITY=+	GT:TPM:UR	./.	./.	./.	./.	./.	./.	./.	./.	./.	1/.:15.4:16	./.	./.	./.	./.	./.	./.	./.	./.	./.	./.	./.	./.	./.	./.	./.	./.	./.	./.	./.	./.	./.	./.	./.	./.	./.	./.
1	17229479	.	C	INS:ME:L1HS	.	PASS	SVTYPE=L1HS;POLARITY=-	GT:TPM:UR	./.	./.	./.	./.	./.	./.	./.	./.	./.	1/.:12.9:15	./.	1/.:11.8:14	./.	./.	./.	./.	./.	./.	./.	./.	./.	./.	./.	./.	./.	./.	./.	./.	./.	./.	./.	./.	./.	./.	./.	./.
1	18080841	.	A	INS:ME:L1HS	.	PASS	SVTYPE=L1HS;POLARITY=-	GT:TPM:UR	./.	./.	./.	1/.:41.9:22	1/.:110.6:43	./.	./.	./.	1/.:101.0:131	./.	./.	./.	./.	./.	./.	./.	1/.:183.5:86	./.	./.	1/.:10.1:23	./.	./.	./.	./.	1/.:75.0:80	./.	1/.:171.3:152	./.	./.	./.	./.	./.	./.	./.	./.	./.
1	18271099	.	T	INS:ME:AluYb8	.	PASS	SVTYPE=AluYb8;POLARITY=-	GT:TPM:UR	./.	./.	./.	1/.:26.0:15	1/.:96.3:12	./.	1/.:183.0:15	./.	1/.:128.9:68	1/.:67.0:38	./.	1/.:135.6:41	1/.:76.9:28	./.	1/.:115.2:53	1/.:267.0:99	./.	1/.:339.0:39	./.	./.	./.	1/.:154.6:126	1/.:195.0:100	./.	./.	./.	./.	./.	./.	./.	./.	1/.:181.9:52	./.	./.	./.	./.
1	20058294	.	T	INS:ME:L1HS	.	PASS	SVTYPE=L1HS;POLARITY=+	GT:TPM:UR	./.	./.	./.	./.	1/.:105.6:14	./.	./.	./.	./.	./.	./.	./.	./.	./.	./.	./.	./.	./.	./.	./.	./.	./.	./.	./.	./.	./.	./.	./.	./.	./.	./.	./.	./.	./.	./.	./.
1	24857592	.	T	INS:ME:AluYb8	.	PASS	SVTYPE=AluYb8;POLARITY=-	GT:TPM:UR	./.	./.	./.	./.	./.	1/.:117.4:15	1/.:86.4:16	./.	1/.:186.3:107	1/.:61.4:54	1/.:292.7:224	./.	1/.:137.1:42	1/.:221.6:58	./.	./.	1/.:95.6:72	1/.:138.2:58	1/.:15.6:17	1/.:152.4:147	1/.:158.9:160	1/.:205.0:164	1/.:146.6:122	1/.:193.2:143	./.	./.	./.	./.	1/.:102.8:151	./.	./.	1/.:103.5:73	1/.:178.0:55	1/.:176.7:112	./.	./.
1	24941264	.	T	INS:ME:AluYb8	.	PASS	SVTYPE=AluYb8;POLARITY=-	GT:TPM:UR	1/.:241.5:20	1/.:195.2:27	1/.:174.9:33	./.	1/.:172.5:23	1/.:236.0:26	1/.:220.1:24	1/.:625.2:37	1/.:343.1:138	1/.:393.2:107	1/.:479.9:209	1/.:332.5:85	1/.:393.5:90	1/.:362.5:63	1/.:325.3:100	1/.:290.2:71	1/.:257.8:72	1/.:281.8:55	1/.:266.3:121	1/.:414.4:219	1/.:460.5:256	1/.:288.7:165	1/.:285.6:131	1/.:245.8:127	1/.:223.9:153	1/.:12.8:22	1/.:14.1:26	1/.:237.1:84	1/.:402.0:233	1/.:543.1:214	1/.:294.5:30	1/.:289.4:91	1/.:139.5:51	1/.:267.5:115	1/.:471.0:171	1/.:277.9:55
1	25842235	.	A	INS:ME:L1HS	.	PASS	SVTYPE=L1HS;POLARITY=-	GT:TPM:UR	./.	./.	./.	./.	./.	./.	./.	./.	./.	./.	./.	./.	./.	./.	1/.:34.7:15	./.	./.	./.	./.	./.	./.	./.	./.	./.	./.	./.	./.	./.	./.	./.	./.	./.	./.	./.	./.	./.
1	27490875	.	G	INS:ME:AluYb8	.	PASS	SVTYPE=AluYb8;POLARITY=-	GT:TPM:UR	./.	./.	./.	./.	./.	./.	./.	./.	./.	1/.:130.1:34	./.	1/.:144.2:38	./.	./.	./.	./.	./.	./.	./.	./.	./.	./.	./.	./.	./.	./.	./.	./.	./.	./.	1/.:164.1:17	./.	./.	./.	./.	./.
1	28459855	.	T	INS:ME:L1HS	.	PASS	SVTYPE=L1HS;POLARITY=-	GT:TPM:UR	./.	./.	./.	./.	./.	./.	./.	./.	./.	./.	./.	./.	./.	./.	./.	./.	./.	./.	./.	./.	./.	./.	./.	./.	./.	./.	./.	./.	./.	./.	./.	./.	./.	1/.:53.6:12	./.	./.
1	28688038	.	A	INS:ME:SVA	.	PASS	SVTYPE=SVA;POLARITY=+	GT:TPM:UR	./.	./.	./.	./.	./.	1/.:159.0:46	./.	./.	./.	./.	./.	./.	1/.:183.2:66	./.	1/.:179.6:119	./.	./.	./.	./.	./.	./.	./.	./.	./.	./.	./.	./.	./.	./.	./.	./.	./.	./.	./.	./.	./.
1	30377071	.	G	INS:ME:L1HS	.	PASS	SVTYPE=L1HS;POLARITY=-	GT:TPM:UR	./.	./.	./.	./.	./.	./.	./.	./.	./.	./.	./.	./.	./.	./.	./.	./.	./.	./.	./.	./.	./.	./.	./.	./.	./.	1/.:203.6:160	1/.:304.9:194	./.	./.	./.	./.	./.	./.	./.	./.	./.
1	32392486	.	T	INS:ME:L1HS	.	PASS	SVTYPE=L1HS;POLARITY=+	GT:TPM:UR	./.	./.	./.	./.	./.	./.	./.	./.	./.	./.	1/.:32.9:12	./.	./.	./.	./.	./.	./.	./.	./.	./.	./.	./.	./.	./.	./.	./.	./.	./.	./.	./.	./.	./.	./.	./.	./.	./.
1	32967989	.	T	INS:ME:AluYb8	.	PASS	SVTYPE=AluYb8;POLARITY=-	GT:TPM:UR	./.	./.	./.	./.	./.	./.	./.	./.	./.	./.	./.	./.	./.	./.	./.	./.	./.	./.	./.	1/.:29.4:45	1/.:28.5:46	./.	./.	./.	./.	./.	./.	./.	./.	./.	./.	./.	./.	./.	./.	./.
1	35147554	.	T	INS:ME:SVA	.	PASS	SVTYPE=SVA;POLARITY=-	GT:TPM:UR	./.	./.	./.	./.	./.	./.	1/.:135.2:8	./.	./.	./.	./.	./.	./.	./.	./.	./.	./.	./.	./.	./.	./.	./.	./.	./.	./.	./.	./.	./.	./.	./.	./.	./.	./.	./.	./.	./.
1	35992801	.	T	INS:ME:L1HS	.	PASS	SVTYPE=L1HS;POLARITY=-	GT:TPM:UR	./.	./.	1/.:90.8:61	./.	./.	./.	1/.:252.7:49	./.	1/.:131.0:189	./.	1/.:233.6:156	./.	./.	./.	1/.:100.6:144	./.	./.	./.	./.	./.	./.	./.	./.	./.	./.	./.	./.	./.	./.	./.	./.	./.	./.	1/.:107.7:103	./.	./.
1	36667186	.	T	INS:ME:AluYb8	.	PASS	SVTYPE=AluYb8;POLARITY=-	GT:TPM:UR	./.	./.	./.	./.	./.	./.	./.	./.	./.	./.	./.	./.	./.	./.	./.	./.	./.	./.	./.	./.	./.	1/.:15.4:17	./.	./.	1/.:257.7:122	./.	1/.:237.0:150	./.	./.	./.	./.	./.	./.	./.	1/.:329.3:114	1/.:155.2:55
1	37215810	.	A	INS:ME:AluYb8	.	PASS	SVTYPE=AluYb8;POLARITY=+	GT:TPM:UR	./.	./.	./.	./.	./.	./.	./.	./.	./.	./.	./.	./.	./.	./.	./.	./.	./.	./.	./.	1/.:177.7:116	./.	./.	./.	./.	./.	./.	./.	./.	./.	./.	./.	./.	./.	./.	./.	./.
1	39295610	.	T	INS:ME:SVA	.	PASS	SVTYPE=SVA;POLARITY=+	GT:TPM:UR	1/.:303.0:49	1/.:253.8:54	1/.:328.5:86	./.	./.	./.	./.	./.	./.	./.	./.	./.	./.	./.	./.	./.	./.	./.	./.	./.	./.	./.	./.	./.	1/.:348.6:159	./.	1/.:292.7:195	./.	./.	./.	./.	./.	./.	./.	1/.:323.1:111	./.
1	39747156	.	G	INS:ME:AluYb8	.	PASS	SVTYPE=AluYb8;POLARITY=-	GT:TPM:UR	1/.:267.9:22	./.	1/.:246.0:32	./.	./.	./.	1/.:141.9:11	./.	1/.:184.8:60	./.	./.	./.	./.	./.	./.	./.	./.	./.	./.	1/.:133.1:85	1/.:223.0:135	./.	./.	./.	1/.:215.6:119	./.	1/.:214.1:136	./.	./.	./.	./.	./.	./.	./.	./.	./.
1	40273392	.	C	INS:ME:SVA	.	PASS	SVTYPE=SVA;POLARITY=+	GT:TPM:UR	1/.:8.8:18	1/.:4.1:13	./.	./.	1/.:4.2:12	1/.:8.8:25	1/.:7.1:11	1/.:4.7:15	1/.:5.8:67	1/.:6.2:44	./.	1/.:4.8:35	1/.:5.8:33	./.	./.	./.	./.	./.	./.	./.	./.	./.	./.	./.	./.	./.	./.	./.	./.	./.	./.	./.	./.	./.	./.	./.
1	41339338	.	T	INS:ME:L1HS	.	PASS	SVTYPE=L1HS;POLARITY=+	GT:TPM:UR	./.	./.	./.	./.	./.	1/.:60.6:12	./.	./.	./.	./.	./.	./.	./.	./.	./.	./.	./.	./.	./.	./.	./.	./.	./.	./.	./.	./.	./.	./.	./.	./.	./.	./.	./.	./.	./.	./.
1	41502710	.	T	INS:ME:L1HS	.	PASS	SVTYPE=L1HS;POLARITY=+	GT:TPM:UR	./.	./.	./.	./.	./.	./.	1/.:641.8:68	1/.:225.4:66	./.	./.	./.	./.	./.	./.	./.	./.	./.	./.	./.	./.	./.	./.	./.	./.	./.	./.	./.	./.	./.	./.	./.	./.	./.	./.	./.	./.
1	42401268	.	T	INS:ME:L1HS	.	PASS	SVTYPE=L1HS;POLARITY=+	GT:TPM:UR	./.	./.	./.	./.	./.	./.	./.	./.	./.	./.	./.	./.	./.	./.	./.	./.	./.	./.	./.	./.	./.	./.	./.	./.	./.	./.	./.	./.	./.	./.	./.	1/.:19.1:20	./.	./.	./.	./.
1	42483959	.	T	INS:ME:L1HS	.	PASS	SVTYPE=L1HS;POLARITY=+	GT:TPM:UR	1/.:219.0:52	1/.:61.1:22	1/.:263.1:124	1/.:152.8:47	./.	1/.:209.4:81	1/.:19.5:11	./.	1/.:14.6:96	1/.:14.3:45	./.	1/.:21.2:50	1/.:41.7:33	./.	1/.:19.7:74	1/.:11.6:11	1/.:13.4:28	./.	./.	./.	1/.:10.0:40	1/.:10.5:52	1/.:19.5:53	./.	1/.:965.8:438	./.	1/.:383.6:248	./.	1/.:19.1:67	1/.:10.2:30	./.	./.	./.	./.	./.	1/.:13.2:23
1	42768621	.	T	INS:ME:AluYb8	.	PASS	SVTYPE=AluYb8;POLARITY=-	GT:TPM:UR	./.	./.	./.	./.	./.	./.	./.	./.	./.	./.	./.	./.	1/.:92.9:26	1/.:128.5:24	./.	./.	1/.:74.3:47	1/.:46.7:20	./.	1/.:70.4:64	./.	./.	./.	./.	./.	./.	./.	./.	./.	./.	./.	./.	./.	./.	./.	./.
1	43180769	.	T	INS:ME:AluYb8	.	PASS	SVTYPE=AluYb8;POLARITY=-	GT:TPM:UR	./.	./.	./.	1/.:73.4:19	1/.:94.0:17	./.	./.	1/.:36.9:12	./.	./.	./.	./.	./.	./.	./.	./.	./.	./.	./.	./.	./.	./.	./.	./.	./.	./.	./.	./.	./.	./.	./.	./.	./.	./.	./.	./.
1	44122275	.	C	INS:ME:AluYb8	.	PASS	SVTYPE=AluYb8;POLARITY=-	GT:TPM:UR	./.	./.	./.	./.	./.	./.	./.	./.	./.	./.	1/.:120.2:131	./.	./.	./.	./.	./.	./.	./.	./.	./.	./.	./.	./.	./.	./.	./.	./.	./.	./.	./.	./.	./.	./.	./.	./.	./.
1	44857351	.	A	INS:ME:AluYb8	.	PASS	SVTYPE=AluYb8;POLARITY=-	GT:TPM:UR	./.	./.	./.	./.	./.	./.	./.	./.	./.	./.	./.	./.	1/.:169.1:43	./.	1/.:77.4:49	./.	./.	./.	./.	1/.:146.5:119	./.	1/.:281.8:136	./.	./.	./.	./.	./.	./.	./.	./.	1/.:274.4:31	./.	./.	./.	1/.:149.6:93	1/.:234.5:52
1	44941491	.	C	INS:ME:AluYb8	.	PASS	SVTYPE=AluYb8;POLARITY=+	GT:TPM:UR	./.	./.	1/.:28.2:18	1/.:31.4:11	./.	./.	./.	./.	1/.:20.8:23	./.	1/.:44.5:35	./.	./.	./.	1/.:11.1:15	./.	./.	./.	1/.:23.7:40	1/.:31.9:36	1/.:42.9:52	./.	./.	1/.:17.8:17	1/.:33.3:36	./.	./.	./.	1/.:12.8:19	./.	./.	./.	./.	1/.:17.8:17	./.	./.
1	45231129	.	A	INS:ME:L1HS	.	PASS	SVTYPE=L1HS;POLARITY=+	GT:TPM:UR	./.	./.	./.	./.	./.	./.	./.	./.	./.	./.	./.	./.	./.	1/.:69.9:25	./.	./.	./.	./.	./.	./.	./.	./.	./.	./.	./.	./.	./.	./.	./.	./.	./.	./.	./.	./.	./.	./.
1	45581722	.	G	INS:ME:SVA	.	PASS	SVTYPE=SVA;POLARITY=-	GT:TPM:UR	1/.:316.7:110	1/.:841.0:136	1/.:742.6:230	1/.:747.9:171	1/.:783.4:148	1/.:674.8:189	1/.:884.6:130	1/.:530.4:148	1/.:595.9:483	1/.:585.3:359	1/.:722.6:411	1/.:495.4:310	1/.:530.0:265	1/.:471.2:263	1/.:571.3:430	1/.:765.4:229	1/.:698.5:274	1/.:660.7:152	1/.:707.7:400	1/.:775.2:406	1/.:747.2:479	1/.:807.2:424	1/.:611.6:392	1/.:810.4:422	1/.:945.5:441	1/.:777.3:387	1/.:819.1:472	1/.:728.9:267	1/.:718.5:436	1/.:781.2:413	1/.:739.5:92	1/.:686.6:237	1/.:774.1:196	1/.:698.9:333	1/.:827.6:365	1/.:844.8:215
1	45621143	.	A	INS:ME:AluYb8	.	PASS	SVTYPE=AluYb8;POLARITY=+	GT:TPM:UR	1/.:285.5:16	./.	1/.:312.7:33	./.	./.	./.	./.	./.	./.	./.	./.	./.	./.	./.	./.	./.	./.	./.	./.	./.	./.	./.	./.	./.	./.	./.	./.	./.	./.	./.	./.	./.	./.	./.	./.	./.
1	45708040	.	A	INS:ME:AluYb8	.	PASS	SVTYPE=AluYb8;POLARITY=-	GT:TPM:UR	./.	./.	1/.:50.1:17	./.	./.	./.	./.	./.	./.	./.	./.	./.	./.	./.	./.	./.	./.	./.	./.	./.	./.	./.	./.	./.	./.	./.	./.	./.	./.	./.	./.	./.	./.	./.	./.	./.
1	45713214	.	A	INS:ME:SVA	.	PASS	SVTYPE=SVA;POLARITY=+	GT:TPM:UR	1/.:199.8:89	1/.:214.5:109	1/.:185.9:142	1/.:193.6:81	1/.:185.6:85	1/.:154.0:97	1/.:178.9:67	1/.:407.5:113	1/.:176.6:307	1/.:168.3:215	1/.:216.8:225	1/.:195.0:185	1/.:135.3:170	1/.:173.1:138	1/.:162.5:266	1/.:167.0:112	1/.:172.7:145	1/.:259.5:107	1/.:180.5:231	1/.:142.0:209	1/.:215.0:268	1/.:224.7:265	1/.:217.4:222	1/.:194.9:205	1/.:208.8:210	1/.:322.2:292	1/.:271.0:329	1/.:166.6:145	1/.:211.2:263	1/.:205.9:232	1/.:92.3:40	1/.:234.3:124	1/.:217.4:101	1/.:164.0:197	1/.:165.4:180	1/.:130.9:95
1	45795708	.	C	INS:ME:AluYb8	.	PASS	SVTYPE=AluYb8;POLARITY=+	GT:TPM:UR	1/.:62.4:12	./.	1/.:21.5:16	1/.:67.3:15	1/.:127.4:26	1/.:30.1:13	./.	./.	./.	./.	./.	1/.:49.9:24	1/.:48.4:27	./.	1/.:32.6:29	./.	1/.:56.6:40	./.	1/.:34.8:63	1/.:85.1:112	1/.:28.7:74	./.	1/.:44.2:75	./.	1/.:29.6:51	1/.:34.2:67	1/.:19.0:49	1/.:31.5:38	./.	./.	./.	1/.:41.9:31	1/.:69.0:29	./.	./.	./.
1	46679029	.	A	INS:ME:AluYb8	.	PASS	SVTYPE=AluYb8;POLARITY=-	GT:TPM:UR	./.	./.	./.	./.	./.	./.	./.	./.	./.	./.	./.	./.	./.	./.	./.	1/.:209.0:67	./.	./.	./.	1/.:230.1:143	1/.:136.6:118	1/.:225.6:132	./.	1/.:205.6:115	./.	./.	./.	./.	./.	./.	./.	./.	./.	./.	./.	./.
1	48849969	.	C	INS:ME:SVA	.	PASS	SVTYPE=SVA;POLARITY=-	GT:TPM:UR	./.	./.	./.	./.	./.	./.	./.	./.	./.	./.	./.	./.	./.	./.	./.	./.	./.	./.	./.	./.	./.	./.	./.	./.	./.	./.	./.	./.	./.	./.	./.	./.	./.	./.	1/.:8.2:31	./.
1	49959991	.	C	INS:ME:L1HS	.	PASS	SVTYPE=L1HS;POLARITY=-	GT:TPM:UR	./.	./.	./.	./.	./.	./.	./.	./.	./.	./.	./.	./.	./.	./.	./.	./.	./.	./.	./.	./.	./.	./.	./.	./.	./.	./.	./.	./.	./.	./.	./.	./.	./.	1/.:20.0:41	./.	1/.:35.9:24
1	51003893	.	C	INS:ME:AluYb8	.	PASS	SVTYPE=AluYb8;POLARITY=+	GT:TPM:UR	./.	./.	./.	./.	./.	1/.:81.5:24	./.	./.	./.	./.	./.	./.	./.	./.	./.	./.	./.	./.	1/.:19.3:40	./.	1/.:18.0:32	./.	./.	./.	1/.:22.1:42	./.	1/.:38.7:36	./.	./.	./.	./.	./.	./.	./.	1/.:14.1:28	./.
1	51417852	.	G	INS:ME:SVA	.	PASS	SVTYPE=SVA;POLARITY=+	GT:TPM:UR	1/.:396.3:98	1/.:291.6:95	1/.:282.5:152	1/.:290.0:98	1/.:428.9:115	1/.:427.2:152	1/.:295.1:70	1/.:307.7:105	1/.:279.9:339	1/.:306.8:255	1/.:489.8:331	1/.:422.9:239	1/.:330.2:186	1/.:228.4:170	1/.:268.1:303	1/.:495.3:185	1/.:493.3:213	1/.:364.1:113	1/.:506.2:330	1/.:397.3:291	1/.:488.4:356	1/.:447.6:321	1/.:493.3:300	1/.:515.9:339	1/.:448.2:317	1/.:538.7:345	1/.:419.9:376	1/.:484.9:206	1/.:414.1:348	1/.:433.3:312	1/.:456.9:76	1/.:554.2:178	1/.:472.6:133	1/.:437.9:274	1/.:450.5:245	1/.:460.7:141
1	51974918	.	T	INS:ME:AluYb8	.	PASS	SVTYPE=AluYb8;POLARITY=-	GT:TPM:UR	./.	./.	./.	./.	./.	./.	1/.:106.9:16	./.	1/.:205.1:73	./.	./.	./.	./.	./.	./.	./.	1/.:163.4:71	1/.:228.6:41	./.	./.	./.	./.	./.	./.	./.	1/.:238.3:136	1/.:188.0:125	./.	./.	./.	./.	./.	./.	./.	./.	./.
1	52364158	.	T	INS:ME:L1HS	.	PASS	SVTYPE=L1HS;POLARITY=+	GT:TPM:UR	./.	./.	./.	./.	./.	./.	./.	./.	1/.:23.1:17	./.	./.	./.	./.	./.	./.	./.	./.	./.	./.	./.	./.	./.	./.	./.	./.	./.	./.	./.	./.	./.	./.	./.	./.	./.	./.	./.
1	54401122	.	T	INS:ME:SVA	.	PASS	SVTYPE=SVA;POLARITY=-	GT:TPM:UR	./.	./.	./.	./.	./.	./.	1/.:29.2:16	./.	1/.:26.8:61	./.	./.	./.	./.	./.	./.	./.	./.	./.	./.	./.	./.	./.	./.	./.	1/.:15.0:41	./.	./.	./.	./.	./.	./.	./.	./.	./.	./.	./.
1	56405404	.	T	INS:ME:L1HS	.	PASS	SVTYPE=L1HS;POLARITY=-	GT:TPM:UR	./.	./.	./.	1/.:577.6:97	1/.:415.5:107	1/.:11.6:24	1/.:165.9:45	./.	1/.:401.2:376	1/.:504.5:291	1/.:449.3:241	./.	./.	1/.:398.4:158	1/.:12.1:44	1/.:540.1:113	1/.:41.3:58	1/.:10.4:20	1/.:14.8:55	1/.:34.5:76	1/.:35.1:90	1/.:39.6:111	1/.:408.1:234	1/.:658.6:325	1/.:283.7:226	1/.:13.3:52	1/.:523.1:345	1/.:28.2:44	1/.:45.7:130	1/.:15.8:55	1/.:14.3:14	1/.:20.9:44	1/.:17.1:33	1/.:539.4:216	1/.:383.3:182	1/.:17.1:33
1	56879052	.	T	INS:ME:AluYb8	.	PASS	SVTYPE=AluYb8;POLARITY=-	GT:TPM:UR	./.	./.	./.	./.	./.	./.	./.	./.	./.	1/.:70.4:41	./.	1/.:121.7:40	./.	./.	1/.:145.0:62	./.	./.	./.	./.	1/.:197.7:101	./.	./.	./.	./.	1/.:174.1:107	1/.:98.1:88	1/.:229.8:146	./.	./.	./.	./.	./.	./.	./.	1/.:159.3:69	./.
1	59629557	.	T	INS:ME:L1HS	.	PASS	SVTYPE=L1HS;POLARITY=+	GT:TPM:UR	./.	./.	./.	./.	./.	./.	./.	./.	./.	./.	./.	./.	./.	./.	./.	./.	./.	./.	./.	./.	./.	./.	./.	./.	./.	./.	./.	./.	1/.:65.5:12	./.	./.	./.	./.	./.	./.	./.
1	62326746	.	T	INS:ME:L1HS	.	PASS	SVTYPE=L1HS;POLARITY=-	GT:TPM:UR	./.	./.	./.	./.	./.	./.	./.	./.	./.	./.	./.	./.	./.	./.	1/.:23.2:11	./.	./.	./.	./.	./.	./.	./.	./.	./.	./.	./.	./.	./.	./.	./.	./.	./.	./.	./.	./.	./.
1	63461948	.	C	INS:ME:AluYb8	.	PASS	SVTYPE=AluYb8;POLARITY=-	GT:TPM:UR	./.	1/.:226.8:32	1/.:63.5:24	1/.:166.8:16	./.	1/.:105.8:33	1/.:81.2:10	1/.:84.2:11	1/.:47.7:52	./.	./.	1/.:95.4:43	1/.:76.5:25	./.	1/.:118.0:90	1/.:133.5:60	1/.:147.6:52	./.	./.	1/.:106.4:95	./.	1/.:84.0:110	1/.:114.8:88	1/.:90.9:96	1/.:183.4:150	1/.:200.0:166	1/.:236.0:206	1/.:72.4:49	1/.:18.9:15	1/.:13.5:11	1/.:217.1:19	./.	./.	1/.:74.0:62	1/.:70.8:68	1/.:88.2:43
1	63651851	.	T	INS:ME:L1HS	.	PASS	SVTYPE=L1HS;POLARITY=+	GT:TPM:UR	./.	./.	1/.:393.6:94	./.	./.	./.	1/.:107.5:28	1/.:42.5:17	./.	./.	./.	./.	./.	./.	./.	./.	1/.:10.3:12	./.	./.	./.	./.	./.	./.	./.	./.	1/.:274.1:158	1/.:354.8:185	./.	./.	./.	./.	./.	./.	./.	./.	1/.:11.6:12
1	63751539	.	C	INS:ME:SVA	.	PASS	SVTYPE=SVA;POLARITY=+	GT:TPM:UR	./.	./.	./.	./.	./.	./.	./.	./.	./.	./.	./.	./.	1/.:102.4:14	./.	./.	./.	./.	./.	./.	./.	./.	./.	./.	./.	./.	./.	./.	./.	./.	./.	./.	./.	./.	./.	./.	./.
1	63938210	.	T	INS:ME:SVA	.	PASS	SVTYPE=SVA;POLARITY=+	GT:TPM:UR	1/.:7.2:15	1/.:9.7:23	1/.:10.5:30	1/.:6.6:15	1/.:5.7:17	1/.:4.1:14	1/.:9.6:12	1/.:8.1:17	1/.:7.5:62	1/.:6.1:38	1/.:8.4:46	1/.:5.4:32	1/.:6.9:32	1/.:6.1:31	1/.:6.7:50	1/.:9.1:19	1/.:8.0:25	./.	1/.:10.4:48	1/.:9.0:40	1/.:7.3:54	1/.:9.0:46	1/.:8.7:42	1/.:8.5:52	1/.:9.0:47	1/.:8.3:43	1/.:7.1:51	1/.:9.2:30	1/.:8.6:39	1/.:6.9:33	1/.:10.4:12	1/.:12.2:34	1/.:8.1:18	./.	1/.:11.6:48	1/.:6.0:11
1	63975961	.	T	INS:ME:AluYb8	.	PASS	SVTYPE=AluYb8;POLARITY=+	GT:TPM:UR	1/.:147.2:14	1/.:67.2:15	./.	./.	./.	./.	./.	./.	./.	./.	./.	./.	1/.:175.0:41	./.	1/.:108.2:54	./.	./.	./.	./.	./.	./.	./.	./.	./.	./.	1/.:165.7:108	./.	./.	./.	./.	./.	./.	./.	./.	./.	./.
1	64958060	.	G	INS:ME:AluYb8	.	PASS	SVTYPE=AluYb8;POLARITY=-	GT:TPM:UR	./.	./.	./.	./.	./.	1/.:24.4:12	./.	1/.:120.2:13	./.	./.	1/.:130.5:97	1/.:46.9:11	1/.:148.6:30	./.	1/.:120.7:53	./.	./.	./.	./.	1/.:260.6:125	1/.:186.8:151	./.	1/.:17.0:15	./.	1/.:21.7:19	./.	./.	1/.:242.8:86	1/.:388.7:223	1/.:267.0:119	./.	./.	./.	./.	./.	./.
1	65346963	.	T	INS:ME:AluYb8	.	PASS	SVTYPE=AluYb8;POLARITY=+	GT:TPM:UR	./.	./.	./.	./.	./.	./.	./.	./.	./.	./.	./.	./.	1/.:102.6:22	1/.:171.0:23	1/.:158.9:51	./.	./.	./.	./.	./.	./.	./.	./.	./.	./.	1/.:118.9:97	1/.:160.7:137	./.	./.	./.	./.	./.	./.	./.	./.	./.
1	65855708	.	T	INS:ME:L1HS	.	PASS	SVTYPE=L1HS;POLARITY=-	GT:TPM:UR	./.	./.	./.	./.	./.	./.	./.	./.	./.	./.	./.	./.	./.	./.	./.	1/.:198.4:60	./.	./.	./.	./.	./.	./.	./.	./.	./.	1/.:259.2:143	1/.:201.8:166	./.	./.	./.	./.	./.	./.	1/.:11.6:11	./.	./.
1	65993879	.	G	INS:ME:L1HS	.	PASS	SVTYPE=L1HS;POLARITY=-	GT:TPM:UR	./.	1/.:12.3:12	./.	./.	./.	./.	./.	./.	./.	./.	./.	./.	./.	./.	./.	./.	./.	./.	./.	./.	./.	./.	./.	./.	./.	./.	./.	./.	./.	./.	./.	./.	./.	./.	./.	./.
1	66339622	.	T	INS:ME:L1HS	.	PASS	SVTYPE=L1HS;POLARITY=-	GT:TPM:UR	./.	./.	./.	./.	./.	./.	./.	./.	./.	./.	./.	./.	./.	./.	./.	1/.:482.5:116	./.	./.	1/.:25.7:35	./.	1/.:11.1:36	1/.:10.9:44	1/.:38.2:52	./.	1/.:12.7:30	./.	1/.:13.7:47	./.	1/.:319.8:226	./.	./.	1/.:763.2:187	1/.:365.7:82	./.	1/.:32.3:42	1/.:15.1:17
1	66511435	.	T	INS:ME:L1HS	.	PASS	SVTYPE=L1HS;POLARITY=-	GT:TPM:UR	./.	./.	./.	./.	1/.:241.9:56	./.	./.	./.	./.	./.	./.	./.	./.	./.	./.	./.	./.	./.	./.	./.	./.	./.	./.	./.	./.	./.	./.	./.	./.	./.	1/.:96.1:12	./.	1/.:275.4:78	./.	./.	./.
1	66955206	.	T	INS:ME:L1HS	.	PASS	SVTYPE=L1HS;POLARITY=+	GT:TPM:UR	./.	./.	./.	./.	./.	./.	./.	./.	./.	./.	./.	./.	./.	1/.:175.8:123	./.	./.	./.	./.	./.	./.	./.	./.	./.	./.	./.	./.	./.	./.	./.	./.	./.	./.	./.	./.	./.	./.
1	66992699	.	T	INS:ME:L1HS	.	PASS	SVTYPE=L1HS;POLARITY=+	GT:TPM:UR	./.	./.	./.	1/.:20.7:14	./.	1/.:25.1:19	./.	./.	./.	./.	./.	./.	1/.:19.5:32	1/.:25.5:33	./.	./.	./.	./.	./.	./.	./.	./.	./.	./.	./.	./.	./.	./.	./.	./.	./.	./.	./.	./.	1/.:10.8:16	./.
1	69801793	.	T	INS:ME:L1HS	.	PASS	SVTYPE=L1HS;POLARITY=+	GT:TPM:UR	./.	./.	1/.:550.9:182	./.	./.	./.	./.	./.	./.	./.	1/.:11.1:44	./.	./.	./.	1/.:336.5:265	1/.:13.0:25	./.	1/.:10.4:16	./.	1/.:610.4:278	1/.:347.7:269	1/.:32.3:102	1/.:23.1:77	1/.:10.3:41	1/.:33.5:56	./.	1/.:22.8:79	1/.:12.8:33	1/.:17.1:85	1/.:22.6:42	./.	1/.:11.2:29	./.	./.	1/.:1044.4:414	1/.:756.4:177
1	70061671	.	T	INS:ME:AluYb8	.	PASS	SVTYPE=AluYb8;POLARITY=+	GT:TPM:UR	./.	./.	./.	./.	./.	./.	./.	./.	./.	./.	./.	./.	./.	./.	./.	./.	./.	./.	./.	1/.:147.0:115	1/.:211.2:140	./.	./.	./.	./.	./.	./.	./.	./.	./.	1/.:96.0:21	./.	1/.:164.5:47	./.	./.	./.
1	70240570	.	A	INS:ME:AluYb8	.	PASS	SVTYPE=AluYb8;POLARITY=+	GT:TPM:UR	./.	./.	./.	1/.:169.1:17	./.	1/.:209.7:27	./.	./.	./.	./.	./.	./.	./.	./.	./.	./.	./.	./.	./.	./.	./.	1/.:238.2:131	./.	./.	./.	./.	./.	./.	./.	./.	./.	./.	./.	./.	./.	./.
1	70412342	.	A	INS:ME:AluYb8	.	PASS	SVTYPE=AluYb8;POLARITY=-	GT:TPM:UR	./.	./.	./.	./.	./.	./.	./.	./.	./.	./.	./.	./.	./.	1/.:40.9:24	./.	./.	./.	./.	./.	./.	./.	./.	./.	./.	1/.:54.4:78	./.	1/.:58.1:83	./.	./.	./.	./.	1/.:72.9:49	./.	./.	./.	./.
1	70487139	.	A	INS:ME:AluYb8	.	PASS	SVTYPE=AluYb8;POLARITY=-	GT:TPM:UR	./.	./.	1/.:279.6:39	./.	./.	./.	./.	./.	./.	./.	./.	./.	1/.:158.0:39	./.	1/.:157.1:70	./.	./.	./.	./.	./.	./.	./.	./.	./.	1/.:134.2:98	./.	./.	./.	./.	./.	./.	./.	./.	./.	./.	./.
1	70867416	.	T	INS:ME:SVA	.	PASS	SVTYPE=SVA;POLARITY=-	GT:TPM:UR	./.	./.	./.	./.	./.	./.	./.	./.	./.	./.	./.	./.	./.	./.	1/.:65.5:101	./.	./.	./.	./.	./.	./.	./.	./.	./.	./.	./.	./.	./.	./.	./.	./.	./.	./.	1/.:40.5:56	./.	./.
1	71985378	.	A	INS:ME:L1HS	.	PASS	SVTYPE=L1HS;POLARITY=+	GT:TPM:UR	1/.:17.6:20	1/.:24.7:25	1/.:18.9:44	1/.:14.5:18	1/.:15.1:23	1/.:24.3:35	1/.:30.8:18	1/.:19.9:25	1/.:16.3:95	1/.:18.0:60	1/.:17.2:66	1/.:14.9:46	1/.:12.7:39	1/.:15.1:39	1/.:18.6:86	1/.:20.4:31	1/.:17.1:38	1/.:14.5:25	1/.:13.9:51	1/.:13.0:56	1/.:14.5:67	1/.:15.9:67	1/.:11.2:48	1/.:13.1:53	./.	1/.:14.5:61	1/.:10.8:63	1/.:11.9:32	1/.:10.2:60	1/.:16.6:60	./.	1/.:11.5:28	1/.:11.5:21	1/.:11.1:40	1/.:16.0:47	1/.:13.6:22
1	72032086	.	T	INS:ME:AluYb8	.	PASS	SVTYPE=AluYb8;POLARITY=-	GT:TPM:UR	./.	./.	./.	./.	./.	./.	./.	./.	./.	./.	./.	./.	./.	./.	./.	1/.:109.5:39	./.	./.	./.	./.	./.	./.	./.	./.	./.	./.	./.	./.	./.	./.	./.	./.	./.	./.	./.	./.
1	73000871	.	T	INS:ME:L1HS	.	PASS	SVTYPE=L1HS;POLARITY=-	GT:TPM:UR	./.	./.	./.	./.	./.	./.	./.	./.	./.	./.	./.	./.	./.	./.	./.	./.	./.	./.	./.	./.	./.	./.	./.	./.	./.	./.	./.	./.	./.	./.	./.	./.	./.	./.	1/.:198.2:107	1/.:157.4:47
1	73911109	.	T	INS:ME:AluYb8	.	PASS	SVTYPE=AluYb8;POLARITY=+	GT:TPM:UR	./.	./.	./.	./.	./.	./.	./.	./.	1/.:142.5:78	./.	./.	./.	./.	./.	./.	./.	./.	./.	1/.:137.0:111	./.	./.	1/.:107.3:126	./.	1/.:257.9:155	./.	1/.:248.6:186	1/.:108.6:121	1/.:19.0:12	./.	./.	./.	./.	./.	./.	./.	./.
1	74471657	.	G	INS:ME:AluYb8	.	PASS	SVTYPE=AluYb8;POLARITY=+	GT:TPM:UR	./.	1/.:178.2:18	./.	./.	./.	./.	1/.:117.2:12	./.	1/.:137.8:74	./.	./.	./.	1/.:159.0:44	1/.:356.9:77	./.	./.	./.	./.	./.	./.	./.	1/.:125.7:104	./.	./.	./.	./.	./.	./.	./.	./.	./.	1/.:114.4:43	1/.:132.3:32	./.	1/.:80.0:60	1/.:133.8:30
1	74908560	.	A	INS:ME:AluYb8	.	PASS	SVTYPE=AluYb8;POLARITY=+	GT:TPM:UR	1/.:174.4:15	./.	1/.:177.6:28	./.	./.	./.	./.	./.	./.	./.	./.	./.	./.	./.	./.	./.	./.	./.	./.	./.	./.	./.	./.	./.	./.	./.	./.	./.	./.	./.	./.	./.	./.	./.	./.	./.
1	75192909	.	T	INS:ME:L1HS	.	PASS	SVTYPE=L1HS;POLARITY=-	GT:TPM:UR	1/.:114.0:41	1/.:12.9:11	1/.:315.6:113	./.	1/.:17.0:18	1/.:11.6:21	./.	./.	1/.:10.0:56	./.	./.	./.	./.	1/.:16.9:20	1/.:155.7:147	./.	1/.:524.5:118	./.	./.	./.	./.	./.	./.	./.	./.	./.	./.	./.	./.	1/.:12.7:12	./.	./.	./.	./.	./.	./.
1	75477246	.	C	INS:ME:L1HS	.	PASS	SVTYPE=L1HS;POLARITY=+	GT:TPM:UR	./.	1/.:121.6:11	./.	./.	./.	./.	./.	./.	./.	./.	./.	./.	./.	./.	./.	./.	./.	./.	./.	./.	./.	./.	./.	./.	./.	./.	./.	./.	./.	./.	./.	./.	./.	./.	./.	./.
1	76804525	.	T	INS:ME:L1HS	.	PASS	SVTYPE=L1HS;POLARITY=+	GT:TPM:UR	./.	./.	./.	./.	./.	./.	./.	./.	./.	./.	./.	./.	./.	./.	./.	./.	./.	./.	./.	./.	./.	./.	./.	./.	./.	1/.:28.0:49	./.	./.	./.	./.	./.	./.	./.	./.	./.	./.
1	76903699	.	T	INS:ME:L1HS	.	PASS	SVTYPE=L1HS;POLARITY=+	GT:TPM:UR	./.	./.	./.	./.	./.	./.	./.	./.	./.	1/.:62.4:68	1/.:101.4:111	./.	./.	./.	./.	./.	./.	./.	./.	./.	./.	./.	./.	./.	./.	./.	./.	./.	./.	./.	./.	./.	./.	./.	./.	./.
1	77577911	.	A	INS:ME:AluYb8	.	PASS	SVTYPE=AluYb8;POLARITY=-	GT:TPM:UR	./.	./.	./.	1/.:94.9:15	1/.:162.9:19	./.	./.	1/.:98.6:14	1/.:129.5:53	./.	1/.:80.1:61	./.	1/.:95.7:29	1/.:93.9:33	./.	1/.:85.8:34	./.	1/.:102.4:24	./.	1/.:92.9:93	1/.:121.8:94	./.	1/.:265.0:136	1/.:97.2:85	./.	./.	./.	./.	1/.:94.4:76	./.	./.	1/.:146.6:35	1/.:110.9:35	./.	./.	./.
1	78619654	.	A	INS:ME:L1HS	.	PASS	SVTYPE=L1HS;POLARITY=+	GT:TPM:UR	./.	./.	./.	./.	./.	./.	./.	1/.:200.1:15	./.	./.	./.	./.	./.	./.	./.	./.	./.	./.	./.	./.	./.	./.	./.	./.	./.	./.	./.	./.	./.	./.	./.	./.	./.	./.	./.	./.
1	78951398	.	T	INS:ME:L1HS	.	PASS	SVTYPE=L1HS;POLARITY=+	GT:TPM:UR	./.	./.	./.	./.	./.	./.	./.	./.	./.	./.	./.	1/.:31.5:22	1/.:284.7:83	1/.:393.2:151	./.	./.	1/.:286.3:76	1/.:92.7:23	./.	1/.:536.1:249	./.	./.	./.	./.	./.	1/.:11.1:15	./.	./.	./.	./.	./.	./.	./.	./.	./.	./.
1	79582074	.	A	INS:ME:AluYb8	.	PASS	SVTYPE=AluYb8;POLARITY=-	GT:TPM:UR	1/.:280.7:19	1/.:313.5:35	./.	1/.:137.7:20	1/.:292.5:23	1/.:230.9:33	1/.:360.9:30	1/.:210.0:26	1/.:322.6:113	1/.:379.7:79	1/.:202.2:124	1/.:296.2:76	1/.:167.7:39	1/.:193.9:32	1/.:133.6:58	1/.:222.6:52	1/.:183.0:65	1/.:150.2:43	1/.:145.1:95	1/.:73.7:48	1/.:70.9:61	1/.:210.5:137	1/.:71.2:56	1/.:210.2:120	1/.:180.1:120	1/.:211.3:136	1/.:163.0:133	1/.:204.0:70	1/.:67.3:68	1/.:162.7:107	1/.:204.9:22	1/.:135.4:45	1/.:288.3:65	1/.:220.4:103	1/.:69.4:39	1/.:61.3:20
1	82312055	.	T	INS:ME:AluYb8	.	PASS	SVTYPE=AluYb8;POLARITY=+	GT:TPM:UR	./.	1/.:199.3:17	1/.:127.0:23	1/.:130.0:15	1/.:131.1:26	./.	1/.:176.9:16	./.	1/.:115.9:72	./.	1/.:11.6:14	./.	./.	./.	./.	./.	./.	./.	1/.:204.1:124	1/.:171.7:85	1/.:131.8:130	1/.:324.6:202	1/.:179.8:112	1/.:325.8:193	1/.:14.4:17	1/.:172.2:128	1/.:181.1:142	1/.:218.8:65	1/.:31.2:24	./.	1/.:309.5:32	./.	1/.:223.7:46	1/.:173.7:107	./.	./.
1	83141065	.	T	INS:ME:L1HS	.	PASS	SVTYPE=L1HS;POLARITY=+	GT:TPM:UR	./.	./.	./.	./.	./.	./.	./.	./.	1/.:133.5:135	./.	./.	./.	./.	./.	./.	./.	./.	./.	./.	./.	./.	./.	./.	./.	./.	./.	./.	./.	./.	./.	./.	./.	./.	./.	./.	./.
1	84913275	.	C	INS:ME:AluYb8	.	PASS	SVTYPE=AluYb8;POLARITY=+	GT:TPM:UR	./.	./.	./.	./.	./.	./.	./.	./.	1/.:22.4:35	./.	1/.:16.9:31	1/.:20.2:21	1/.:23.7:15	1/.:35.7:25	1/.:19.1:25	./.	1/.:19.8:20	./.	./.	./.	./.	./.	./.	./.	1/.:22.0:34	./.	1/.:28.7:36	1/.:67.1:40	./.	1/.:26.0:33	./.	./.	./.	./.	1/.:16.0:20	./.
1	84981079	.	G	INS:ME:AluYb8	.	PASS	SVTYPE=AluYb8;POLARITY=+	GT:TPM:UR	./.	./.	./.	1/.:117.8:17	./.	1/.:153.3:30	./.	./.	./.	./.	./.	./.	./.	./.	./.	./.	./.	./.	./.	./.	./.	./.	./.	./.	./.	1/.:122.2:94	1/.:180.8:121	./.	./.	./.	./.	./.	./.	./.	./.	./.
1	86283415	.	T	INS:ME:L1HS	.	PASS	SVTYPE=L1HS;POLARITY=-	GT:TPM:UR	./.	./.	./.	./.	./.	./.	./.	./.	./.	./.	./.	./.	1/.:39.6:42	./.	1/.:33.4:36	./.	./.	./.	./.	./.	./.	./.	./.	./.	./.	./.	./.	./.	./.	./.	./.	./.	./.	./.	./.	./.
1	87055652	.	T	INS:ME:L1HS	.	PASS	SVTYPE=L1HS;POLARITY=-	GT:TPM:UR	./.	./.	1/.:16.2:25	./.	./.	./.	./.	./.	./.	1/.:37.4:84	1/.:22.6:38	1/.:14.2:30	./.	./.	./.	./.	1/.:14.5:23	./.	./.	./.	./.	./.	./.	./.	./.	./.	./.	./.	./.	./.	./.	./.	./.	./.	./.	./.
1	87824926	.	G	INS:ME:AluYb8	.	PASS	SVTYPE=AluYb8;POLARITY=+	GT:TPM:UR	./.	./.	./.	./.	./.	./.	./.	./.	./.	./.	./.	1/.:247.9:52	./.	./.	./.	./.	./.	./.	./.	./.	./.	./.	./.	./.	./.	./.	./.	./.	./.	./.	./.	./.	./.	./.	./.	./.
1	88813626	.	A	INS:ME:AluYb8	.	PASS	SVTYPE=AluYb8;POLARITY=+	GT:TPM:UR	./.	./.	./.	./.	./.	./.	./.	./.	./.	./.	./.	./.	./.	./.	./.	./.	./.	./.	1/.:20.5:32	./.	1/.:24.5:40	./.	./.	./.	./.	./.	./.	./.	./.	./.	./.	./.	./.	./.	./.	./.
1	89209546	.	T	INS:ME:AluYb8	.	PASS	SVTYPE=AluYb8;POLARITY=-	GT:TPM:UR	./.	./.	./.	./.	./.	./.	./.	./.	./.	./.	./.	./.	./.	./.	./.	./.	./.	./.	./.	./.	./.	./.	./.	./.	./.	./.	./.	1/.:201.0:69	./.	./.	./.	./.	./.	./.	./.	./.
1	89584243	.	T	INS:ME:L1HS	.	PASS	SVTYPE=L1HS;POLARITY=+	GT:TPM:UR	./.	./.	./.	./.	./.	./.	./.	./.	./.	./.	./.	./.	./.	./.	./.	./.	./.	./.	./.	./.	./.	./.	./.	./.	./.	./.	./.	1/.:12.8:20	./.	1/.:15.4:38	./.	./.	./.	./.	./.	./.
1	90914497	.	C	INS:ME:L1HS	.	PASS	SVTYPE=L1HS;POLARITY=+	GT:TPM:UR	./.	./.	./.	./.	./.	./.	1/.:189.2:31	./.	1/.:318.3:300	./.	1/.:260.7:153	./.	./.	./.	1/.:355.7:212	./.	./.	./.	./.	./.	./.	./.	./.	./.	./.	./.	./.	./.	./.	./.	1/.:115.5:14	./.	./.	./.	./.	./.
1	91914501	.	C	INS:ME:L1HS	.	PASS	SVTYPE=L1HS;POLARITY=+	GT:TPM:UR	1/.:1391.1:273	1/.:1650.3:242	1/.:114.6:187	1/.:733.8:201	1/.:90.9:130	1/.:1960.3:421	1/.:1261.0:176	1/.:1931.9:385	1/.:2826.1:1676	1/.:2217.8:1026	1/.:732.5:463	1/.:2477.0:1012	1/.:3171.4:913	1/.:1386.5:482	1/.:2401.2:1278	1/.:22.5:50	1/.:1290.8:353	1/.:52.0:62	1/.:47.5:143	1/.:1157.3:558	1/.:1129.2:653	1/.:905.1:544	1/.:707.0:419	1/.:782.3:491	1/.:101.8:207	1/.:866.0:511	1/.:80.9:255	1/.:83.1:111	1/.:72.9:202	1/.:31.4:112	1/.:59.0:33	1/.:46.0:83	1/.:46.1:79	1/.:46.7:115	1/.:74.4:144	1/.:61.8:88
1	92973238	.	T	INS:ME:L1HS	.	PASS	SVTYPE=L1HS;POLARITY=+	GT:TPM:UR	./.	./.	./.	./.	./.	./.	./.	./.	./.	./.	./.	./.	./.	./.	./.	./.	./.	./.	./.	./.	./.	./.	./.	./.	./.	./.	./.	./.	./.	./.	./.	./.	1/.:170.2:14	./.	./.	./.
1	93373414	.	A	INS:ME:AluYb8	.	PASS	SVTYPE=AluYb8;POLARITY=-	GT:TPM:UR	./.	./.	./.	1/.:177.5:14	1/.:131.1:11	./.	./.	./.	./.	./.	./.	./.	./.	./.	./.	./.	./.	./.	./.	./.	./.	./.	./.	./.	./.	1/.:151.4:132	1/.:194.6:117	./.	1/.:241.9:137	./.	./.	./.	./.	./.	./.	./.
1	94100834	.	T	INS:ME:AluYb8	.	PASS	SVTYPE=AluYb8;POLARITY=-	GT:TPM:UR	1/.:122.4:17	./.	1/.:82.7:43	./.	./.	./.	./.	./.	1/.:84.5:70	./.	./.	./.	./.	./.	1/.:99.5:67	./.	./.	./.	./.	1/.:89.9:80	1/.:142.4:121	./.	1/.:209.4:158	1/.:109.5:89	./.	./.	./.	1/.:132.5:55	./.	1/.:80.6:63	./.	./.	./.	./.	./.	./.
1	96403752	.	G	INS:ME:AluYb8	.	PASS	SVTYPE=AluYb8;POLARITY=-	GT:TPM:UR	1/.:57.6:13	./.	1/.:81.9:20	./.	./.	./.	1/.:116.2:10	1/.:157.1:11	1/.:72.6:37	./.	./.	./.	./.	./.	1/.:50.4:28	./.	./.	./.	./.	./.	./.	./.	./.	./.	1/.:14.6:22	1/.:49.3:31	1/.:27.7:35	./.	./.	./.	./.	./.	./.	./.	1/.:17.1:13	./.
1	96923983	.	C	INS:ME:L1HS	.	PASS	SVTYPE=L1HS;POLARITY=+	GT:TPM:UR	./.	./.	./.	./.	./.	./.	./.	./.	./.	./.	./.	./.	./.	./.	./.	./.	./.	./.	1/.:59.6:16	./.	./.	./.	./.	./.	./.	./.	./.	./.	./.	./.	./.	./.	./.	./.	./.	./.
1	98059021	.	A	INS:ME:AluYb8	.	PASS	SVTYPE=AluYb8;POLARITY=+	GT:TPM:UR	1/.:233.6:18	./.	./.	./.	./.	./.	./.	./.	./.	./.	1/.:148.2:90	./.	./.	./.	./.	./.	./.	./.	./.	./.	./.	./.	./.	./.	./.	./.	./.	./.	./.	./.	1/.:184.1:14	./.	1/.:111.7:41	./.	./.	./.
1	98170711	.	A	INS:ME:AluYb8	.	PASS	SVTYPE=AluYb8;POLARITY=+	GT:TPM:UR	./.	./.	./.	1/.:135.4:12	./.	1/.:113.5:20	./.	./.	./.	./.	./.	./.	./.	./.	./.	./.	./.	./.	./.	./.	./.	./.	./.	./.	./.	./.	./.	./.	./.	./.	./.	./.	./.	./.	./.	./.
1	98605280	.	A	INS:ME:AluYb8	.	PASS	SVTYPE=AluYb8;POLARITY=-	GT:TPM:UR	1/.:134.4:16	1/.:158.8:20	1/.:203.5:43	1/.:247.9:22	./.	1/.:208.5:21	1/.:531.6:28	1/.:439.3:29	1/.:287.3:114	1/.:177.0:43	1/.:23.2:15	1/.:199.1:52	1/.:224.4:40	./.	1/.:359.4:114	1/.:151.2:64	1/.:279.5:132	1/.:550.5:77	1/.:214.9:140	1/.:219.1:146	1/.:360.3:233	1/.:270.4:154	1/.:37.5:22	./.	1/.:21.1:22	./.	1/.:25.2:32	1/.:104.8:60	1/.:200.5:131	1/.:178.9:125	1/.:159.1:24	1/.:524.0:117	1/.:149.7:44	1/.:189.8:89	1/.:428.4:159	1/.:520.2:111
1	99672101	.	A	INS:ME:AluYb8	.	PASS	SVTYPE=AluYb8;POLARITY=-	GT:TPM:UR	./.	./.	./.	./.	./.	./.	1/.:226.2:13	./.	1/.:194.0:72	1/.:171.1:51	./.	1/.:43.0:21	./.	./.	./.	./.	./.	./.	./.	./.	./.	1/.:210.4:115	./.	./.	./.	./.	./.	./.	./.	./.	./.	./.	./.	./.	1/.:184.9:81	./.
1	100994222	.	A	INS:ME:AluYb8	.	PASS	SVTYPE=AluYb8;POLARITY=+	GT:TPM:UR	./.	./.	1/.:154.3:35	1/.:146.9:20	1/.:240.6:28	1/.:259.8:23	./.	1/.:187.6:16	1/.:160.1:69	./.	./.	1/.:224.1:55	./.	./.	1/.:16.3:12	1/.:291.3:100	./.	1/.:156.0:43	1/.:231.1:132	./.	1/.:240.1:150	1/.:223.3:109	1/.:14.0:14	1/.:145.2:103	1/.:23.8:13	./.	1/.:15.7:17	1/.:294.2:101	1/.:21.1:14	1/.:141.5:114	1/.:130.4:25	./.	./.	./.	1/.:160.7:85	./.
1	101978992	.	A	INS:ME:L1HS	.	PASS	SVTYPE=L1HS;POLARITY=-	GT:TPM:UR	./.	./.	1/.:117.7:62	./.	1/.:283.2:62	./.	1/.:154.0:29	1/.:17.6:11	./.	./.	./.	./.	./.	./.	1/.:109.1:119	./.	./.	./.	./.	./.	./.	1/.:133.6:131	1/.:112.6:92	1/.:245.0:199	1/.:131.2:100	1/.:111.1:101	1/.:70.1:104	1/.:16.3:27	1/.:134.3:137	./.	./.	./.	1/.:15.6:15	./.	1/.:172.5:87	1/.:53.0:29
1	101986962	.	C	INS:ME:L1HS	.	PASS	SVTYPE=L1HS;POLARITY=+	GT:TPM:UR	./.	./.	./.	./.	./.	./.	./.	1/.:10.8:18	./.	./.	./.	./.	./.	./.	./.	./.	./.	./.	./.	./.	./.	./.	./.	./.	./.	./.	./.	./.	./.	./.	./.	./.	./.	./.	./.	./.
1	102047483	.	A	INS:ME:L1HS	.	PASS	SVTYPE=L1HS;POLARITY=-	GT:TPM:UR	./.	./.	./.	./.	./.	./.	./.	./.	./.	./.	./.	./.	./.	./.	./.	./.	./.	./.	1/.:47.2:15	./.	./.	./.	./.	./.	./.	./.	./.	./.	./.	./.	./.	./.	./.	./.	./.	./.
1	102240168	.	A	INS:ME:AluYb8	.	PASS	SVTYPE=AluYb8;POLARITY=+	GT:TPM:UR	./.	./.	./.	./.	./.	./.	./.	./.	./.	1/.:99.9:51	./.	1/.:122.0:41	./.	./.	./.	./.	1/.:271.5:90	1/.:185.9:50	1/.:392.6:152	./.	1/.:273.7:163	./.	./.	1/.:24.9:16	1/.:203.1:130	1/.:33.6:17	1/.:183.3:133	1/.:354.1:112	1/.:20.3:11	./.	1/.:494.4:41	./.	1/.:114.2:50	./.	1/.:264.9:106	1/.:245.7:48
1	102568907	.	T	INS:ME:L1HS	.	PASS	SVTYPE=L1HS;POLARITY=+	GT:TPM:UR	1/.:11.6:23	1/.:19.4:27	1/.:15.0:29	1/.:17.4:22	1/.:16.5:31	1/.:1127.1:173	1/.:245.2:48	1/.:1277.4:164	1/.:692.1:384	1/.:357.1:201	./.	1/.:644.9:234	./.	1/.:22.1:45	1/.:17.6:68	./.	./.	./.	./.	./.	./.	./.	./.	./.	./.	./.	./.	1/.:347.7:100	./.	./.	./.	./.	./.	./.	./.	./.
1	103055888	.	A	INS:ME:AluYb8	.	PASS	SVTYPE=AluYb8;POLARITY=-	GT:TPM:UR	./.	./.	./.	./.	./.	./.	./.	./.	./.	./.	./.	./.	./.	./.	./.	./.	./.	./.	./.	./.	./.	./.	./.	./.	./.	./.	./.	./.	./.	./.	./.	./.	./.	./.	1/.:294.9:97	./.
1	105138640	.	T	INS:ME:AluYb8	.	PASS	SVTYPE=AluYb8;POLARITY=-	GT:TPM:UR	1/.:135.2:16	1/.:155.5:20	./.	./.	./.	./.	./.	./.	./.	./.	./.	./.	1/.:202.2:42	./.	1/.:118.0:57	1/.:156.2:56	./.	1/.:130.1:36	1/.:186.2:128	./.	1/.:185.1:128	./.	./.	./.	./.	./.	./.	1/.:283.8:94	./.	1/.:137.1:81	./.	./.	./.	./.	1/.:230.6:87	1/.:156.1:39
1	105252770	.	C	INS:ME:L1HS	.	PASS	SVTYPE=L1HS;POLARITY=-	GT:TPM:UR	./.	./.	./.	./.	./.	./.	./.	./.	./.	./.	./.	./.	./.	./.	./.	./.	./.	./.	./.	./.	./.	./.	./.	./.	./.	./.	./.	./.	1/.:34.5:14	./.	./.	./.	./.	./.	./.	./.
1	105710037	.	T	INS:ME:L1HS	.	PASS	SVTYPE=L1HS;POLARITY=-	GT:TPM:UR	./.	1/.:76.4:16	./.	./.	./.	./.	./.	./.	./.	./.	./.	./.	./.	./.	./.	./.	./.	./.	./.	./.	./.	./.	./.	./.	./.	./.	./.	./.	./.	./.	./.	./.	./.	./.	./.	./.
1	105844431	.	T	INS:ME:L1HS	.	PASS	SVTYPE=L1HS;POLARITY=-	GT:TPM:UR	./.	./.	./.	./.	./.	./.	./.	./.	./.	./.	./.	./.	./.	./.	./.	./.	./.	./.	./.	./.	./.	./.	./.	./.	./.	./.	./.	./.	./.	./.	./.	./.	./.	./.	1/.:30.8:12	./.
1	105857790	.	T	INS:ME:L1HS	.	PASS	SVTYPE=L1HS;POLARITY=-	GT:TPM:UR	1/.:39.2:26	./.	1/.:56.0:41	./.	./.	./.	./.	./.	./.	./.	./.	./.	./.	./.	./.	./.	./.	./.	1/.:106.0:109	./.	1/.:78.1:126	1/.:94.9:130	./.	1/.:75.5:98	1/.:102.4:108	./.	1/.:70.1:118	./.	./.	./.	./.	./.	./.	./.	1/.:112.0:88	./.
1	105968030	.	A	INS:ME:L1HS	.	PASS	SVTYPE=L1HS;POLARITY=-	GT:TPM:UR	./.	./.	./.	./.	./.	./.	./.	./.	./.	./.	./.	./.	./.	./.	./.	./.	./.	./.	./.	./.	./.	./.	./.	./.	./.	./.	./.	1/.:41.8:27	./.	1/.:25.1:41	./.	./.	1/.:56.9:24	./.	./.	./.
1	107076286	.	G	INS:ME:L1HS	.	PASS	SVTYPE=L1HS;POLARITY=+	GT:TPM:UR	./.	./.	./.	./.	./.	./.	./.	./.	./.	./.	./.	./.	./.	./.	./.	./.	1/.:78.9:11	./.	./.	./.	./.	./.	./.	./.	./.	./.	./.	./.	./.	./.	./.	./.	./.	./.	./.	./.
1	108373321	.	T	INS:ME:L1HS	.	PASS	SVTYPE=L1HS;POLARITY=-	GT:TPM:UR	./.	./.	./.	./.	./.	./.	./.	./.	./.	./.	./.	./.	./.	./.	./.	./.	./.	./.	./.	./.	./.	./.	./.	./.	./.	./.	./.	./.	./.	./.	./.	./.	./.	./.	1/.:51.7:55	./.
1	108501712	.	C	INS:ME:AluYb8	.	PASS	SVTYPE=AluYb8;POLARITY=+	GT:TPM:UR	./.	./.	./.	./.	./.	./.	./.	./.	./.	./.	./.	./.	./.	./.	./.	1/.:246.6:55	./.	1/.:189.2:40	./.	./.	./.	./.	./.	./.	./.	./.	./.	./.	./.	./.	./.	./.	./.	./.	./.	./.
1	109792611	.	G	INS:ME:SVA	.	PASS	SVTYPE=SVA;POLARITY=+	GT:TPM:UR	./.	./.	./.	./.	./.	./.	./.	./.	./.	./.	./.	1/.:96.0:11	./.	./.	./.	./.	./.	./.	./.	./.	./.	./.	./.	./.	./.	./.	./.	./.	./.	./.	./.	./.	./.	./.	./.	./.
1	112182027	.	A	INS:ME:SVA	.	PASS	SVTYPE=SVA;POLARITY=-	GT:TPM:UR	./.	1/.:4.7:12	./.	1/.:66.1:37	1/.:158.7:41	./.	./.	./.	./.	./.	./.	./.	./.	./.	1/.:108.1:155	1/.:110.3:85	./.	./.	./.	1/.:119.5:211	1/.:156.6:317	./.	./.	./.	./.	./.	./.	1/.:117.9:137	./.	./.	./.	./.	./.	./.	./.	./.
1	112593855	.	T	INS:ME:AluYb8	.	PASS	SVTYPE=AluYb8;POLARITY=+	GT:TPM:UR	./.	./.	./.	./.	./.	./.	./.	./.	./.	./.	./.	./.	./.	./.	./.	./.	./.	./.	./.	./.	./.	./.	1/.:137.7:93	1/.:128.4:132	./.	./.	./.	./.	./.	./.	./.	./.	./.	./.	./.	./.
1	113434564	.	G	INS:ME:AluYb8	.	PASS	SVTYPE=AluYb8;POLARITY=-	GT:TPM:UR	./.	./.	1/.:123.5:28	./.	./.	./.	./.	./.	./.	1/.:264.8:66	1/.:138.0:96	./.	./.	./.	./.	./.	./.	./.	./.	./.	./.	./.	1/.:182.1:97	./.	./.	./.	./.	1/.:189.4:74	./.	./.	./.	./.	./.	1/.:193.9:101	./.	./.
1	114194811	.	T	INS:ME:AluYb8	.	PASS	SVTYPE=AluYb8;POLARITY=-	GT:TPM:UR	./.	./.	./.	./.	./.	./.	./.	./.	./.	./.	./.	./.	./.	./.	./.	./.	./.	./.	1/.:220.0:114	./.	1/.:187.6:141	./.	./.	./.	./.	./.	./.	./.	./.	./.	./.	./.	./.	./.	./.	./.
1	114212411	.	T	INS:ME:AluYb8	.	PASS	SVTYPE=AluYb8;POLARITY=-	GT:TPM:UR	./.	./.	./.	./.	./.	./.	./.	./.	./.	./.	./.	./.	./.	./.	./.	./.	./.	./.	1/.:13.7:30	./.	1/.:10.9:28	1/.:12.7:36	./.	1/.:11.2:37	./.	./.	./.	./.	./.	./.	./.	./.	1/.:11.3:16	./.	./.	./.
1	114916608	.	C	INS:ME:SVA	.	PASS	SVTYPE=SVA;POLARITY=+	GT:TPM:UR	./.	./.	./.	./.	./.	./.	./.	./.	./.	./.	./.	./.	./.	./.	./.	./.	./.	./.	./.	./.	./.	./.	./.	./.	./.	./.	./.	1/.:13.7:11	./.	./.	./.	./.	./.	./.	./.	./.
1	116611934	.	T	INS:ME:L1HS	.	PASS	SVTYPE=L1HS;POLARITY=+	GT:TPM:UR	./.	./.	./.	./.	./.	./.	./.	./.	./.	./.	./.	./.	./.	./.	./.	./.	./.	./.	./.	./.	./.	./.	./.	./.	./.	./.	./.	./.	./.	./.	./.	1/.:107.4:13	./.	./.	./.	./.
1	116980843	.	C	INS:ME:L1HS	.	PASS	SVTYPE=L1HS;POLARITY=-	GT:TPM:UR	./.	./.	./.	1/.:143.7:50	./.	1/.:477.9:133	1/.:634.3:73	1/.:613.0:121	./.	./.	1/.:25.0:94	1/.:323.4:175	1/.:320.4:146	1/.:213.7:148	1/.:14.2:41	1/.:19.0:45	1/.:334.1:158	1/.:56.1:39	1/.:336.0:245	1/.:354.0:272	1/.:25.6:100	1/.:679.2:447	1/.:323.8:300	1/.:364.1:295	1/.:431.0:273	1/.:451.7:273	1/.:690.2:473	1/.:46.9:77	1/.:395.6:343	1/.:27.5:92	1/.:28.7:30	1/.:26.0:70	1/.:26.4:48	1/.:468.5:196	1/.:35.0:77	1/.:384.6:136
1	116983558	.	T	INS:ME:AluYb8	.	PASS	SVTYPE=AluYb8;POLARITY=-	GT:TPM:UR	./.	./.	1/.:319.4:41	./.	./.	./.	1/.:50.4:10	./.	1/.:226.2:93	1/.:186.8:51	./.	1/.:330.6:59	1/.:325.3:53	./.	1/.:455.7:128	./.	1/.:449.0:138	1/.:247.2:67	./.	./.	./.	./.	./.	./.	./.	./.	./.	1/.:303.7:99	1/.:14.5:15	./.	./.	./.	./.	./.	1/.:758.0:262	1/.:217.7:61
1	117940292	.	G	INS:ME:AluYb8	.	PASS	SVTYPE=AluYb8;POLARITY=-	GT:TPM:UR	./.	./.	./.	./.	./.	./.	./.	./.	./.	./.	./.	./.	./.	./.	./.	./.	./.	./.	./.	./.	./.	./.	./.	./.	./.	1/.:13.7:32	1/.:26.0:45	./.	./.	./.	./.	./.	./.	./.	./.	./.
1	118223128	.	A	INS:ME:L1HS	.	PASS	SVTYPE=L1HS;POLARITY=+	GT:TPM:UR	./.	./.	./.	./.	./.	./.	./.	./.	./.	./.	./.	./.	./.	./.	./.	./.	./.	./.	./.	./.	./.	./.	./.	./.	./.	./.	./.	./.	1/.:30.5:14	./.	./.	./.	./.	./.	./.	./.
1	119347299	.	C	INS:ME:AluYb8	.	PASS	SVTYPE=AluYb8;POLARITY=+	GT:TPM:UR	./.	./.	./.	./.	./.	./.	./.	./.	./.	./.	./.	./.	./.	./.	./.	./.	./.	./.	./.	./.	./.	./.	./.	./.	1/.:162.2:112	./.	./.	./.	./.	./.	./.	./.	./.	./.	./.	./.
1	119400945	.	A	INS:ME:L1HS	.	PASS	SVTYPE=L1HS;POLARITY=+	GT:TPM:UR	1/.:1937.1:199	1/.:727.9:122	1/.:21.1:55	1/.:28.0:32	1/.:15.1:28	1/.:167.5:127	1/.:98.7:46	1/.:893.9:206	1/.:28.0:159	1/.:383.1:440	1/.:129.6:278	1/.:274.0:237	1/.:17.7:60	1/.:20.7:57	1/.:121.5:242	1/.:830.6:223	1/.:98.1:125	1/.:989.2:200	1/.:884.1:462	1/.:97.6:264	1/.:155.9:345	1/.:90.9:256	1/.:206.3:311	1/.:40.0:165	1/.:656.6:447	1/.:40.7:138	1/.:660.8:544	1/.:51.9:108	1/.:1602.5:911	1/.:836.0:483	1/.:34.6:34	1/.:46.6:101	1/.:72.1:70	1/.:38.9:113	1/.:623.6:327	1/.:49.8:96
1	119553351	.	T	INS:ME:L1HS	.	PASS	SVTYPE=L1HS;POLARITY=+	GT:TPM:UR	./.	./.	./.	./.	./.	./.	./.	./.	./.	./.	./.	./.	./.	./.	1/.:12.9:26	./.	./.	./.	./.	./.	./.	./.	./.	./.	./.	./.	./.	./.	./.	./.	./.	./.	./.	./.	./.	./.
1	121484606	.	G	INS:ME:L1HS	.	PASS	SVTYPE=L1HS;POLARITY=+	GT:TPM:UR	./.	./.	./.	./.	./.	./.	./.	./.	./.	./.	./.	./.	./.	./.	./.	./.	./.	./.	./.	./.	1/.:22.1:15	./.	./.	./.	./.	./.	./.	./.	./.	./.	./.	./.	./.	./.	./.	./.
1	121485434	.	C	INS:ME:AluYb8	.	PASS	SVTYPE=AluYb8;POLARITY=+	GT:TPM:UR	./.	./.	./.	./.	./.	./.	./.	./.	./.	./.	./.	./.	./.	./.	./.	./.	./.	./.	./.	./.	./.	./.	./.	./.	./.	./.	./.	./.	1/.:12.4:29	./.	./.	./.	./.	./.	./.	./.
1	144932809	.	A	INS:ME:AluYb8	.	PASS	SVTYPE=AluYb8;POLARITY=-	GT:TPM:UR	./.	./.	./.	./.	./.	./.	./.	./.	1/.:207.9:68	./.	./.	./.	./.	./.	./.	./.	./.	./.	./.	./.	./.	./.	./.	./.	./.	./.	./.	./.	./.	./.	./.	./.	./.	./.	./.	./.
1	145098241	.	G	INS:ME:AluYb8	.	PASS	SVTYPE=AluYb8;POLARITY=-	GT:TPM:UR	./.	./.	./.	./.	./.	1/.:268.1:25	./.	1/.:506.6:43	./.	./.	./.	./.	./.	1/.:135.7:31	./.	./.	1/.:121.1:46	1/.:111.2:27	./.	1/.:91.3:64	./.	./.	./.	./.	./.	./.	./.	1/.:71.9:41	./.	1/.:104.7:49	./.	./.	./.	1/.:84.4:48	1/.:111.9:60	1/.:180.3:71
1	145667151	.	G	INS:ME:SVA	.	PASS	SVTYPE=SVA;POLARITY=+	GT:TPM:UR	1/.:259.6:53	1/.:88.3:48	1/.:168.5:87	1/.:111.8:46	1/.:173.1:67	1/.:144.6:63	1/.:408.1:41	1/.:273.8:69	1/.:205.3:223	1/.:146.2:152	1/.:54.4:111	1/.:209.5:125	1/.:315.1:110	1/.:124.4:83	1/.:195.7:200	1/.:47.6:53	1/.:51.1:79	1/.:44.5:35	1/.:53.4:116	1/.:49.1:101	1/.:54.6:147	1/.:52.7:121	1/.:44.5:96	1/.:40.3:111	1/.:54.4:123	1/.:47.8:111	1/.:56.2:152	1/.:41.0:63	1/.:46.9:120	1/.:50.0:111	1/.:40.9:21	1/.:44.9:55	1/.:38.5:44	1/.:56.7:109	1/.:62.5:114	1/.:44.6:48
1	147251446	.	C	INS:ME:L1HS	.	PASS	SVTYPE=L1HS;POLARITY=+	GT:TPM:UR	./.	./.	./.	./.	./.	./.	./.	./.	./.	./.	./.	./.	./.	./.	./.	./.	./.	./.	./.	./.	./.	./.	./.	./.	./.	./.	./.	./.	1/.:33.5:14	./.	./.	./.	./.	./.	./.	./.
1	149316585	.	A	INS:ME:AluYb8	.	PASS	SVTYPE=AluYb8;POLARITY=+	GT:TPM:UR	./.	./.	./.	./.	./.	./.	./.	./.	./.	./.	./.	./.	./.	./.	1/.:30.8:12	./.	./.	./.	./.	./.	./.	./.	./.	./.	./.	./.	./.	./.	./.	./.	./.	./.	./.	./.	./.	./.
1	150963044	.	T	INS:ME:AluYb8	.	PASS	SVTYPE=AluYb8;POLARITY=+	GT:TPM:UR	./.	./.	./.	./.	./.	./.	1/.:237.5:20	1/.:179.6:26	1/.:142.3:68	1/.:216.0:66	1/.:395.9:154	1/.:156.7:32	./.	./.	1/.:70.9:50	1/.:332.9:101	1/.:141.3:48	1/.:128.7:40	1/.:349.8:185	1/.:172.6:110	1/.:390.7:242	1/.:334.2:179	1/.:106.8:91	1/.:381.4:205	./.	./.	./.	./.	1/.:27.4:22	./.	1/.:106.8:22	./.	1/.:532.3:78	1/.:25.2:12	1/.:254.0:104	./.
1	151009400	.	G	INS:ME:L1HS	.	PASS	SVTYPE=L1HS;POLARITY=+	GT:TPM:UR	./.	./.	./.	./.	./.	./.	./.	./.	./.	./.	./.	./.	./.	./.	./.	./.	./.	./.	./.	1/.:51.0:12	./.	./.	./.	./.	./.	./.	./.	./.	./.	./.	./.	./.	./.	./.	./.	./.
1	151601686	.	A	INS:ME:SVA	.	PASS	SVTYPE=SVA;POLARITY=-	GT:TPM:UR	./.	./.	./.	./.	./.	./.	./.	./.	./.	./.	./.	./.	1/.:141.1:90	./.	1/.:113.7:116	./.	./.	./.	1/.:92.1:96	./.	1/.:68.2:119	./.	./.	./.	1/.:72.4:91	./.	1/.:70.0:101	./.	./.	./.	./.	./.	./.	./.	./.	./.
1	151694580	.	A	INS:ME:L1HS	.	PASS	SVTYPE=L1HS;POLARITY=-	GT:TPM:UR	./.	./.	./.	./.	./.	./.	./.	./.	./.	./.	./.	./.	./.	./.	./.	./.	./.	./.	1/.:49.5:14	./.	./.	./.	./.	./.	./.	./.	./.	./.	./.	./.	./.	./.	./.	./.	./.	./.
1	151742528	.	G	INS:ME:SVA	.	PASS	SVTYPE=SVA;POLARITY=-	GT:TPM:UR	1/.:10.6:24	1/.:7.1:22	./.	1/.:8.6:21	1/.:8.7:20	./.	1/.:7.4:11	1/.:7.2:21	1/.:7.2:69	1/.:7.5:50	./.	1/.:9.3:61	1/.:6.7:36	1/.:5.8:29	1/.:10.6:95	./.	./.	./.	./.	./.	./.	./.	./.	./.	./.	./.	./.	./.	./.	./.	./.	./.	./.	./.	./.	./.
1	151900479	.	C	INS:ME:SVA	.	PASS	SVTYPE=SVA;POLARITY=-	GT:TPM:UR	./.	./.	./.	./.	./.	./.	./.	./.	./.	./.	./.	./.	./.	./.	./.	./.	./.	./.	./.	./.	./.	./.	./.	./.	1/.:505.1:251	./.	./.	./.	./.	./.	./.	./.	./.	./.	./.	./.
1	152443902	.	T	INS:ME:L1HS	.	PASS	SVTYPE=L1HS;POLARITY=-	GT:TPM:UR	./.	./.	./.	./.	./.	./.	./.	./.	./.	./.	./.	./.	1/.:50.5:38	1/.:43.5:49	./.	./.	./.	./.	./.	./.	./.	1/.:265.6:188	1/.:19.0:41	1/.:297.3:187	./.	1/.:229.6:156	1/.:19.3:54	./.	./.	./.	./.	./.	./.	./.	./.	./.
1	153251005	.	C	INS:ME:L1HS	.	PASS	SVTYPE=L1HS;POLARITY=-	GT:TPM:UR	1/.:891.1:184	1/.:776.7:129	1/.:821.4:328	1/.:147.5:72	1/.:731.8:159	1/.:23.9:46	1/.:654.4:111	1/.:1393.1:218	1/.:486.5:470	1/.:28.7:83	1/.:505.9:289	1/.:25.5:80	1/.:12.7:42	1/.:378.1:165	1/.:77.6:134	1/.:30.9:39	1/.:344.9:135	1/.:545.5:112	1/.:467.2:318	1/.:380.4:295	1/.:282.5:305	1/.:43.8:152	1/.:328.0:284	1/.:27.4:101	1/.:326.7:235	1/.:18.8:82	1/.:365.6:371	1/.:35.3:71	1/.:401.9:387	1/.:505.7:297	1/.:1240.0:141	1/.:735.0:238	1/.:768.3:227	1/.:21.2:72	1/.:22.1:73	1/.:42.6:50
1	153976812	.	C	INS:ME:AluYb8	.	PASS	SVTYPE=AluYb8;POLARITY=-	GT:TPM:UR	./.	./.	./.	./.	./.	./.	./.	./.	./.	./.	./.	./.	./.	./.	1/.:15.9:18	./.	./.	./.	./.	./.	./.	./.	./.	./.	./.	./.	./.	./.	./.	./.	./.	./.	./.	./.	./.	./.
1	154259460	.	G	INS:ME:SVA	.	PASS	SVTYPE=SVA;POLARITY=+	GT:TPM:UR	1/.:5.4:10	./.	1/.:10.3:19	1/.:14.7:17	./.	./.	1/.:5.1:7	./.	1/.:7.0:55	1/.:11.6:48	1/.:8.1:38	1/.:4.4:21	1/.:10.2:26	./.	1/.:7.7:40	1/.:8.5:13	1/.:11.6:16	1/.:12.3:13	1/.:13.3:47	1/.:15.2:52	1/.:15.9:58	1/.:11.4:45	1/.:12.3:40	1/.:12.0:47	1/.:7.0:33	1/.:9.0:36	1/.:8.0:43	1/.:9.0:21	1/.:9.4:47	1/.:13.4:47	./.	1/.:13.0:21	1/.:6.5:14	1/.:8.7:29	1/.:12.4:39	1/.:8.7:19
1	154618270	.	G	INS:ME:AluYb8	.	PASS	SVTYPE=AluYb8;POLARITY=-	GT:TPM:UR	1/.:130.4:20	./.	1/.:160.6:43	1/.:169.8:20	1/.:67.4:15	1/.:113.5:18	1/.:82.3:17	1/.:133.1:20	1/.:89.5:65	1/.:124.9:60	1/.:132.1:94	1/.:120.9:43	1/.:172.2:44	1/.:208.3:55	1/.:98.1:69	1/.:132.0:60	1/.:160.9:86	1/.:239.1:40	1/.:89.8:88	1/.:231.8:174	1/.:227.9:200	1/.:221.0:179	1/.:232.5:163	1/.:205.7:169	1/.:243.4:180	1/.:276.0:193	1/.:230.2:200	1/.:134.1:87	1/.:278.4:208	1/.:291.5:168	1/.:194.2:32	1/.:269.9:104	1/.:291.9:93	1/.:196.0:99	1/.:225.0:122	1/.:347.5:89
1	156805231	.	T	INS:ME:L1HS	.	PASS	SVTYPE=L1HS;POLARITY=+	GT:TPM:UR	./.	./.	./.	./.	./.	./.	./.	./.	./.	1/.:653.8:236	1/.:212.3:134	./.	./.	./.	./.	./.	./.	./.	./.	./.	./.	./.	./.	./.	./.	./.	./.	./.	./.	./.	./.	./.	./.	./.	./.	./.
1	157363486	.	T	INS:ME:AluYb8	.	PASS	SVTYPE=AluYb8;POLARITY=-	GT:TPM:UR	./.	./.	1/.:191.9:28	1/.:308.3:33	1/.:256.9:30	1/.:108.4:17	1/.:95.6:12	1/.:190.0:23	1/.:103.0:64	1/.:154.6:56	./.	1/.:192.7:43	./.	./.	./.	1/.:154.5:40	1/.:92.2:36	1/.:51.0:19	./.	./.	./.	1/.:123.1:96	./.	./.	./.	./.	./.	./.	./.	./.	./.	1/.:84.8:36	./.	./.	./.	./.
1	157860066	.	C	INS:ME:L1HS	.	PASS	SVTYPE=L1HS;POLARITY=+	GT:TPM:UR	./.	./.	./.	./.	./.	./.	./.	./.	./.	./.	./.	./.	./.	./.	./.	./.	./.	./.	./.	1/.:20.0:45	./.	./.	./.	./.	./.	./.	./.	./.	./.	./.	./.	./.	./.	./.	./.	./.
1	158696216	.	T	INS:ME:L1HS	.	PASS	SVTYPE=L1HS;POLARITY=-	GT:TPM:UR	./.	./.	./.	./.	./.	./.	1/.:93.7:34	./.	1/.:92.1:135	./.	./.	./.	./.	./.	1/.:182.3:163	1/.:273.9:76	./.	./.	./.	./.	./.	./.	./.	./.	1/.:114.4:70	./.	./.	./.	./.	./.	./.	./.	./.	./.	./.	./.
1	158725873	.	A	INS:ME:L1HS	.	PASS	SVTYPE=L1HS;POLARITY=-	GT:TPM:UR	./.	./.	1/.:14.8:12	./.	./.	./.	./.	1/.:49.2:12	1/.:15.8:35	1/.:57.7:30	./.	1/.:40.5:34	1/.:91.8:34	./.	1/.:47.2:36	./.	./.	./.	./.	./.	./.	./.	./.	./.	./.	./.	./.	./.	./.	./.	./.	./.	./.	./.	./.	./.
1	158745410	.	A	INS:ME:L1HS	.	PASS	SVTYPE=L1HS;POLARITY=+	GT:TPM:UR	./.	./.	./.	./.	./.	./.	./.	./.	1/.:48.4:18	./.	./.	./.	./.	./.	./.	./.	./.	./.	./.	./.	./.	./.	./.	./.	./.	./.	./.	./.	./.	./.	./.	./.	./.	./.	./.	./.
1	161252128	.	T	INS:ME:SVA	.	PASS	SVTYPE=SVA;POLARITY=-	GT:TPM:UR	1/.:335.6:121	1/.:154.1:97	1/.:174.1:162	1/.:228.5:115	1/.:210.6:116	1/.:291.6:141	1/.:168.3:75	1/.:234.1:111	1/.:268.5:415	1/.:255.7:310	1/.:503.2:331	1/.:238.5:219	1/.:256.9:206	1/.:320.2:199	1/.:230.0:355	1/.:475.3:189	1/.:371.5:223	1/.:415.1:140	1/.:499.4:321	1/.:325.4:297	1/.:468.3:383	1/.:409.1:354	1/.:343.8:315	1/.:401.3:340	1/.:519.3:343	1/.:434.5:349	1/.:428.7:417	1/.:442.9:218	1/.:394.6:355	1/.:485.7:380	1/.:480.1:61	1/.:519.9:190	1/.:469.5:166	1/.:378.4:282	1/.:466.3:260	1/.:463.4:160
1	161587104	.	A	INS:ME:SVA	.	PASS	SVTYPE=SVA;POLARITY=-	GT:TPM:UR	./.	1/.:3.5:14	./.	./.	./.	./.	./.	./.	./.	./.	./.	./.	./.	./.	./.	./.	./.	./.	./.	./.	./.	./.	./.	./.	./.	./.	./.	./.	./.	./.	1/.:4.8:5	./.	./.	./.	./.	./.
1	161691744	.	A	INS:ME:SVA	.	PASS	SVTYPE=SVA;POLARITY=-	GT:TPM:UR	./.	./.	./.	./.	./.	./.	./.	./.	./.	./.	./.	./.	1/.:27.4:11	./.	./.	./.	./.	./.	./.	./.	./.	./.	./.	./.	./.	./.	./.	./.	./.	./.	./.	./.	./.	./.	./.	./.
1	162015903	.	G	INS:ME:L1HS	.	PASS	SVTYPE=L1HS;POLARITY=-	GT:TPM:UR	./.	./.	./.	./.	./.	./.	1/.:106.9:26	1/.:154.9:48	./.	./.	./.	./.	1/.:98.8:87	1/.:72.8:70	./.	1/.:143.3:67	./.	1/.:53.4:30	1/.:181.5:164	1/.:193.5:189	1/.:239.9:277	./.	./.	./.	./.	./.	./.	./.	1/.:10.4:45	./.	./.	./.	1/.:14.5:11	./.	./.	./.
1	162795986	.	C	INS:ME:L1HS	.	PASS	SVTYPE=L1HS;POLARITY=+	GT:TPM:UR	./.	./.	./.	./.	./.	./.	./.	./.	./.	./.	./.	./.	./.	./.	./.	./.	./.	./.	./.	./.	./.	./.	./.	./.	./.	./.	./.	./.	./.	./.	./.	./.	./.	./.	1/.:59.2:13	./.
1	163516252	.	G	INS:ME:SVA	.	PASS	SVTYPE=SVA;POLARITY=-	GT:TPM:UR	1/.:121.2:53	1/.:5.4:12	1/.:67.5:56	1/.:124.3:70	1/.:138.0:64	1/.:137.5:59	1/.:176.9:53	1/.:132.8:84	1/.:100.5:149	1/.:184.9:214	1/.:140.9:179	1/.:154.2:179	1/.:160.4:129	1/.:153.9:126	1/.:165.4:227	1/.:82.4:55	1/.:137.5:99	1/.:89.1:37	1/.:150.0:158	1/.:221.8:212	1/.:151.9:222	1/.:136.3:165	1/.:171.8:188	1/.:150.7:192	1/.:74.0:120	./.	./.	1/.:207.1:112	1/.:82.4:127	1/.:194.1:202	1/.:86.7:17	1/.:209.3:94	1/.:102.2:55	1/.:87.2:85	1/.:171.4:147	1/.:213.5:80
1	164239549	.	T	INS:ME:L1HS	.	PASS	SVTYPE=L1HS;POLARITY=+	GT:TPM:UR	./.	./.	./.	1/.:664.9:109	1/.:276.8:62	./.	./.	./.	./.	1/.:15.7:25	./.	./.	1/.:235.8:106	1/.:47.8:18	1/.:252.7:207	./.	./.	1/.:16.3:12	./.	./.	1/.:16.5:38	1/.:18.2:60	1/.:281.9:180	1/.:427.4:239	1/.:11.8:41	1/.:410.3:220	1/.:326.9:245	1/.:14.2:41	1/.:18.1:74	./.	./.	1/.:436.7:115	./.	./.	1/.:10.8:38	./.
1	165861382	.	T	INS:ME:SVA	.	PASS	SVTYPE=SVA;POLARITY=-	GT:TPM:UR	./.	1/.:188.2:53	1/.:92.6:72	./.	./.	1/.:54.8:57	./.	./.	./.	1/.:91.0:138	1/.:220.3:171	./.	1/.:127.6:99	1/.:114.1:91	1/.:8.9:27	./.	1/.:128.9:95	1/.:203.1:55	1/.:211.3:182	1/.:198.8:178	1/.:338.7:333	1/.:364.7:271	1/.:167.2:166	1/.:158.5:168	1/.:154.4:155	1/.:128.5:153	1/.:155.9:210	1/.:9.2:11	./.	./.	./.	1/.:237.5:102	1/.:226.4:77	./.	./.	./.
1	166605713	.	A	INS:ME:AluYb8	.	PASS	SVTYPE=AluYb8;POLARITY=+	GT:TPM:UR	./.	./.	./.	./.	./.	./.	./.	./.	./.	./.	./.	./.	1/.:179.9:43	./.	1/.:240.7:73	./.	./.	./.	./.	./.	./.	./.	./.	./.	./.	./.	./.	./.	./.	./.	./.	./.	./.	./.	./.	./.
1	166998518	.	C	INS:ME:SVA	.	PASS	SVTYPE=SVA;POLARITY=+	GT:TPM:UR	./.	./.	./.	./.	1/.:5.7:12	./.	./.	./.	./.	./.	./.	./.	./.	./.	./.	./.	./.	./.	./.	./.	./.	./.	./.	./.	./.	./.	./.	./.	./.	./.	./.	./.	./.	./.	./.	./.
1	167239374	.	A	INS:ME:L1HS	.	PASS	SVTYPE=L1HS;POLARITY=+	GT:TPM:UR	./.	./.	./.	./.	./.	./.	./.	./.	./.	./.	./.	./.	./.	./.	./.	./.	./.	./.	1/.:50.1:13	./.	./.	./.	./.	./.	./.	./.	./.	./.	./.	./.	./.	./.	./.	./.	./.	./.
1	168546407	.	T	INS:ME:AluYb8	.	PASS	SVTYPE=AluYb8;POLARITY=-	GT:TPM:UR	./.	./.	./.	./.	./.	./.	./.	./.	./.	./.	./.	./.	./.	./.	./.	./.	1/.:148.5:28	./.	./.	./.	./.	./.	./.	./.	./.	./.	./.	./.	./.	./.	./.	./.	./.	./.	./.	./.
1	168806063	.	T	INS:ME:SVA	.	PASS	SVTYPE=SVA;POLARITY=+	GT:TPM:UR	1/.:5.4:14	1/.:9.7:25	1/.:8.3:29	1/.:7.1:16	1/.:7.0:15	1/.:12.2:30	1/.:8.0:14	1/.:7.0:19	1/.:9.9:75	1/.:6.4:43	1/.:16.0:67	1/.:11.4:52	1/.:9.3:43	./.	1/.:8.4:67	1/.:14.5:34	1/.:16.0:40	1/.:18.0:25	1/.:12.3:59	1/.:15.4:57	1/.:14.1:84	1/.:13.8:68	1/.:12.6:57	1/.:11.3:49	1/.:14.4:65	1/.:14.3:53	1/.:15.1:78	1/.:13.2:30	1/.:16.6:68	1/.:15.3:58	1/.:15.3:10	1/.:16.5:37	1/.:14.6:30	1/.:10.1:43	1/.:11.4:34	1/.:12.3:23
1	169034209	.	T	INS:ME:L1HS	.	PASS	SVTYPE=L1HS;POLARITY=-	GT:TPM:UR	./.	./.	./.	./.	./.	./.	./.	./.	./.	./.	./.	./.	./.	./.	./.	./.	./.	./.	./.	./.	./.	./.	./.	./.	./.	./.	1/.:22.7:14	./.	./.	./.	./.	./.	./.	./.	./.	./.
1	169524869	.	C	INS:ME:L1HS	.	PASS	SVTYPE=L1HS;POLARITY=+	GT:TPM:UR	1/.:42.6:48	1/.:87.5:63	1/.:683.4:239	1/.:46.3:39	1/.:809.3:140	1/.:1085.6:256	1/.:1722.4:144	1/.:816.7:119	1/.:1476.3:866	1/.:1630.5:669	1/.:1189.4:505	1/.:977.3:404	1/.:2323.9:549	1/.:1491.1:366	1/.:1166.1:691	1/.:981.2:214	1/.:879.1:285	1/.:95.0:95	1/.:551.2:355	1/.:1217.3:570	1/.:592.2:422	1/.:520.5:438	1/.:1196.4:586	1/.:1349.9:620	1/.:1021.6:518	1/.:652.9:390	1/.:1049.7:625	1/.:545.3:259	1/.:640.8:506	1/.:1208.4:484	1/.:696.3:110	1/.:1162.3:310	1/.:715.5:204	1/.:1349.1:459	1/.:709.9:339	1/.:1001.9:272
1	170367463	.	A	INS:ME:SVA	.	PASS	SVTYPE=SVA;POLARITY=+	GT:TPM:UR	./.	./.	./.	./.	./.	./.	./.	./.	./.	./.	./.	./.	./.	./.	./.	./.	./.	./.	./.	./.	./.	./.	./.	./.	./.	1/.:248.0:97	1/.:258.5:139	./.	./.	./.	./.	./.	./.	./.	./.	./.
1	170925859	.	T	INS:ME:SVA	.	PASS	SVTYPE=SVA;POLARITY=-	GT:TPM:UR	./.	./.	./.	./.	./.	./.	./.	./.	./.	./.	./.	./.	./.	./.	./.	1/.:476.5:135	./.	./.	./.	1/.:637.1:233	1/.:806.6:304	1/.:867.7:287	./.	1/.:807.5:256	./.	./.	1/.:6.5:25	./.	1/.:24.0:28	./.	./.	./.	./.	./.	./.	1/.:18.3:11
1	171358297	.	A	INS:ME:AluYb8	.	PASS	SVTYPE=AluYb8;POLARITY=-	GT:TPM:UR	./.	./.	1/.:64.0:20	./.	./.	./.	./.	./.	./.	./.	./.	./.	./.	./.	./.	./.	./.	./.	./.	./.	./.	./.	./.	./.	./.	./.	./.	./.	./.	./.	./.	./.	./.	./.	./.	./.
1	172183944	.	A	INS:ME:L1HS	.	PASS	SVTYPE=L1HS;POLARITY=-	GT:TPM:UR	./.	./.	./.	./.	./.	./.	./.	./.	./.	./.	./.	./.	./.	./.	./.	./.	./.	./.	./.	./.	./.	./.	./.	./.	./.	./.	./.	./.	./.	./.	./.	./.	./.	./.	1/.:65.8:16	./.
1	172585254	.	T	INS:ME:AluYb8	.	PASS	SVTYPE=AluYb8;POLARITY=-	GT:TPM:UR	./.	./.	./.	./.	./.	./.	./.	./.	./.	./.	./.	./.	./.	./.	./.	./.	./.	./.	./.	./.	./.	./.	1/.:141.4:78	./.	./.	./.	./.	./.	./.	./.	./.	./.	./.	./.	./.	./.
1	173642767	.	T	INS:ME:AluYb8	.	PASS	SVTYPE=AluYb8;POLARITY=-	GT:TPM:UR	./.	./.	./.	./.	1/.:202.1:18	./.	./.	./.	./.	./.	./.	./.	./.	./.	./.	./.	./.	./.	./.	./.	./.	./.	./.	./.	./.	./.	./.	./.	./.	./.	./.	./.	./.	./.	./.	./.
1	174333000	.	A	INS:ME:AluYb8	.	PASS	SVTYPE=AluYb8;POLARITY=-	GT:TPM:UR	./.	./.	./.	./.	./.	1/.:110.3:21	./.	./.	./.	./.	./.	./.	./.	./.	./.	./.	./.	./.	./.	./.	./.	./.	./.	./.	./.	./.	./.	./.	./.	./.	./.	./.	./.	./.	./.	./.
1	174484637	.	G	INS:ME:AluYb8	.	PASS	SVTYPE=AluYb8;POLARITY=-	GT:TPM:UR	./.	./.	./.	./.	./.	./.	1/.:124.4:9	1/.:153.9:11	./.	./.	./.	./.	./.	./.	./.	./.	./.	./.	./.	./.	./.	1/.:270.7:139	./.	1/.:238.0:128	1/.:268.2:126	./.	./.	./.	./.	./.	./.	./.	./.	./.	./.	./.
1	174496932	.	T	INS:ME:L1HS	.	PASS	SVTYPE=L1HS;POLARITY=+	GT:TPM:UR	./.	./.	./.	./.	./.	./.	./.	./.	./.	./.	./.	./.	./.	./.	./.	./.	./.	./.	./.	./.	./.	./.	./.	./.	./.	./.	./.	./.	1/.:30.6:11	./.	./.	./.	./.	./.	./.	./.
1	176032450	.	C	INS:ME:AluYb8	.	PASS	SVTYPE=AluYb8;POLARITY=-	GT:TPM:UR	1/.:173.6:33	1/.:150.7:33	1/.:109.6:48	1/.:121.6:29	1/.:113.3:35	1/.:89.8:34	1/.:85.3:16	1/.:124.2:33	1/.:141.3:111	1/.:150.9:87	1/.:362.6:244	1/.:113.4:62	1/.:151.0:65	1/.:102.8:55	1/.:118.5:95	1/.:341.7:108	1/.:288.3:152	1/.:257.4:81	1/.:309.4:229	1/.:321.7:228	1/.:479.4:326	1/.:345.9:265	1/.:395.5:220	1/.:519.5:269	1/.:259.5:221	1/.:416.2:269	1/.:348.6:261	1/.:428.8:155	1/.:224.3:213	1/.:223.2:198	1/.:194.2:37	1/.:324.4:136	1/.:131.5:107	1/.:228.7:174	1/.:393.4:172	1/.:362.7:119
1	176631053	.	T	INS:ME:AluYb8	.	PASS	SVTYPE=AluYb8;POLARITY=-	GT:TPM:UR	./.	./.	./.	./.	./.	./.	./.	./.	./.	./.	./.	./.	1/.:214.3:33	./.	1/.:186.7:72	./.	./.	./.	./.	./.	./.	./.	./.	./.	./.	./.	./.	./.	./.	./.	./.	./.	./.	./.	./.	./.
1	176666721	.	T	INS:ME:L1HS	.	PASS	SVTYPE=L1HS;POLARITY=-	GT:TPM:UR	./.	./.	./.	./.	./.	./.	./.	./.	./.	./.	./.	./.	./.	./.	./.	./.	./.	./.	1/.:86.7:94	./.	./.	./.	./.	./.	./.	./.	./.	./.	./.	./.	./.	./.	./.	./.	./.	./.
1	178692780	.	C	INS:ME:AluYb8	.	PASS	SVTYPE=AluYb8;POLARITY=-	GT:TPM:UR	1/.:39.2:12	1/.:379.9:32	./.	./.	./.	./.	./.	./.	./.	./.	./.	./.	./.	./.	./.	1/.:180.5:56	./.	1/.:128.0:26	1/.:221.7:105	./.	1/.:201.7:127	./.	./.	./.	./.	./.	./.	1/.:204.4:56	./.	./.	./.	./.	./.	./.	./.	./.
1	179491966	.	T	INS:ME:AluYb8	.	PASS	SVTYPE=AluYb8;POLARITY=+	GT:TPM:UR	./.	1/.:188.8:23	./.	./.	./.	./.	./.	1/.:254.9:20	./.	./.	./.	./.	./.	./.	./.	./.	./.	./.	./.	./.	./.	./.	./.	./.	./.	1/.:51.5:58	./.	./.	./.	./.	./.	./.	1/.:73.5:30	./.	./.	./.
1	179575377	.	T	INS:ME:L1HS	.	PASS	SVTYPE=L1HS;POLARITY=-	GT:TPM:UR	./.	./.	./.	./.	./.	1/.:13.1:17	./.	./.	./.	./.	./.	1/.:186.1:109	./.	./.	1/.:10.7:37	./.	./.	./.	./.	./.	./.	./.	./.	./.	./.	./.	./.	1/.:17.5:17	1/.:199.8:160	1/.:309.7:174	./.	./.	./.	./.	./.	./.
1	179697096	.	A	INS:ME:AluYb8	.	PASS	SVTYPE=AluYb8;POLARITY=+	GT:TPM:UR	./.	./.	./.	./.	./.	./.	./.	./.	./.	./.	./.	./.	./.	./.	./.	./.	./.	./.	./.	./.	./.	./.	./.	./.	./.	./.	./.	./.	./.	./.	./.	./.	./.	1/.:208.6:108	./.	1/.:239.4:46
1	179713563	.	G	INS:ME:SVA	.	PASS	SVTYPE=SVA;POLARITY=-	GT:TPM:UR	./.	./.	./.	./.	./.	./.	./.	./.	./.	1/.:42.7:11	./.	./.	./.	./.	./.	./.	./.	./.	./.	./.	./.	./.	./.	./.	./.	./.	./.	./.	./.	./.	./.	./.	./.	./.	./.	./.
1	180071768	.	A	INS:ME:AluYb8	.	PASS	SVTYPE=AluYb8;POLARITY=-	GT:TPM:UR	./.	./.	./.	./.	./.	./.	./.	./.	./.	1/.:247.9:76	./.	1/.:324.5:59	./.	./.	./.	./.	./.	./.	./.	./.	./.	./.	./.	./.	./.	./.	./.	./.	./.	./.	./.	./.	./.	./.	./.	./.
1	180501045	.	A	INS:ME:AluYb8	.	PASS	SVTYPE=AluYb8;POLARITY=+	GT:TPM:UR	./.	./.	./.	./.	./.	./.	./.	./.	./.	./.	./.	./.	./.	./.	./.	./.	./.	./.	./.	./.	./.	1/.:151.8:97	./.	./.	./.	./.	./.	./.	./.	./.	./.	./.	./.	./.	./.	./.
1	180693747	.	A	INS:ME:AluYb8	.	PASS	SVTYPE=AluYb8;POLARITY=+	GT:TPM:UR	./.	./.	./.	./.	./.	./.	./.	./.	1/.:112.8:71	./.	./.	./.	./.	./.	./.	./.	./.	./.	./.	./.	./.	./.	./.	./.	./.	./.	./.	./.	1/.:155.7:119	./.	./.	./.	./.	./.	./.	./.
1	181284093	.	T	INS:ME:L1HS	.	PASS	SVTYPE=L1HS;POLARITY=+	GT:TPM:UR	./.	./.	./.	./.	./.	./.	./.	./.	./.	./.	./.	./.	./.	./.	./.	./.	./.	./.	./.	./.	./.	./.	./.	./.	./.	./.	./.	./.	./.	./.	./.	1/.:107.7:12	./.	./.	./.	./.
1	181588341	.	G	INS:ME:AluYb8	.	PASS	SVTYPE=AluYb8;POLARITY=-	GT:TPM:UR	./.	./.	1/.:185.6:39	./.	./.	./.	./.	./.	./.	./.	./.	1/.:111.2:31	./.	./.	./.	./.	./.	./.	1/.:430.2:210	./.	1/.:241.1:143	./.	./.	./.	./.	./.	./.	1/.:214.2:76	1/.:188.7:120	./.	./.	./.	./.	./.	./.	./.
1	182274326	.	T	INS:ME:SVA	.	PASS	SVTYPE=SVA;POLARITY=+	GT:TPM:UR	./.	1/.:3.2:12	1/.:14.0:32	1/.:97.3:58	1/.:256.0:78	1/.:156.0:93	./.	1/.:335.3:86	1/.:8.4:51	1/.:5.3:28	./.	./.	1/.:61.7:116	1/.:212.0:127	1/.:64.0:165	1/.:203.5:96	1/.:627.8:199	1/.:456.4:115	1/.:45.3:92	1/.:264.8:165	1/.:328.6:238	./.	1/.:175.8:143	1/.:153.8:153	1/.:106.2:128	./.	1/.:124.6:157	./.	./.	./.	1/.:16.1:15	1/.:6.4:16	1/.:13.4:27	./.	1/.:181.2:106	1/.:317.8:81
1	183372465	.	G	INS:ME:L1HS	.	PASS	SVTYPE=L1HS;POLARITY=+	GT:TPM:UR	./.	./.	./.	./.	./.	./.	./.	./.	./.	./.	./.	./.	./.	./.	./.	./.	./.	./.	./.	./.	./.	./.	./.	./.	./.	./.	./.	./.	./.	./.	1/.:450.2:18	./.	./.	./.	./.	./.
1	184158394	.	C	INS:ME:AluYb8	.	PASS	SVTYPE=AluYb8;POLARITY=+	GT:TPM:UR	./.	./.	./.	./.	./.	./.	./.	./.	./.	./.	./.	./.	./.	./.	./.	./.	./.	./.	./.	./.	./.	./.	./.	./.	./.	./.	./.	./.	./.	./.	./.	./.	./.	1/.:129.3:83	./.	1/.:224.3:60
1	184237019	.	T	INS:ME:L1HS	.	PASS	SVTYPE=L1HS;POLARITY=+	GT:TPM:UR	./.	./.	./.	./.	./.	./.	./.	./.	./.	./.	./.	./.	./.	./.	./.	./.	./.	./.	./.	./.	./.	./.	./.	./.	./.	./.	./.	./.	./.	./.	./.	1/.:39.3:12	./.	./.	./.	./.
1	185504717	.	C	INS:ME:AluYb8	.	PASS	SVTYPE=AluYb8;POLARITY=+	GT:TPM:UR	./.	./.	./.	./.	./.	./.	./.	./.	./.	./.	1/.:192.9:160	./.	./.	./.	1/.:124.5:63	1/.:208.0:82	./.	./.	./.	./.	./.	./.	./.	./.	./.	./.	./.	./.	./.	./.	./.	./.	./.	./.	./.	./.
1	186535301	.	A	INS:ME:L1HS	.	PASS	SVTYPE=L1HS;POLARITY=-	GT:TPM:UR	./.	./.	1/.:35.6:13	./.	./.	./.	./.	./.	./.	./.	./.	./.	./.	./.	./.	./.	./.	./.	./.	./.	./.	./.	./.	./.	./.	./.	./.	./.	./.	./.	./.	./.	./.	./.	./.	./.
1	188186441	.	A	INS:ME:AluYb8	.	PASS	SVTYPE=AluYb8;POLARITY=-	GT:TPM:UR	./.	./.	./.	./.	./.	./.	./.	./.	./.	./.	./.	./.	./.	./.	./.	./.	./.	./.	1/.:35.6:21	./.	./.	./.	1/.:25.7:21	./.	./.	1/.:19.9:18	./.	./.	./.	./.	./.	./.	./.	./.	./.	./.
1	188487183	.	T	INS:ME:L1HS	.	PASS	SVTYPE=L1HS;POLARITY=-	GT:TPM:UR	1/.:10.8:16	./.	1/.:10.9:30	./.	./.	./.	./.	./.	./.	./.	./.	./.	./.	./.	./.	./.	./.	./.	./.	./.	./.	./.	./.	./.	./.	./.	./.	./.	./.	./.	./.	./.	./.	./.	./.	./.
1	188521115	.	T	INS:ME:L1HS	.	PASS	SVTYPE=L1HS;POLARITY=+	GT:TPM:UR	./.	./.	./.	./.	./.	./.	./.	./.	./.	./.	./.	./.	1/.:243.2:154	1/.:222.1:105	1/.:169.1:205	./.	./.	./.	./.	./.	./.	./.	./.	./.	./.	./.	./.	./.	./.	./.	1/.:65.8:18	./.	./.	./.	1/.:153.1:117	./.
1	188615935	.	T	INS:ME:AluYb8	.	PASS	SVTYPE=AluYb8;POLARITY=+	GT:TPM:UR	./.	./.	./.	./.	./.	1/.:169.3:16	./.	1/.:190.8:20	./.	./.	./.	./.	./.	./.	./.	./.	./.	./.	./.	./.	./.	./.	1/.:244.0:107	./.	./.	1/.:201.7:128	1/.:236.4:142	./.	./.	./.	1/.:277.3:19	./.	1/.:209.6:61	1/.:197.2:82	./.	./.
1	188659348	.	T	INS:ME:AluYb8	.	PASS	SVTYPE=AluYb8;POLARITY=-	GT:TPM:UR	./.	./.	./.	./.	./.	./.	./.	./.	./.	./.	./.	./.	./.	./.	./.	./.	./.	./.	./.	./.	./.	./.	./.	./.	1/.:397.4:172	./.	1/.:159.3:94	1/.:208.4:57	./.	./.	1/.:182.7:19	./.	./.	./.	./.	./.
1	188829916	.	G	INS:ME:L1HS	.	PASS	SVTYPE=L1HS;POLARITY=-	GT:TPM:UR	./.	./.	./.	./.	./.	./.	1/.:179.2:40	1/.:169.8:56	1/.:13.4:19	./.	./.	./.	./.	./.	1/.:245.1:186	./.	./.	./.	./.	./.	./.	./.	./.	./.	./.	./.	./.	./.	./.	./.	./.	./.	./.	./.	./.	./.
1	188980806	.	C	INS:ME:AluYb8	.	PASS	SVTYPE=AluYb8;POLARITY=+	GT:TPM:UR	./.	./.	./.	./.	./.	./.	./.	./.	./.	./.	./.	./.	./.	./.	./.	./.	./.	./.	./.	1/.:260.8:119	./.	./.	./.	./.	./.	./.	./.	./.	./.	./.	./.	./.	./.	./.	./.	./.
1	189109691	.	C	INS:ME:SVA	.	PASS	SVTYPE=SVA;POLARITY=-	GT:TPM:UR	./.	1/.:4.3:13	./.	./.	./.	./.	./.	./.	./.	./.	./.	./.	./.	./.	./.	./.	./.	./.	./.	./.	./.	./.	./.	./.	./.	./.	./.	1/.:6.5:16	./.	./.	./.	./.	1/.:5.0:13	./.	./.	1/.:6.3:15
1	189816578	.	C	INS:ME:L1HS	.	PASS	SVTYPE=L1HS;POLARITY=-	GT:TPM:UR	./.	./.	1/.:207.1:74	./.	./.	./.	./.	./.	./.	./.	./.	./.	./.	./.	./.	./.	./.	./.	./.	./.	./.	./.	./.	./.	./.	./.	./.	./.	./.	./.	./.	./.	./.	./.	./.	./.
1	190626390	.	A	INS:ME:AluYb8	.	PASS	SVTYPE=AluYb8;POLARITY=+	GT:TPM:UR	./.	./.	./.	./.	./.	./.	./.	./.	./.	./.	./.	./.	./.	./.	./.	./.	./.	./.	1/.:127.6:105	./.	1/.:120.8:135	./.	./.	./.	./.	./.	./.	./.	./.	./.	./.	./.	./.	./.	./.	./.
1	191282519	.	T	INS:ME:L1HS	.	PASS	SVTYPE=L1HS;POLARITY=+	GT:TPM:UR	./.	./.	./.	./.	./.	./.	./.	./.	./.	./.	./.	1/.:73.4:11	./.	./.	./.	./.	./.	./.	./.	./.	./.	./.	./.	./.	./.	./.	./.	./.	./.	./.	./.	./.	./.	./.	./.	./.
1	191568900	.	A	INS:ME:AluYb8	.	PASS	SVTYPE=AluYb8;POLARITY=+	GT:TPM:UR	./.	./.	./.	./.	./.	./.	./.	./.	./.	./.	./.	./.	1/.:278.0:45	1/.:152.9:31	./.	./.	1/.:256.7:78	./.	./.	./.	./.	./.	./.	./.	./.	./.	./.	./.	./.	./.	./.	./.	./.	./.	./.	./.
1	192262271	.	T	INS:ME:L1HS	.	PASS	SVTYPE=L1HS;POLARITY=-	GT:TPM:UR	1/.:124.8:57	1/.:283.2:65	1/.:138.8:100	./.	1/.:12.4:20	1/.:23.9:29	./.	1/.:253.9:49	1/.:142.1:223	1/.:127.9:123	1/.:314.5:218	1/.:321.6:171	1/.:132.1:101	1/.:680.6:238	1/.:11.1:51	1/.:13.7:17	1/.:286.8:133	1/.:11.8:17	1/.:197.6:148	1/.:11.7:65	1/.:176.1:179	1/.:27.9:116	1/.:23.9:92	1/.:11.4:49	1/.:15.1:60	1/.:179.0:177	1/.:214.5:229	1/.:18.4:45	1/.:191.1:208	1/.:185.3:143	1/.:433.3:46	1/.:350.1:119	1/.:422.6:138	1/.:692.1:262	1/.:179.6:115	1/.:231.6:76
1	193496432	.	A	INS:ME:L1HS	.	PASS	SVTYPE=L1HS;POLARITY=-	GT:TPM:UR	./.	./.	./.	./.	./.	./.	./.	./.	./.	./.	./.	./.	./.	./.	./.	./.	./.	./.	1/.:26.3:29	./.	./.	./.	./.	./.	./.	./.	./.	./.	./.	./.	./.	./.	./.	./.	./.	./.
1	193549640	.	T	INS:ME:L1HS	.	PASS	SVTYPE=L1HS;POLARITY=+	GT:TPM:UR	./.	./.	./.	./.	./.	./.	./.	./.	./.	./.	./.	./.	./.	./.	1/.:56.5:89	./.	./.	./.	./.	./.	./.	./.	./.	./.	./.	./.	./.	./.	./.	./.	./.	./.	./.	./.	./.	./.
1	193687036	.	C	INS:ME:L1HS	.	PASS	SVTYPE=L1HS;POLARITY=-	GT:TPM:UR	1/.:18.1:21	1/.:27.6:21	1/.:10.7:30	1/.:41.0:35	1/.:19.7:27	1/.:21.3:29	1/.:22.0:15	1/.:22.6:23	1/.:29.6:123	1/.:19.4:62	1/.:22.9:68	1/.:42.6:88	1/.:37.4:58	1/.:24.6:58	1/.:23.1:89	1/.:21.4:28	1/.:26.8:42	1/.:35.3:38	1/.:22.4:76	1/.:21.1:67	1/.:24.3:94	1/.:19.4:69	1/.:21.7:69	1/.:24.3:74	1/.:23.6:69	1/.:13.2:57	1/.:20.5:82	1/.:16.9:26	1/.:23.9:83	1/.:19.4:56	1/.:30.3:16	1/.:17.6:30	1/.:20.4:22	1/.:11.4:28	1/.:26.6:57	1/.:24.3:33
1	194552986	.	A	INS:ME:L1HS	.	PASS	SVTYPE=L1HS;POLARITY=+	GT:TPM:UR	./.	./.	1/.:244.2:98	./.	./.	./.	./.	./.	./.	./.	./.	./.	./.	./.	./.	./.	./.	./.	./.	./.	./.	./.	./.	./.	./.	./.	./.	./.	./.	./.	./.	./.	./.	./.	./.	./.
1	194934649	.	A	INS:ME:L1HS	.	PASS	SVTYPE=L1HS;POLARITY=-	GT:TPM:UR	./.	./.	./.	1/.:385.7:81	1/.:449.9:85	1/.:107.3:53	./.	1/.:166.2:57	./.	1/.:276.5:187	1/.:294.7:189	1/.:24.2:25	./.	./.	1/.:256.5:197	1/.:24.6:26	1/.:256.1:122	1/.:17.2:27	1/.:359.3:225	1/.:23.0:71	1/.:264.4:222	1/.:384.6:273	1/.:224.7:214	1/.:525.7:346	1/.:346.6:194	1/.:15.7:55	1/.:306.0:262	1/.:260.2:117	1/.:28.3:120	1/.:11.1:51	1/.:40.5:20	1/.:286.6:114	1/.:236.0:73	1/.:13.7:45	1/.:299.0:150	1/.:231.9:71
1	194936648	.	A	INS:ME:L1HS	.	PASS	SVTYPE=L1HS;POLARITY=-	GT:TPM:UR	./.	./.	./.	./.	./.	./.	./.	./.	./.	./.	./.	./.	./.	./.	./.	./.	./.	./.	./.	./.	./.	./.	1/.:443.6:124	./.	./.	./.	./.	./.	./.	./.	./.	./.	./.	./.	./.	./.
1	196153580	.	C	INS:ME:AluYb8	.	PASS	SVTYPE=AluYb8;POLARITY=-	GT:TPM:UR	./.	1/.:303.0:13	1/.:112.7:15	1/.:371.0:26	1/.:211.0:25	1/.:437.5:21	1/.:246.8:11	1/.:245.3:14	1/.:272.7:77	1/.:286.2:61	1/.:336.0:155	1/.:283.1:45	1/.:165.6:21	1/.:246.5:30	1/.:325.3:70	1/.:177.7:46	1/.:273.6:87	1/.:253.0:54	1/.:236.1:141	1/.:326.0:180	1/.:230.6:139	1/.:222.9:138	1/.:227.5:135	1/.:307.4:148	1/.:227.7:133	1/.:301.8:146	1/.:305.7:157	1/.:431.8:113	1/.:310.4:135	1/.:286.9:126	1/.:157.6:22	1/.:398.3:79	1/.:297.9:62	1/.:312.8:117	1/.:230.8:106	1/.:316.7:56
1	196745304	.	T	INS:ME:L1HS	.	PASS	SVTYPE=L1HS;POLARITY=-	GT:TPM:UR	./.	./.	./.	./.	./.	1/.:71.4:28	./.	./.	./.	./.	./.	./.	./.	./.	./.	./.	./.	./.	./.	./.	./.	./.	1/.:140.4:132	./.	./.	./.	./.	./.	./.	./.	./.	./.	./.	./.	./.	./.
1	196886260	.	A	INS:ME:AluYb8	.	PASS	SVTYPE=AluYb8;POLARITY=+	GT:TPM:UR	./.	./.	./.	./.	./.	./.	./.	./.	./.	./.	./.	./.	./.	./.	./.	./.	./.	./.	./.	./.	./.	./.	./.	./.	./.	./.	./.	./.	1/.:10.7:21	./.	./.	./.	./.	./.	./.	./.
1	197402369	.	A	INS:ME:L1HS	.	PASS	SVTYPE=L1HS;POLARITY=+	GT:TPM:UR	./.	./.	./.	./.	./.	./.	./.	./.	./.	./.	./.	./.	./.	./.	./.	./.	./.	./.	./.	./.	./.	./.	./.	./.	./.	./.	./.	./.	./.	./.	./.	./.	1/.:123.8:13	./.	./.	./.
1	198442490	.	T	INS:ME:L1HS	.	PASS	SVTYPE=L1HS;POLARITY=+	GT:TPM:UR	./.	./.	./.	1/.:259.4:67	./.	1/.:425.6:144	./.	./.	./.	./.	1/.:10.3:25	./.	./.	./.	./.	./.	./.	1/.:38.4:11	1/.:13.2:20	./.	./.	./.	1/.:20.3:45	./.	./.	./.	1/.:12.0:47	1/.:421.6:137	1/.:29.4:58	1/.:433.7:198	1/.:14.3:10	./.	1/.:12.3:17	1/.:623.5:188	./.	1/.:12.0:14
1	198915384	.	A	INS:ME:AluYb8	.	PASS	SVTYPE=AluYb8;POLARITY=+	GT:TPM:UR	./.	./.	./.	./.	./.	./.	./.	./.	./.	./.	./.	./.	./.	./.	./.	./.	./.	./.	./.	./.	./.	./.	./.	./.	./.	./.	./.	./.	./.	./.	./.	./.	./.	1/.:247.5:101	./.	1/.:298.7:47
1	199260441	.	G	INS:ME:L1HS	.	PASS	SVTYPE=L1HS;POLARITY=+	GT:TPM:UR	./.	./.	./.	./.	./.	./.	./.	./.	./.	./.	./.	./.	./.	./.	./.	./.	./.	./.	./.	./.	./.	./.	./.	./.	./.	./.	./.	./.	./.	./.	./.	1/.:74.7:16	./.	./.	./.	./.
1	202496215	.	G	INS:ME:L1HS	.	PASS	SVTYPE=L1HS;POLARITY=+	GT:TPM:UR	./.	./.	./.	./.	./.	./.	1/.:285.4:33	./.	1/.:112.7:93	./.	./.	./.	./.	./.	./.	./.	./.	./.	./.	./.	./.	1/.:150.6:80	1/.:10.7:17	1/.:330.8:131	./.	./.	./.	./.	./.	./.	./.	./.	./.	./.	./.	./.
1	202865028	.	G	INS:ME:AluYb8	.	PASS	SVTYPE=AluYb8;POLARITY=-	GT:TPM:UR	./.	./.	./.	./.	./.	./.	./.	./.	./.	./.	./.	./.	./.	./.	./.	./.	./.	./.	./.	./.	./.	1/.:168.7:128	./.	1/.:109.6:107	./.	./.	./.	./.	./.	./.	./.	./.	./.	./.	./.	./.
1	203657991	.	T	INS:ME:AluYb8	.	PASS	SVTYPE=AluYb8;POLARITY=+	GT:TPM:UR	./.	./.	./.	./.	./.	./.	./.	./.	./.	./.	1/.:43.4:25	./.	./.	./.	./.	./.	1/.:20.2:14	./.	./.	./.	./.	./.	./.	./.	./.	./.	./.	./.	./.	./.	./.	./.	./.	./.	./.	./.
1	206277916	.	A	INS:ME:SVA	.	PASS	SVTYPE=SVA;POLARITY=-	GT:TPM:UR	./.	./.	./.	./.	./.	./.	./.	./.	./.	./.	./.	./.	./.	./.	./.	./.	./.	./.	./.	./.	./.	./.	./.	./.	./.	./.	./.	./.	./.	./.	1/.:4.0:5	./.	./.	./.	./.	./.
1	210295340	.	T	INS:ME:L1HS	.	PASS	SVTYPE=L1HS;POLARITY=-	GT:TPM:UR	./.	./.	1/.:53.1:28	./.	./.	./.	./.	./.	./.	./.	./.	./.	./.	./.	./.	./.	./.	./.	./.	./.	./.	./.	./.	./.	./.	./.	./.	./.	./.	./.	./.	./.	./.	1/.:33.9:30	./.	./.
1	210631262	.	C	INS:ME:SVA	.	PASS	SVTYPE=SVA;POLARITY=+	GT:TPM:UR	./.	./.	./.	./.	./.	./.	./.	./.	./.	./.	./.	1/.:121.1:12	./.	./.	./.	./.	./.	./.	./.	./.	./.	./.	./.	./.	./.	./.	./.	./.	./.	./.	./.	./.	./.	./.	./.	./.
1	212187959	.	C	INS:ME:SVA	.	PASS	SVTYPE=SVA;POLARITY=+	GT:TPM:UR	./.	./.	./.	./.	./.	./.	1/.:275.2:33	1/.:73.3:49	./.	./.	./.	1/.:88.0:97	./.	./.	1/.:153.7:137	./.	1/.:69.2:87	1/.:52.3:44	1/.:59.3:137	./.	1/.:96.2:197	./.	./.	./.	./.	./.	./.	./.	./.	./.	1/.:27.3:18	1/.:50.0:72	./.	./.	./.	./.
1	214489412	.	A	INS:ME:L1HS	.	PASS	SVTYPE=L1HS;POLARITY=-	GT:TPM:UR	./.	./.	./.	./.	./.	./.	./.	./.	./.	./.	./.	./.	./.	./.	./.	./.	./.	./.	./.	./.	./.	./.	./.	1/.:19.3:12	./.	./.	./.	./.	./.	./.	./.	./.	./.	./.	./.	./.
1	216198724	.	A	INS:ME:AluYb8	.	PASS	SVTYPE=AluYb8;POLARITY=-	GT:TPM:UR	./.	./.	./.	./.	./.	./.	./.	./.	./.	./.	./.	./.	./.	./.	./.	1/.:108.8:44	./.	./.	./.	1/.:144.4:97	1/.:168.1:113	1/.:200.8:113	./.	./.	1/.:138.9:101	./.	./.	./.	1/.:17.9:13	./.	1/.:427.8:25	./.	./.	1/.:117.2:75	1/.:141.5:69	1/.:152.1:41
1	216617818	.	T	INS:ME:AluYb8	.	PASS	SVTYPE=AluYb8;POLARITY=-	GT:TPM:UR	./.	1/.:62.4:17	./.	./.	./.	./.	./.	./.	./.	./.	./.	./.	./.	./.	./.	./.	./.	./.	./.	./.	./.	./.	./.	./.	./.	./.	./.	./.	./.	./.	./.	./.	./.	./.	./.	./.
1	217472176	.	G	INS:ME:AluYb8	.	PASS	SVTYPE=AluYb8;POLARITY=+	GT:TPM:UR	./.	./.	./.	./.	1/.:123.7:18	./.	1/.:203.6:14	1/.:244.5:27	./.	./.	./.	./.	./.	./.	./.	./.	./.	./.	./.	./.	./.	./.	./.	./.	./.	./.	./.	./.	./.	./.	./.	./.	./.	./.	./.	./.
1	217826977	.	A	INS:ME:AluYb8	.	PASS	SVTYPE=AluYb8;POLARITY=+	GT:TPM:UR	./.	./.	./.	1/.:133.9:22	1/.:205.8:23	./.	1/.:162.5:16	./.	1/.:181.7:74	1/.:162.0:87	1/.:196.5:111	1/.:83.5:41	1/.:144.0:36	1/.:132.9:32	1/.:201.6:78	1/.:186.8:66	1/.:94.4:70	./.	1/.:252.7:191	1/.:197.1:134	1/.:317.3:233	1/.:433.9:219	1/.:314.0:202	1/.:555.6:254	1/.:179.2:132	./.	./.	1/.:20.6:12	1/.:32.3:42	./.	1/.:603.3:43	./.	1/.:274.5:53	./.	1/.:36.6:18	1/.:62.5:15
1	218369602	.	A	INS:ME:AluYb8	.	PASS	SVTYPE=AluYb8;POLARITY=+	GT:TPM:UR	./.	./.	./.	./.	./.	./.	./.	./.	./.	./.	./.	./.	./.	./.	./.	./.	./.	./.	./.	./.	./.	./.	./.	./.	./.	./.	./.	./.	./.	./.	./.	./.	./.	./.	1/.:238.8:87	./.
1	219152057	.	T	INS:ME:AluYb8	.	PASS	SVTYPE=AluYb8;POLARITY=-	GT:TPM:UR	./.	./.	./.	./.	./.	./.	1/.:353.7:16	./.	1/.:198.8:90	./.	./.	./.	./.	./.	./.	./.	./.	./.	./.	./.	./.	./.	./.	./.	./.	./.	./.	./.	./.	./.	./.	./.	./.	./.	./.	./.
1	219636279	.	G	INS:ME:L1HS	.	PASS	SVTYPE=L1HS;POLARITY=+	GT:TPM:UR	./.	./.	./.	./.	./.	./.	./.	./.	./.	./.	./.	./.	./.	./.	./.	./.	./.	./.	./.	./.	./.	./.	./.	./.	./.	./.	./.	./.	./.	./.	./.	./.	./.	1/.:48.6:18	./.	./.
1	220162250	.	A	INS:ME:AluYb8	.	PASS	SVTYPE=AluYb8;POLARITY=+	GT:TPM:UR	./.	./.	./.	./.	./.	./.	1/.:51.4:11	1/.:48.1:12	./.	./.	./.	./.	./.	./.	./.	./.	./.	./.	./.	./.	./.	./.	./.	./.	./.	./.	./.	./.	./.	./.	./.	./.	./.	./.	./.	./.
1	221168793	.	T	INS:ME:L1HS	.	PASS	SVTYPE=L1HS;POLARITY=-	GT:TPM:UR	1/.:11.6:19	./.	./.	./.	./.	./.	./.	./.	./.	./.	./.	./.	./.	./.	./.	./.	./.	./.	./.	./.	./.	./.	./.	./.	./.	./.	./.	./.	./.	./.	./.	./.	./.	./.	./.	./.
1	222579131	.	A	INS:ME:L1HS	.	PASS	SVTYPE=L1HS;POLARITY=-	GT:TPM:UR	./.	./.	./.	./.	./.	./.	./.	./.	./.	./.	./.	1/.:233.4:99	./.	./.	./.	./.	./.	./.	./.	./.	./.	./.	./.	./.	1/.:462.6:186	./.	./.	./.	./.	./.	./.	./.	./.	./.	./.	./.
1	222870698	.	A	INS:ME:AluYb8	.	PASS	SVTYPE=AluYb8;POLARITY=+	GT:TPM:UR	./.	./.	./.	./.	./.	./.	./.	./.	./.	./.	./.	./.	./.	./.	1/.:18.9:24	1/.:25.2:29	./.	1/.:40.1:18	1/.:54.5:62	1/.:36.8:51	1/.:23.4:41	./.	./.	./.	./.	./.	./.	./.	./.	./.	./.	1/.:28.4:22	./.	./.	./.	./.
1	223911575	.	C	INS:ME:AluYb8	.	PASS	SVTYPE=AluYb8;POLARITY=+	GT:TPM:UR	./.	1/.:114.2:16	./.	./.	1/.:134.8:18	./.	./.	1/.:57.7:11	./.	./.	1/.:219.2:138	./.	./.	./.	1/.:179.5:64	./.	./.	./.	1/.:390.2:235	./.	1/.:211.9:171	1/.:536.5:285	1/.:17.5:20	1/.:304.1:154	1/.:233.8:142	1/.:502.7:235	1/.:495.3:283	1/.:12.7:11	1/.:232.9:145	1/.:372.9:150	./.	1/.:17.0:12	1/.:33.6:15	1/.:217.7:107	1/.:186.2:97	1/.:793.2:131
1	224287982	.	G	INS:ME:SVA	.	PASS	SVTYPE=SVA;POLARITY=+	GT:TPM:UR	1/.:76.0:40	1/.:117.0:57	1/.:113.1:96	1/.:82.8:47	1/.:85.1:42	1/.:60.0:59	1/.:45.9:26	1/.:54.0:48	1/.:100.0:202	1/.:80.8:161	1/.:42.2:75	1/.:58.0:121	1/.:66.0:98	1/.:65.0:99	1/.:81.2:212	1/.:60.1:50	1/.:27.4:26	1/.:12.7:13	1/.:70.7:88	1/.:87.4:107	1/.:53.0:123	1/.:66.6:111	1/.:62.5:91	1/.:73.7:112	1/.:62.7:125	1/.:34.9:81	1/.:70.2:148	1/.:61.9:64	1/.:80.8:119	1/.:69.7:110	1/.:93.1:23	1/.:93.3:64	1/.:89.4:48	1/.:56.0:80	1/.:66.9:83	1/.:61.3:41
1	224538310	.	C	INS:ME:SVA	.	PASS	SVTYPE=SVA;POLARITY=-	GT:TPM:UR	1/.:127.2:63	1/.:130.1:47	1/.:181.5:118	1/.:152.2:45	1/.:465.3:89	1/.:10.7:24	1/.:199.1:41	1/.:14.4:26	1/.:114.9:170	1/.:185.2:224	1/.:43.6:122	1/.:158.9:120	1/.:509.2:156	1/.:185.1:137	1/.:276.4:241	1/.:104.6:96	1/.:25.9:57	1/.:65.4:33	1/.:64.9:114	1/.:101.7:168	1/.:30.3:115	1/.:55.5:118	1/.:111.1:179	1/.:87.2:153	1/.:160.2:189	1/.:106.4:194	1/.:133.5:232	1/.:29.1:44	1/.:119.5:210	1/.:82.9:104	1/.:59.4:22	1/.:69.9:56	1/.:98.4:89	1/.:154.2:166	1/.:73.2:93	1/.:169.2:85
1	224538573	.	G	INS:ME:L1HS	.	PASS	SVTYPE=L1HS;POLARITY=+	GT:TPM:UR	./.	./.	./.	./.	./.	./.	./.	./.	./.	./.	./.	./.	./.	./.	./.	./.	./.	./.	./.	./.	./.	./.	./.	./.	./.	./.	./.	./.	./.	./.	./.	./.	./.	./.	./.	1/.:70.9:11
1	224776591	.	T	INS:ME:AluYb8	.	PASS	SVTYPE=AluYb8;POLARITY=-	GT:TPM:UR	1/.:173.6:14	1/.:122.3:26	1/.:166.4:39	./.	1/.:222.1:28	./.	./.	./.	./.	./.	./.	1/.:112.0:49	./.	./.	1/.:240.9:109	./.	1/.:235.4:180	1/.:189.2:85	./.	1/.:269.6:230	1/.:248.9:257	1/.:286.3:256	1/.:186.1:209	1/.:475.4:421	./.	1/.:230.2:211	1/.:325.5:318	./.	./.	./.	./.	1/.:103.7:95	./.	./.	./.	./.
1	225802799	.	A	INS:ME:SVA	.	PASS	SVTYPE=SVA;POLARITY=+	GT:TPM:UR	./.	./.	./.	./.	./.	./.	./.	1/.:3.1:13	./.	./.	./.	./.	./.	./.	./.	1/.:5.4:16	./.	./.	./.	./.	./.	./.	./.	./.	./.	./.	./.	./.	./.	./.	1/.:6.4:7	./.	./.	./.	./.	./.
1	225906835	.	G	INS:ME:SVA	.	PASS	SVTYPE=SVA;POLARITY=+	GT:TPM:UR	./.	./.	./.	./.	./.	./.	./.	./.	./.	./.	./.	./.	./.	./.	./.	./.	./.	./.	1/.:19.0:18	./.	./.	./.	./.	./.	./.	./.	./.	./.	./.	./.	./.	./.	./.	./.	./.	./.
1	227090743	.	T	INS:ME:AluYb8	.	PASS	SVTYPE=AluYb8;POLARITY=-	GT:TPM:UR	./.	./.	./.	./.	./.	./.	./.	./.	./.	./.	./.	./.	./.	./.	1/.:146.9:61	1/.:96.4:36	./.	1/.:239.9:41	./.	./.	./.	./.	./.	./.	./.	1/.:185.0:123	1/.:143.1:120	1/.:129.5:44	./.	./.	./.	./.	./.	./.	./.	./.
1	227319898	.	C	INS:ME:SVA	.	PASS	SVTYPE=SVA;POLARITY=+	GT:TPM:UR	1/.:129.0:38	1/.:5.6:16	1/.:304.6:138	1/.:11.2:28	1/.:98.8:41	./.	1/.:241.8:66	1/.:291.8:90	1/.:108.8:171	1/.:105.3:122	1/.:175.4:214	1/.:149.4:128	1/.:305.6:163	1/.:192.0:141	1/.:85.4:168	1/.:138.5:64	1/.:125.9:99	1/.:99.3:50	1/.:69.7:111	1/.:88.3:127	1/.:93.1:162	1/.:112.2:143	1/.:86.0:126	1/.:8.0:49	1/.:178.5:244	1/.:86.6:149	1/.:149.2:238	1/.:206.2:134	1/.:7.2:47	1/.:89.3:117	1/.:175.0:31	1/.:103.2:73	1/.:92.2:60	1/.:7.0:35	1/.:184.8:150	1/.:160.6:57
1	227463375	.	C	INS:ME:SVA	.	PASS	SVTYPE=SVA;POLARITY=+	GT:TPM:UR	./.	./.	./.	./.	./.	./.	./.	./.	./.	./.	./.	./.	./.	./.	./.	./.	./.	1/.:6.5:12	./.	./.	./.	1/.:7.0:43	1/.:7.2:37	./.	./.	./.	./.	1/.:7.0:24	./.	./.	1/.:7.2:6	1/.:8.2:23	1/.:4.0:10	./.	1/.:6.1:25	./.
1	227726033	.	T	INS:ME:AluYb8	.	PASS	SVTYPE=AluYb8;POLARITY=-	GT:TPM:UR	./.	./.	1/.:94.4:28	./.	./.	./.	./.	./.	./.	./.	./.	./.	./.	./.	./.	./.	./.	./.	./.	./.	./.	./.	./.	./.	./.	./.	./.	./.	./.	./.	./.	./.	./.	./.	./.	./.
1	227899496	.	G	INS:ME:SVA	.	PASS	SVTYPE=SVA;POLARITY=-	GT:TPM:UR	1/.:152.5:57	1/.:60.0:60	1/.:106.0:101	1/.:56.9:60	1/.:129.2:58	1/.:69.6:80	1/.:109.8:44	1/.:54.9:65	1/.:106.9:250	1/.:89.2:172	1/.:187.9:198	1/.:73.6:125	1/.:68.4:93	1/.:107.0:119	1/.:107.2:233	1/.:191.8:122	1/.:162.8:140	1/.:188.0:83	1/.:155.2:196	1/.:185.9:225	1/.:176.5:253	1/.:188.5:223	1/.:172.6:196	1/.:175.8:202	1/.:158.4:184	1/.:181.2:226	1/.:143.8:247	1/.:210.4:144	1/.:166.6:222	1/.:164.1:216	1/.:98.8:37	1/.:204.8:138	1/.:127.6:89	1/.:153.7:167	1/.:181.5:163	1/.:160.2:90
1	228051739	.	A	INS:ME:L1HS	.	PASS	SVTYPE=L1HS;POLARITY=+	GT:TPM:UR	./.	./.	./.	./.	./.	./.	./.	./.	./.	./.	./.	./.	./.	./.	./.	./.	./.	./.	./.	./.	./.	./.	./.	1/.:37.4:12	./.	./.	./.	./.	./.	./.	./.	./.	./.	./.	./.	./.
1	228856717	.	T	INS:ME:L1HS	.	PASS	SVTYPE=L1HS;POLARITY=+	GT:TPM:UR	./.	./.	./.	./.	./.	./.	./.	./.	./.	./.	./.	./.	./.	./.	./.	./.	./.	./.	./.	./.	./.	./.	1/.:49.2:11	./.	./.	./.	./.	./.	./.	./.	./.	./.	./.	./.	./.	./.
1	231085163	.	C	INS:ME:AluYb8	.	PASS	SVTYPE=AluYb8;POLARITY=+	GT:TPM:UR	./.	./.	1/.:77.8:26	./.	./.	./.	./.	1/.:183.6:14	1/.:30.1:34	./.	./.	1/.:132.8:31	./.	./.	1/.:110.4:47	./.	1/.:140.1:48	./.	1/.:135.2:80	1/.:209.8:118	1/.:223.0:159	1/.:143.7:101	1/.:208.2:134	1/.:235.9:148	1/.:112.3:77	1/.:291.6:154	1/.:245.2:187	1/.:115.9:54	1/.:118.6:99	1/.:197.1:129	1/.:280.2:26	1/.:209.1:47	1/.:302.3:53	1/.:292.2:106	1/.:66.6:49	1/.:180.6:49
1	231146002	.	A	INS:ME:AluYb8	.	PASS	SVTYPE=AluYb8;POLARITY=+	GT:TPM:UR	./.	./.	./.	./.	1/.:144.4:11	./.	./.	./.	./.	./.	./.	./.	./.	./.	./.	./.	./.	./.	./.	./.	./.	./.	./.	./.	./.	./.	./.	./.	./.	./.	./.	./.	./.	./.	./.	./.
1	231282887	.	G	INS:ME:AluYb8	.	PASS	SVTYPE=AluYb8;POLARITY=+	GT:TPM:UR	./.	./.	./.	./.	./.	./.	./.	./.	./.	1/.:65.5:34	1/.:190.3:101	./.	./.	./.	./.	./.	./.	./.	./.	./.	./.	./.	./.	./.	./.	./.	./.	./.	./.	./.	./.	./.	./.	./.	./.	./.
1	231617698	.	T	INS:ME:AluYb8	.	PASS	SVTYPE=AluYb8;POLARITY=+	GT:TPM:UR	./.	./.	./.	./.	./.	./.	./.	./.	./.	./.	./.	./.	./.	./.	./.	./.	./.	./.	./.	1/.:66.0:97	1/.:93.1:188	./.	./.	./.	1/.:94.3:147	./.	1/.:71.6:145	1/.:48.1:58	./.	./.	./.	1/.:61.8:66	1/.:82.3:52	./.	1/.:60.2:91	./.
1	231725232	.	A	INS:ME:AluYb8	.	PASS	SVTYPE=AluYb8;POLARITY=+	GT:TPM:UR	./.	./.	./.	./.	./.	./.	./.	./.	./.	./.	./.	./.	./.	./.	./.	./.	./.	./.	./.	./.	./.	./.	./.	./.	./.	./.	./.	1/.:172.5:71	./.	1/.:112.0:104	./.	./.	./.	./.	./.	./.
1	234172446	.	A	INS:ME:L1HS	.	PASS	SVTYPE=L1HS;POLARITY=-	GT:TPM:UR	./.	./.	./.	./.	./.	./.	./.	./.	./.	./.	./.	./.	./.	./.	./.	./.	./.	./.	./.	./.	./.	./.	./.	./.	./.	./.	./.	./.	./.	./.	./.	1/.:181.9:23	./.	./.	./.	./.
1	234416103	.	G	INS:ME:L1HS	.	PASS	SVTYPE=L1HS;POLARITY=+	GT:TPM:UR	./.	./.	./.	./.	./.	./.	./.	./.	./.	./.	./.	./.	./.	./.	./.	./.	./.	./.	./.	./.	./.	./.	./.	./.	./.	./.	./.	./.	./.	./.	./.	./.	./.	./.	1/.:47.0:11	./.
1	234914077	.	C	INS:ME:L1HS	.	PASS	SVTYPE=L1HS;POLARITY=+	GT:TPM:UR	./.	./.	./.	./.	./.	./.	./.	./.	./.	./.	./.	./.	./.	./.	./.	./.	./.	./.	./.	./.	./.	./.	./.	./.	./.	./.	./.	./.	./.	./.	./.	./.	./.	1/.:38.9:11	./.	./.
1	235100865	.	T	INS:ME:AluYb8	.	PASS	SVTYPE=AluYb8;POLARITY=+	GT:TPM:UR	./.	./.	./.	./.	./.	./.	./.	./.	./.	./.	./.	1/.:147.3:39	./.	./.	./.	./.	./.	./.	./.	./.	./.	./.	./.	./.	./.	./.	./.	./.	./.	./.	./.	./.	./.	./.	./.	./.
1	236127854	.	T	INS:ME:L1HS	.	PASS	SVTYPE=L1HS;POLARITY=+	GT:TPM:UR	./.	./.	./.	./.	./.	./.	./.	./.	./.	./.	./.	./.	./.	./.	./.	./.	./.	./.	./.	1/.:241.1:146	1/.:357.0:200	./.	./.	./.	./.	./.	./.	./.	./.	./.	./.	./.	./.	./.	./.	./.
1	239515796	.	T	INS:ME:L1HS	.	PASS	SVTYPE=L1HS;POLARITY=-	GT:TPM:UR	./.	./.	./.	./.	./.	./.	./.	./.	./.	./.	./.	./.	./.	./.	./.	./.	./.	./.	./.	./.	./.	./.	./.	./.	./.	./.	./.	./.	./.	./.	./.	./.	./.	./.	1/.:141.0:83	./.
1	239780158	.	A	INS:ME:AluYb8	.	PASS	SVTYPE=AluYb8;POLARITY=+	GT:TPM:UR	./.	1/.:136.9:19	1/.:161.9:45	./.	./.	./.	1/.:196.4:13	1/.:92.2:21	1/.:138.3:78	1/.:284.7:95	1/.:346.6:177	1/.:164.2:55	1/.:119.7:34	1/.:143.3:32	1/.:181.3:68	1/.:103.2:54	1/.:170.6:62	1/.:214.7:56	./.	1/.:158.8:101	1/.:200.0:145	1/.:145.6:120	1/.:152.6:106	1/.:177.2:115	./.	./.	./.	1/.:131.1:56	1/.:107.4:96	1/.:181.9:105	1/.:326.0:33	1/.:191.6:62	1/.:401.9:111	1/.:257.7:102	1/.:202.0:107	1/.:364.1:88
1	240231205	.	A	INS:ME:AluYb8	.	PASS	SVTYPE=AluYb8;POLARITY=+	GT:TPM:UR	./.	./.	./.	./.	./.	./.	./.	./.	1/.:149.8:62	./.	./.	./.	./.	./.	./.	./.	./.	./.	./.	./.	./.	./.	./.	./.	./.	./.	./.	./.	./.	./.	./.	./.	./.	./.	1/.:197.3:72	./.
1	240244297	.	A	INS:ME:L1HS	.	PASS	SVTYPE=L1HS;POLARITY=-	GT:TPM:UR	./.	./.	./.	./.	./.	./.	./.	./.	./.	1/.:345.3:170	1/.:397.4:181	./.	./.	./.	./.	1/.:293.9:77	./.	./.	./.	./.	./.	1/.:12.8:55	1/.:16.0:40	./.	1/.:365.2:191	./.	1/.:434.6:265	./.	1/.:25.6:50	./.	./.	./.	./.	./.	./.	./.
1	241369475	.	C	INS:ME:L1HS	.	PASS	SVTYPE=L1HS;POLARITY=-	GT:TPM:UR	./.	./.	./.	./.	./.	./.	./.	./.	./.	./.	./.	1/.:88.8:22	./.	./.	./.	./.	./.	./.	./.	./.	./.	./.	./.	./.	./.	./.	./.	./.	./.	./.	./.	./.	./.	./.	./.	./.
1	241489961	.	A	INS:ME:AluYb8	.	PASS	SVTYPE=AluYb8;POLARITY=+	GT:TPM:UR	./.	1/.:213.1:16	./.	1/.:110.9:24	1/.:254.0:23	./.	./.	./.	./.	./.	./.	./.	./.	./.	./.	1/.:212.0:59	./.	./.	./.	./.	./.	./.	1/.:18.0:12	./.	./.	1/.:211.4:195	1/.:212.3:140	1/.:314.1:110	1/.:15.4:13	1/.:247.5:122	./.	1/.:202.2:64	1/.:282.8:63	1/.:196.6:96	./.	1/.:329.8:60
1	241606053	.	A	INS:ME:AluYb8	.	PASS	SVTYPE=AluYb8;POLARITY=+	GT:TPM:UR	./.	./.	./.	./.	./.	./.	./.	./.	./.	./.	./.	./.	./.	./.	./.	./.	./.	./.	./.	./.	./.	./.	./.	./.	./.	1/.:223.1:116	1/.:183.8:126	./.	./.	./.	./.	./.	./.	./.	./.	./.
1	241777585	.	C	INS:ME:AluYb8	.	PASS	SVTYPE=AluYb8;POLARITY=+	GT:TPM:UR	1/.:58.4:15	1/.:85.1:18	./.	./.	./.	./.	1/.:55.5:13	1/.:104.2:12	./.	./.	./.	./.	./.	./.	./.	./.	./.	./.	./.	./.	./.	./.	./.	./.	./.	./.	./.	./.	./.	./.	./.	./.	./.	./.	./.	./.
1	242196351	.	A	INS:ME:SVA	.	PASS	SVTYPE=SVA;POLARITY=-	GT:TPM:UR	./.	1/.:148.3:23	./.	./.	./.	./.	./.	./.	./.	./.	./.	./.	./.	./.	./.	./.	./.	./.	./.	./.	./.	./.	./.	./.	./.	./.	./.	./.	./.	./.	./.	./.	./.	./.	./.	./.
1	242241700	.	G	INS:ME:AluYb8	.	PASS	SVTYPE=AluYb8;POLARITY=-	GT:TPM:UR	./.	./.	./.	./.	./.	./.	./.	./.	./.	./.	./.	./.	./.	./.	./.	./.	./.	./.	./.	./.	./.	./.	./.	./.	./.	./.	./.	./.	./.	./.	1/.:205.6:11	./.	./.	./.	./.	./.
1	242311560	.	T	INS:ME:L1HS	.	PASS	SVTYPE=L1HS;POLARITY=+	GT:TPM:UR	./.	./.	./.	./.	1/.:13.8:17	./.	./.	./.	./.	./.	./.	./.	./.	./.	./.	1/.:33.0:24	./.	1/.:44.8:23	./.	1/.:103.5:177	1/.:40.6:77	./.	./.	./.	1/.:46.7:78	1/.:43.3:79	./.	1/.:36.8:38	./.	./.	./.	./.	./.	./.	./.	./.
1	246097674	.	A	INS:ME:AluYb8	.	PASS	SVTYPE=AluYb8;POLARITY=+	GT:TPM:UR	./.	./.	./.	./.	./.	./.	./.	./.	./.	./.	./.	./.	./.	./.	./.	./.	./.	./.	./.	./.	./.	./.	1/.:90.4:86	1/.:129.4:80	./.	./.	./.	./.	./.	./.	./.	./.	./.	./.	./.	./.
1	246406701	.	C	INS:ME:AluYb8	.	PASS	SVTYPE=AluYb8;POLARITY=-	GT:TPM:UR	1/.:231.2:18	./.	1/.:293.4:51	1/.:496.5:38	1/.:271.0:24	1/.:144.3:23	1/.:183.0:17	./.	1/.:202.9:87	1/.:508.3:115	1/.:182.2:108	1/.:178.9:38	./.	1/.:162.2:31	1/.:178.5:72	./.	./.	./.	./.	./.	./.	1/.:103.8:106	./.	1/.:145.0:101	./.	1/.:99.8:75	./.	./.	./.	./.	./.	./.	./.	./.	./.	./.
1	247612971	.	C	INS:ME:AluYb8	.	PASS	SVTYPE=AluYb8;POLARITY=-	GT:TPM:UR	./.	./.	./.	./.	./.	./.	./.	./.	./.	./.	./.	./.	./.	./.	./.	./.	./.	./.	./.	./.	./.	./.	./.	./.	./.	1/.:165.7:134	./.	./.	./.	./.	./.	./.	./.	./.	./.	./.
1	247876608	.	A	INS:ME:AluYb8	.	PASS	SVTYPE=AluYb8;POLARITY=+	GT:TPM:UR	./.	./.	./.	./.	./.	./.	./.	./.	1/.:96.8:64	./.	./.	./.	./.	./.	./.	./.	./.	./.	./.	./.	./.	./.	./.	./.	./.	./.	./.	./.	./.	./.	./.	./.	./.	./.	./.	./.
1	249191460	.	T	INS:ME:L1HS	.	PASS	SVTYPE=L1HS;POLARITY=+	GT:TPM:UR	./.	./.	1/.:38.0:45	1/.:69.4:33	1/.:278.7:57	1/.:59.1:31	1/.:57.8:14	1/.:139.6:54	1/.:133.4:156	1/.:87.9:130	1/.:138.4:151	1/.:281.3:179	1/.:22.8:47	1/.:105.7:64	1/.:75.4:161	1/.:59.4:43	1/.:276.8:130	1/.:210.3:64	1/.:10.6:33	1/.:45.5:94	./.	1/.:13.8:54	1/.:11.8:51	./.	1/.:165.9:172	1/.:73.0:103	1/.:253.2:243	./.	1/.:11.9:55	./.	1/.:129.0:31	1/.:175.2:95	1/.:71.7:50	1/.:100.9:69	1/.:158.8:101	1/.:206.4:91
2	789472	.	A	INS:ME:AluYb8	.	PASS	SVTYPE=AluYb8;POLARITY=+	GT:TPM:UR	./.	./.	./.	./.	./.	./.	./.	./.	./.	./.	./.	./.	./.	./.	./.	./.	./.	./.	1/.:129.9:84	./.	./.	./.	./.	./.	./.	./.	./.	./.	./.	./.	./.	./.	./.	./.	./.	./.
2	1471712	.	T	INS:ME:AluYb8	.	PASS	SVTYPE=AluYb8;POLARITY=-	GT:TPM:UR	./.	./.	./.	./.	./.	./.	./.	./.	./.	1/.:79.8:27	1/.:25.6:38	1/.:105.9:20	./.	./.	./.	1/.:34.3:13	1/.:97.1:28	1/.:44.1:12	./.	1/.:45.3:29	./.	./.	1/.:37.8:30	./.	./.	1/.:21.0:29	./.	1/.:54.1:17	1/.:39.3:30	1/.:129.5:69	./.	./.	./.	1/.:36.5:26	./.	./.
2	2130561	.	T	INS:ME:AluYb8	.	PASS	SVTYPE=AluYb8;POLARITY=-	GT:TPM:UR	./.	./.	./.	./.	./.	./.	./.	./.	./.	./.	./.	./.	./.	./.	./.	./.	./.	./.	./.	./.	./.	./.	./.	./.	./.	./.	./.	1/.:220.9:63	./.	1/.:254.7:112	./.	./.	./.	./.	./.	./.
2	2521938	.	T	INS:ME:SVA	.	PASS	SVTYPE=SVA;POLARITY=-	GT:TPM:UR	./.	./.	./.	./.	./.	./.	./.	./.	./.	./.	./.	./.	./.	./.	./.	./.	./.	./.	./.	./.	./.	./.	./.	./.	./.	./.	./.	./.	1/.:9.0:16	./.	./.	./.	./.	./.	./.	./.
2	3459897	.	A	INS:ME:L1HS	.	PASS	SVTYPE=L1HS;POLARITY=+	GT:TPM:UR	./.	./.	./.	./.	./.	./.	./.	./.	1/.:18.3:14	./.	./.	./.	./.	./.	./.	./.	./.	./.	./.	./.	./.	./.	./.	./.	./.	./.	./.	./.	./.	./.	./.	./.	./.	./.	./.	./.
2	3664297	.	C	INS:ME:SVA	.	PASS	SVTYPE=SVA;POLARITY=-	GT:TPM:UR	1/.:12.9:30	1/.:18.3:33	1/.:22.8:55	1/.:23.1:31	1/.:20.7:39	1/.:14.1:36	1/.:21.5:23	1/.:14.1:26	1/.:18.8:131	1/.:19.1:96	1/.:6.6:42	1/.:16.7:80	1/.:12.6:56	1/.:12.3:53	1/.:11.5:92	1/.:6.8:17	./.	./.	./.	./.	./.	1/.:6.1:38	./.	./.	1/.:6.1:40	./.	./.	1/.:6.7:22	./.	1/.:6.8:42	./.	./.	1/.:5.3:13	./.	./.	./.
2	3718462	.	A	INS:ME:AluYb8	.	PASS	SVTYPE=AluYb8;POLARITY=+	GT:TPM:UR	./.	1/.:117.5:21	./.	1/.:80.3:15	1/.:319.1:33	./.	./.	1/.:118.6:22	1/.:139.7:80	1/.:63.1:47	1/.:231.0:168	./.	./.	./.	./.	1/.:63.6:28	./.	1/.:56.9:21	1/.:144.4:101	1/.:16.2:11	./.	1/.:128.7:101	1/.:106.7:89	1/.:123.9:94	./.	1/.:75.7:78	./.	1/.:121.2:56	./.	./.	1/.:104.6:13	1/.:76.2:33	1/.:143.6:46	./.	1/.:219.8:132	1/.:72.2:35
2	5562913	.	T	INS:ME:AluYb8	.	PASS	SVTYPE=AluYb8;POLARITY=+	GT:TPM:UR	./.	./.	./.	./.	./.	./.	./.	./.	./.	./.	./.	./.	./.	./.	./.	1/.:286.7:67	./.	1/.:117.0:35	./.	./.	./.	./.	./.	./.	./.	./.	./.	./.	./.	./.	./.	./.	./.	./.	./.	./.
2	7929443	.	A	INS:ME:AluYb8	.	PASS	SVTYPE=AluYb8;POLARITY=-	GT:TPM:UR	./.	./.	./.	./.	./.	./.	./.	./.	./.	./.	./.	./.	./.	./.	./.	./.	./.	./.	./.	./.	./.	./.	./.	./.	./.	./.	./.	./.	./.	./.	1/.:551.0:39	./.	1/.:212.4:66	./.	./.	./.
2	8855800	.	G	INS:ME:AluYb8	.	PASS	SVTYPE=AluYb8;POLARITY=+	GT:TPM:UR	./.	./.	./.	./.	./.	./.	1/.:45.2:10	1/.:164.3:27	1/.:133.0:68	./.	./.	./.	./.	1/.:184.7:39	./.	1/.:418.5:112	1/.:211.2:75	1/.:210.0:39	./.	./.	./.	1/.:107.9:110	1/.:129.5:116	1/.:100.4:97	1/.:176.5:128	./.	1/.:164.2:117	./.	1/.:155.7:119	./.	./.	1/.:181.1:55	./.	./.	./.	./.
2	9185424	.	C	INS:ME:L1HS	.	PASS	SVTYPE=L1HS;POLARITY=+	GT:TPM:UR	./.	./.	./.	./.	./.	./.	./.	./.	./.	./.	./.	./.	./.	./.	./.	1/.:295.7:79	./.	1/.:531.9:98	./.	./.	./.	./.	./.	./.	./.	./.	1/.:16.9:50	./.	1/.:373.7:258	1/.:491.5:244	1/.:32.0:12	./.	./.	./.	./.	1/.:11.2:20
2	9720663	.	A	INS:ME:SVA	.	PASS	SVTYPE=SVA;POLARITY=-	GT:TPM:UR	./.	./.	./.	1/.:655.9:79	1/.:138.0:49	./.	./.	./.	./.	./.	./.	./.	./.	./.	./.	./.	./.	./.	./.	./.	./.	./.	./.	./.	1/.:387.4:298	./.	1/.:208.2:207	./.	1/.:183.0:187	1/.:155.5:171	./.	1/.:152.1:78	1/.:321.4:84	./.	./.	./.
2	9874414	.	C	INS:ME:AluYb8	.	PASS	SVTYPE=AluYb8;POLARITY=+	GT:TPM:UR	./.	./.	./.	./.	./.	./.	./.	./.	./.	./.	./.	./.	./.	./.	1/.:13.9:25	./.	./.	./.	./.	./.	./.	./.	./.	./.	./.	./.	./.	./.	./.	./.	./.	./.	./.	./.	./.	./.
2	9888787	.	T	INS:ME:AluYb8	.	PASS	SVTYPE=AluYb8;POLARITY=-	GT:TPM:UR	./.	./.	1/.:155.7:32	./.	1/.:339.9:24	1/.:206.5:23	./.	1/.:198.8:16	1/.:11.8:13	1/.:340.9:86	1/.:221.4:124	1/.:157.8:44	1/.:257.8:40	./.	1/.:460.1:124	1/.:119.4:34	1/.:103.8:62	1/.:465.2:83	1/.:333.6:176	1/.:215.6:111	1/.:321.3:217	1/.:32.6:28	1/.:216.2:119	./.	1/.:204.6:150	1/.:184.2:119	1/.:198.9:148	1/.:152.4:62	1/.:222.3:181	1/.:167.0:104	1/.:186.3:30	1/.:184.5:47	1/.:332.6:81	1/.:160.0:85	./.	./.
2	11915906	.	T	INS:ME:SVA	.	PASS	SVTYPE=SVA;POLARITY=-	GT:TPM:UR	./.	./.	./.	./.	./.	./.	./.	./.	./.	./.	./.	./.	./.	./.	./.	1/.:10.0:23	./.	./.	./.	./.	./.	./.	./.	./.	./.	./.	./.	./.	./.	./.	./.	./.	./.	./.	./.	./.
2	12490411	.	A	INS:ME:L1HS	.	PASS	SVTYPE=L1HS;POLARITY=-	GT:TPM:UR	./.	./.	./.	./.	./.	./.	./.	./.	./.	./.	./.	./.	./.	./.	./.	./.	./.	./.	./.	./.	./.	1/.:12.6:44	1/.:458.2:225	1/.:735.0:318	./.	./.	1/.:18.5:56	1/.:12.5:17	1/.:21.5:55	./.	./.	./.	./.	./.	./.	1/.:10.4:11
2	13183186	.	A	INS:ME:L1HS	.	PASS	SVTYPE=L1HS;POLARITY=+	GT:TPM:UR	./.	./.	./.	./.	./.	./.	./.	./.	./.	./.	1/.:313.4:189	./.	1/.:557.3:179	1/.:14.2:18	1/.:477.7:255	1/.:19.3:31	1/.:20.2:41	1/.:12.7:19	1/.:14.6:49	1/.:18.4:65	1/.:28.7:50	1/.:31.2:100	1/.:27.0:85	1/.:31.9:53	1/.:355.1:230	1/.:10.4:50	1/.:360.8:292	1/.:508.8:158	1/.:536.8:306	1/.:15.8:34	1/.:10.1:10	1/.:360.1:95	1/.:776.5:148	1/.:15.4:42	1/.:31.4:44	1/.:17.9:34
2	15163767	.	A	INS:ME:AluYb8	.	PASS	SVTYPE=AluYb8;POLARITY=+	GT:TPM:UR	./.	1/.:128.8:18	./.	1/.:190.5:20	1/.:91.8:20	1/.:111.0:21	1/.:88.4:14	1/.:138.7:24	1/.:140.7:74	./.	1/.:99.0:71	./.	./.	./.	1/.:207.3:84	1/.:210.7:52	1/.:113.3:60	1/.:65.3:18	1/.:89.9:75	./.	1/.:82.8:74	1/.:63.9:92	1/.:157.6:81	1/.:114.2:89	./.	./.	1/.:14.7:11	./.	1/.:168.9:130	1/.:130.5:77	./.	./.	./.	1/.:71.4:44	./.	./.
2	15554730	.	A	INS:ME:AluYb8	.	PASS	SVTYPE=AluYb8;POLARITY=+	GT:TPM:UR	./.	./.	./.	./.	./.	./.	./.	./.	./.	./.	./.	./.	./.	./.	./.	./.	./.	./.	1/.:158.2:95	./.	./.	./.	./.	./.	./.	./.	./.	./.	./.	./.	./.	./.	./.	./.	./.	./.
2	19827696	.	A	INS:ME:AluYb8	.	PASS	SVTYPE=AluYb8;POLARITY=+	GT:TPM:UR	./.	./.	./.	./.	./.	./.	./.	./.	./.	./.	./.	./.	./.	./.	./.	./.	./.	./.	./.	./.	./.	./.	1/.:122.4:94	1/.:128.8:104	./.	./.	./.	./.	./.	./.	./.	./.	./.	./.	./.	./.
2	19837200	.	C	INS:ME:L1HS	.	PASS	SVTYPE=L1HS;POLARITY=+	GT:TPM:UR	./.	./.	./.	./.	./.	./.	./.	./.	./.	./.	./.	1/.:63.2:15	./.	./.	./.	./.	./.	./.	./.	./.	./.	./.	./.	./.	./.	./.	./.	./.	./.	./.	./.	./.	./.	./.	./.	./.
2	20085251	.	C	INS:ME:AluYb8	.	PASS	SVTYPE=AluYb8;POLARITY=+	GT:TPM:UR	./.	./.	./.	./.	./.	./.	./.	./.	1/.:140.3:81	./.	1/.:201.3:136	./.	./.	./.	./.	1/.:144.4:48	1/.:138.1:79	1/.:245.0:67	1/.:139.3:117	./.	./.	1/.:159.2:130	1/.:204.9:122	./.	1/.:198.5:130	./.	1/.:13.1:24	./.	1/.:180.7:136	1/.:267.4:121	./.	./.	./.	1/.:187.1:116	1/.:182.4:106	1/.:362.1:87
2	20177426	.	T	INS:ME:AluYb8	.	PASS	SVTYPE=AluYb8;POLARITY=-	GT:TPM:UR	./.	./.	./.	./.	./.	./.	./.	./.	./.	1/.:102.3:50	1/.:131.5:85	./.	./.	./.	./.	./.	./.	./.	./.	./.	./.	./.	./.	./.	./.	./.	./.	./.	./.	./.	1/.:151.9:11	./.	1/.:107.6:25	./.	./.	./.
2	21381181	.	T	INS:ME:AluYb8	.	PASS	SVTYPE=AluYb8;POLARITY=+	GT:TPM:UR	./.	./.	./.	./.	./.	./.	./.	./.	./.	./.	./.	./.	./.	./.	./.	./.	./.	./.	1/.:211.3:111	./.	./.	./.	./.	./.	./.	./.	./.	./.	./.	./.	./.	./.	./.	./.	./.	./.
2	21535133	.	A	INS:ME:AluYb8	.	PASS	SVTYPE=AluYb8;POLARITY=+	GT:TPM:UR	./.	./.	./.	./.	./.	./.	./.	./.	./.	./.	./.	./.	./.	./.	./.	./.	./.	./.	./.	./.	./.	./.	./.	./.	./.	./.	./.	./.	./.	./.	./.	./.	./.	./.	1/.:97.7:50	1/.:67.3:31
2	22706318	.	A	INS:ME:L1HS	.	PASS	SVTYPE=L1HS;POLARITY=+	GT:TPM:UR	./.	./.	./.	./.	./.	./.	./.	./.	./.	1/.:99.0:133	1/.:135.0:124	1/.:87.8:93	./.	./.	./.	./.	./.	./.	1/.:124.8:104	1/.:172.1:170	1/.:212.2:191	1/.:64.7:117	1/.:16.7:53	1/.:57.7:103	./.	./.	1/.:13.2:66	1/.:149.8:75	1/.:17.3:53	1/.:151.4:117	./.	./.	1/.:13.0:20	./.	./.	./.
2	23191017	.	A	INS:ME:L1HS	.	PASS	SVTYPE=L1HS;POLARITY=-	GT:TPM:UR	1/.:617.9:155	1/.:614.5:95	1/.:261.1:120	1/.:151.9:51	1/.:516.9:115	1/.:24.3:33	1/.:15.1:12	1/.:179.8:67	1/.:12.7:63	1/.:85.2:123	1/.:226.2:190	1/.:12.7:33	./.	./.	1/.:220.1:204	1/.:11.2:27	1/.:31.3:51	1/.:33.9:26	1/.:275.8:180	1/.:297.8:220	1/.:653.9:434	1/.:36.2:131	1/.:322.4:267	1/.:283.1:250	1/.:21.3:73	1/.:284.1:228	1/.:257.6:269	1/.:43.3:61	1/.:320.9:290	./.	1/.:459.4:59	1/.:13.6:38	1/.:287.7:81	1/.:18.9:60	1/.:296.8:158	1/.:29.9:58
2	24957122	.	G	INS:ME:SVA	.	PASS	SVTYPE=SVA;POLARITY=+	GT:TPM:UR	./.	./.	./.	./.	./.	./.	./.	./.	./.	./.	./.	./.	./.	./.	./.	./.	./.	./.	./.	./.	./.	./.	./.	1/.:8.5:21	./.	./.	./.	./.	./.	./.	./.	./.	./.	./.	./.	./.
2	25145448	.	T	INS:ME:AluYb8	.	PASS	SVTYPE=AluYb8;POLARITY=-	GT:TPM:UR	./.	./.	./.	./.	./.	./.	./.	./.	./.	./.	./.	./.	./.	./.	./.	./.	./.	./.	./.	./.	./.	1/.:159.9:77	./.	./.	./.	./.	./.	./.	./.	./.	./.	./.	./.	./.	./.	./.
2	26134423	.	G	INS:ME:SVA	.	PASS	SVTYPE=SVA;POLARITY=-	GT:TPM:UR	1/.:8.3:15	1/.:7.8:23	./.	1/.:10.9:19	1/.:10.5:20	1/.:4.7:15	1/.:8.3:8	1/.:6.3:17	1/.:7.4:60	1/.:8.3:39	./.	1/.:9.0:39	./.	1/.:6.0:21	1/.:9.8:65	./.	./.	./.	./.	./.	./.	./.	./.	./.	./.	./.	./.	./.	./.	./.	./.	./.	./.	./.	./.	./.
2	26623667	.	G	INS:ME:AluYb8	.	PASS	SVTYPE=AluYb8;POLARITY=-	GT:TPM:UR	./.	./.	./.	./.	1/.:134.8:18	./.	./.	./.	1/.:156.1:62	1/.:79.8:49	./.	1/.:163.3:41	./.	1/.:146.5:33	./.	./.	./.	./.	./.	./.	./.	./.	./.	./.	1/.:252.4:133	./.	1/.:175.4:123	1/.:142.7:64	./.	./.	1/.:134.0:17	./.	./.	./.	./.	./.
2	27196651	.	C	INS:ME:AluYb8	.	PASS	SVTYPE=AluYb8;POLARITY=-	GT:TPM:UR	1/.:153.6:28	1/.:138.5:33	1/.:179.4:46	1/.:151.5:24	1/.:100.0:18	1/.:175.1:43	1/.:60.7:12	1/.:70.5:14	1/.:142.1:119	1/.:180.1:60	1/.:454.1:257	1/.:163.3:70	1/.:39.0:27	1/.:74.7:33	1/.:158.9:94	1/.:372.5:125	1/.:423.5:144	1/.:277.4:82	1/.:373.6:202	1/.:338.8:234	1/.:384.7:279	1/.:471.1:282	1/.:386.4:228	1/.:442.1:245	1/.:298.3:229	1/.:308.0:237	1/.:324.8:271	1/.:575.2:165	1/.:485.7:269	1/.:521.2:251	1/.:81.7:28	1/.:493.5:157	1/.:452.5:110	1/.:274.9:188	1/.:378.3:172	1/.:417.7:118
2	27577186	.	G	INS:ME:L1HS	.	PASS	SVTYPE=L1HS;POLARITY=+	GT:TPM:UR	./.	./.	./.	./.	./.	./.	./.	./.	./.	./.	./.	./.	./.	./.	1/.:38.7:15	./.	./.	./.	./.	./.	./.	./.	./.	./.	./.	./.	./.	./.	./.	./.	./.	./.	./.	./.	./.	./.
2	28046019	.	T	INS:ME:L1HS	.	PASS	SVTYPE=L1HS;POLARITY=+	GT:TPM:UR	./.	./.	./.	./.	./.	./.	./.	./.	./.	./.	./.	./.	./.	./.	./.	1/.:130.6:15	./.	./.	./.	./.	./.	./.	./.	./.	./.	./.	./.	./.	./.	./.	./.	./.	./.	./.	./.	./.
2	29759206	.	A	INS:ME:L1HS	.	PASS	SVTYPE=L1HS;POLARITY=-	GT:TPM:UR	./.	./.	./.	./.	./.	./.	./.	./.	./.	./.	./.	./.	./.	./.	./.	./.	./.	./.	./.	./.	./.	1/.:12.3:40	./.	1/.:11.4:27	1/.:171.2:140	./.	1/.:207.1:208	./.	1/.:130.8:171	1/.:225.2:154	./.	./.	./.	./.	./.	./.
2	30136787	.	A	INS:ME:AluYb8	.	PASS	SVTYPE=AluYb8;POLARITY=+	GT:TPM:UR	./.	./.	./.	./.	./.	./.	./.	./.	./.	./.	1/.:242.0:127	./.	./.	1/.:124.8:26	./.	1/.:213.5:61	./.	./.	./.	./.	./.	./.	./.	./.	./.	./.	./.	./.	./.	./.	./.	./.	./.	./.	./.	./.
2	33684694	.	G	INS:ME:AluYb8	.	PASS	SVTYPE=AluYb8;POLARITY=-	GT:TPM:UR	./.	./.	./.	1/.:231.8:19	1/.:128.1:13	./.	./.	./.	./.	1/.:123.5:38	1/.:190.3:119	1/.:148.9:44	./.	./.	./.	./.	./.	./.	./.	1/.:184.2:119	1/.:187.6:149	./.	./.	./.	./.	./.	./.	./.	./.	./.	./.	./.	./.	./.	./.	./.
2	33945820	.	C	INS:ME:AluYb8	.	PASS	SVTYPE=AluYb8;POLARITY=+	GT:TPM:UR	1/.:72.0:12	./.	1/.:48.3:15	./.	./.	./.	./.	./.	./.	./.	./.	./.	./.	./.	./.	./.	./.	./.	1/.:77.1:47	./.	1/.:56.5:64	1/.:51.7:40	./.	1/.:66.3:50	./.	./.	./.	./.	./.	./.	./.	./.	./.	./.	./.	./.
2	33987206	.	C	INS:ME:SVA	.	PASS	SVTYPE=SVA;POLARITY=-	GT:TPM:UR	1/.:5.4:15	1/.:4.7:16	1/.:6.6:31	1/.:4.8:13	1/.:3.2:12	1/.:5.4:20	1/.:5.5:10	./.	./.	1/.:6.1:50	./.	1/.:5.6:39	./.	1/.:6.7:39	1/.:5.6:58	1/.:5.4:18	./.	./.	./.	./.	./.	./.	./.	./.	./.	./.	./.	./.	./.	./.	1/.:4.8:5	./.	./.	./.	./.	./.
2	34188785	.	C	INS:ME:AluYb8	.	PASS	SVTYPE=AluYb8;POLARITY=+	GT:TPM:UR	./.	./.	./.	./.	./.	./.	1/.:182.0:14	1/.:218.0:20	./.	./.	./.	./.	./.	./.	./.	./.	./.	./.	./.	1/.:181.2:140	1/.:178.6:146	./.	./.	./.	1/.:180.5:126	./.	1/.:15.9:13	./.	./.	./.	./.	./.	./.	./.	./.	./.
2	34674845	.	A	INS:ME:AluYb8	.	PASS	SVTYPE=AluYb8;POLARITY=-	GT:TPM:UR	./.	./.	./.	./.	./.	./.	./.	./.	./.	./.	./.	./.	./.	./.	1/.:94.3:42	./.	./.	./.	./.	./.	./.	./.	./.	./.	./.	./.	./.	./.	./.	./.	./.	./.	./.	./.	./.	./.
2	35003311	.	G	INS:ME:AluYb8	.	PASS	SVTYPE=AluYb8;POLARITY=+	GT:TPM:UR	./.	./.	./.	./.	./.	./.	./.	./.	./.	./.	./.	./.	1/.:23.7:16	1/.:24.9:16	./.	./.	./.	./.	./.	./.	./.	./.	./.	./.	./.	./.	./.	./.	./.	./.	./.	./.	./.	./.	./.	./.
2	35879335	.	C	INS:ME:L1HS	.	PASS	SVTYPE=L1HS;POLARITY=+	GT:TPM:UR	1/.:290.4:78	1/.:331.4:79	./.	./.	./.	1/.:114.8:61	./.	./.	1/.:28.3:66	./.	1/.:17.8:64	1/.:279.8:186	1/.:305.0:157	1/.:16.0:29	1/.:333.9:313	1/.:364.2:106	1/.:17.4:53	1/.:10.9:19	1/.:392.8:235	1/.:493.2:315	1/.:430.9:345	1/.:33.9:115	1/.:380.4:276	1/.:14.8:54	1/.:401.7:252	1/.:23.0:74	1/.:421.6:362	1/.:62.6:69	1/.:45.3:134	1/.:16.1:50	1/.:24.4:17	1/.:61.7:52	1/.:16.4:33	1/.:15.8:53	1/.:936.3:356	1/.:592.6:138
2	36339696	.	T	INS:ME:L1HS	.	PASS	SVTYPE=L1HS;POLARITY=-	GT:TPM:UR	1/.:45.6:31	1/.:43.5:37	1/.:36.8:69	1/.:49.2:39	1/.:43.6:40	1/.:48.2:52	1/.:47.8:26	1/.:38.8:32	1/.:36.6:167	1/.:49.2:148	1/.:25.9:89	1/.:42.7:102	1/.:37.2:81	1/.:66.7:98	1/.:36.6:137	1/.:28.8:42	1/.:37.6:66	1/.:45.2:51	1/.:35.6:104	1/.:30.1:93	1/.:36.5:127	1/.:24.1:87	1/.:34.0:92	1/.:28.4:103	1/.:35.5:109	1/.:29.1:91	1/.:30.0:119	1/.:34.7:53	1/.:37.1:131	1/.:36.0:98	1/.:23.6:17	1/.:32.1:56	1/.:30.1:44	1/.:21.2:56	1/.:30.6:60	1/.:31.9:45
2	36476683	.	T	INS:ME:AluYb8	.	PASS	SVTYPE=AluYb8;POLARITY=-	GT:TPM:UR	./.	./.	./.	./.	./.	./.	1/.:148.1:12	./.	1/.:159.2:75	./.	./.	./.	./.	./.	./.	./.	./.	./.	./.	./.	./.	./.	1/.:12.4:13	./.	./.	./.	./.	1/.:215.8:86	1/.:147.4:108	1/.:176.5:115	./.	./.	./.	./.	./.	./.
2	36570282	.	T	INS:ME:L1HS	.	PASS	SVTYPE=L1HS;POLARITY=-	GT:TPM:UR	./.	./.	./.	./.	./.	./.	./.	./.	./.	./.	./.	./.	./.	./.	./.	./.	./.	./.	./.	./.	./.	./.	./.	./.	1/.:89.9:101	./.	1/.:71.8:122	./.	./.	./.	./.	./.	./.	./.	./.	./.
2	38110213	.	C	INS:ME:AluYb8	.	PASS	SVTYPE=AluYb8;POLARITY=+	GT:TPM:UR	./.	./.	./.	./.	./.	./.	./.	./.	./.	./.	./.	./.	./.	./.	./.	./.	./.	./.	./.	./.	./.	./.	./.	./.	./.	./.	./.	./.	1/.:137.3:78	1/.:123.9:75	./.	./.	./.	./.	./.	./.
2	40613688	.	G	INS:ME:AluYb8	.	PASS	SVTYPE=AluYb8;POLARITY=+	GT:TPM:UR	./.	./.	1/.:110.9:30	1/.:181.3:21	1/.:330.2:37	./.	./.	./.	./.	./.	./.	./.	1/.:163.2:40	./.	1/.:141.4:55	1/.:183.7:64	./.	1/.:93.0:36	1/.:133.9:105	./.	./.	./.	1/.:143.7:103	./.	./.	./.	./.	./.	1/.:191.2:102	./.	./.	./.	./.	1/.:215.2:107	./.	./.
2	41123019	.	T	INS:ME:L1HS	.	PASS	SVTYPE=L1HS;POLARITY=+	GT:TPM:UR	./.	./.	./.	./.	./.	./.	./.	./.	./.	./.	./.	./.	./.	./.	./.	./.	./.	./.	./.	./.	./.	./.	./.	./.	./.	./.	./.	./.	1/.:19.5:11	./.	./.	./.	./.	./.	./.	./.
2	42051402	.	T	INS:ME:L1HS	.	PASS	SVTYPE=L1HS;POLARITY=+	GT:TPM:UR	./.	1/.:26.4:23	./.	1/.:208.8:68	1/.:369.5:100	1/.:255.0:109	1/.:192.4:61	1/.:74.5:48	1/.:297.1:343	1/.:306.2:279	1/.:314.4:236	1/.:251.0:172	1/.:167.0:105	1/.:190.9:141	1/.:205.6:246	1/.:153.5:79	1/.:10.8:35	1/.:186.8:74	1/.:342.7:256	1/.:13.6:61	1/.:172.0:198	1/.:187.5:212	1/.:26.6:108	1/.:146.5:164	1/.:211.3:194	1/.:12.0:67	1/.:29.2:130	1/.:199.4:112	1/.:195.4:243	1/.:323.1:226	1/.:234.3:36	1/.:13.6:40	1/.:84.4:55	1/.:13.5:49	1/.:312.2:209	1/.:169.4:73
2	42088155	.	T	INS:ME:AluYb8	.	PASS	SVTYPE=AluYb8;POLARITY=-	GT:TPM:UR	./.	./.	./.	./.	./.	./.	./.	./.	./.	./.	./.	./.	./.	./.	./.	./.	1/.:80.7:53	./.	./.	./.	./.	./.	1/.:42.2:53	./.	1/.:82.0:82	./.	1/.:65.7:71	./.	./.	./.	./.	./.	./.	./.	1/.:154.0:79	./.
2	42222241	.	A	INS:ME:SVA	.	PASS	SVTYPE=SVA;POLARITY=+	GT:TPM:UR	1/.:7.0:15	1/.:5.8:15	1/.:6.7:29	1/.:4.1:11	1/.:3.2:10	1/.:5.1:17	./.	1/.:4.0:12	1/.:5.1:58	1/.:5.3:45	./.	1/.:6.6:34	./.	1/.:5.1:26	./.	1/.:8.0:23	./.	./.	./.	./.	./.	1/.:7.8:45	./.	./.	./.	./.	./.	./.	./.	./.	1/.:9.6:11	./.	1/.:5.0:12	./.	./.	./.
2	42674238	.	A	INS:ME:AluYb8	.	PASS	SVTYPE=AluYb8;POLARITY=+	GT:TPM:UR	./.	./.	./.	./.	./.	1/.:98.1:14	./.	./.	./.	1/.:157.3:57	./.	1/.:78.8:28	1/.:107.9:35	1/.:90.7:29	1/.:69.3:42	1/.:333.4:83	./.	./.	1/.:246.5:168	1/.:161.3:111	1/.:204.6:155	1/.:19.3:18	1/.:257.3:142	1/.:255.6:152	1/.:236.5:137	1/.:17.4:24	./.	1/.:151.0:64	./.	1/.:229.3:119	1/.:216.4:12	./.	./.	1/.:141.8:108	1/.:14.6:20	1/.:263.4:73
2	44080102	.	A	INS:ME:AluYb8	.	PASS	SVTYPE=AluYb8;POLARITY=+	GT:TPM:UR	./.	./.	./.	./.	./.	./.	./.	./.	1/.:143.5:75	./.	./.	./.	./.	./.	./.	./.	1/.:93.7:51	1/.:94.8:36	./.	./.	./.	./.	1/.:79.3:73	./.	./.	./.	./.	./.	./.	./.	./.	./.	./.	./.	./.	./.
2	45384444	.	G	INS:ME:SVA	.	PASS	SVTYPE=SVA;POLARITY=-	GT:TPM:UR	./.	./.	./.	./.	./.	./.	./.	./.	./.	./.	./.	./.	./.	./.	./.	./.	1/.:361.3:129	1/.:970.4:93	./.	./.	./.	./.	./.	./.	./.	./.	./.	./.	./.	./.	./.	./.	./.	./.	./.	./.
2	46196200	.	A	INS:ME:AluYb8	.	PASS	SVTYPE=AluYb8;POLARITY=+	GT:TPM:UR	1/.:132.0:17	1/.:71.3:19	./.	1/.:81.9:13	./.	1/.:148.8:17	./.	1/.:127.5:13	1/.:162.9:67	1/.:114.1:43	./.	1/.:282.6:72	./.	1/.:95.9:31	./.	./.	1/.:70.5:41	./.	./.	./.	./.	1/.:14.2:12	./.	./.	./.	1/.:181.2:118	./.	./.	1/.:226.2:135	1/.:206.8:93	1/.:103.9:14	1/.:368.7:69	./.	./.	./.	./.
2	47661628	.	T	INS:ME:SVA	.	PASS	SVTYPE=SVA;POLARITY=-	GT:TPM:UR	1/.:35.7:39	1/.:28.7:48	1/.:42.4:88	1/.:26.2:38	1/.:31.7:31	1/.:51.0:65	1/.:54.3:44	1/.:68.4:66	1/.:67.2:204	1/.:45.7:146	1/.:108.8:177	1/.:47.8:121	1/.:30.0:88	1/.:50.1:86	1/.:56.0:164	1/.:90.0:93	1/.:70.1:99	1/.:105.8:64	1/.:95.4:164	1/.:96.3:169	1/.:94.1:207	1/.:69.0:167	1/.:83.6:159	1/.:106.9:183	1/.:78.5:162	1/.:119.6:172	1/.:88.6:205	1/.:120.6:109	1/.:95.4:170	1/.:106.9:173	1/.:20.1:14	1/.:111.7:102	1/.:81.4:74	1/.:93.1:150	1/.:88.9:120	1/.:66.0:59
2	48760997	.	C	INS:ME:SVA	.	PASS	SVTYPE=SVA;POLARITY=+	GT:TPM:UR	./.	./.	./.	./.	./.	./.	./.	./.	./.	./.	./.	./.	./.	./.	1/.:6.8:14	./.	./.	./.	./.	./.	./.	./.	./.	./.	./.	./.	./.	./.	./.	./.	./.	./.	./.	./.	./.	./.
2	49386670	.	A	INS:ME:L1HS	.	PASS	SVTYPE=L1HS;POLARITY=-	GT:TPM:UR	1/.:242.2:73	1/.:56.4:19	1/.:48.7:33	./.	1/.:32.6:15	./.	1/.:145.2:33	1/.:109.8:33	./.	1/.:45.9:53	./.	1/.:60.6:81	1/.:96.8:75	./.	1/.:64.5:74	./.	1/.:40.2:40	./.	./.	./.	./.	1/.:65.8:89	1/.:62.0:88	1/.:80.3:87	./.	1/.:88.1:95	./.	./.	1/.:11.8:33	./.	./.	1/.:99.3:51	1/.:101.5:27	./.	./.	./.
2	49683663	.	A	INS:ME:AluYb8	.	PASS	SVTYPE=AluYb8;POLARITY=+	GT:TPM:UR	./.	./.	./.	./.	./.	./.	./.	./.	./.	./.	./.	./.	./.	./.	./.	./.	1/.:222.2:73	./.	./.	./.	./.	./.	./.	./.	./.	./.	./.	./.	1/.:151.6:95	./.	./.	./.	./.	./.	./.	./.
2	49733479	.	A	INS:ME:AluYb8	.	PASS	SVTYPE=AluYb8;POLARITY=-	GT:TPM:UR	1/.:130.4:14	1/.:172.6:25	./.	./.	1/.:178.4:18	./.	1/.:229.3:18	1/.:242.1:35	1/.:153.6:71	1/.:282.2:93	1/.:387.9:220	1/.:140.0:44	1/.:327.1:65	1/.:246.1:41	1/.:122.3:65	1/.:177.2:79	1/.:176.1:70	1/.:503.4:74	1/.:297.5:181	1/.:206.9:127	1/.:285.0:220	1/.:311.3:210	1/.:146.6:110	1/.:106.0:81	1/.:378.4:207	1/.:266.9:196	1/.:291.0:203	1/.:206.1:86	1/.:259.4:162	1/.:322.6:169	1/.:91.0:20	1/.:420.3:101	1/.:435.2:91	1/.:184.5:97	1/.:181.4:121	./.
2	50602628	.	T	INS:ME:AluYb8	.	PASS	SVTYPE=AluYb8;POLARITY=-	GT:TPM:UR	1/.:393.5:39	1/.:282.7:34	1/.:113.6:34	1/.:156.1:18	1/.:254.7:27	1/.:340.6:54	1/.:140.9:12	1/.:401.6:42	1/.:21.4:13	1/.:356.6:112	1/.:487.8:242	1/.:224.9:87	1/.:282.9:68	1/.:404.6:65	1/.:436.3:122	1/.:33.3:15	1/.:450.1:128	1/.:397.3:66	1/.:532.5:242	1/.:395.2:219	1/.:495.4:276	1/.:416.9:252	1/.:372.7:208	1/.:441.3:223	1/.:178.0:141	1/.:392.6:213	1/.:333.8:239	1/.:387.4:151	1/.:148.5:141	1/.:532.3:252	1/.:397.7:35	1/.:158.2:64	1/.:227.5:76	1/.:382.5:202	1/.:304.6:133	1/.:652.0:116
2	50638253	.	G	INS:ME:SVA	.	PASS	SVTYPE=SVA;POLARITY=+	GT:TPM:UR	./.	./.	./.	./.	1/.:3.2:11	./.	./.	./.	./.	./.	./.	./.	./.	./.	./.	./.	./.	./.	./.	./.	./.	./.	./.	./.	./.	./.	./.	./.	./.	./.	1/.:6.4:7	./.	./.	./.	./.	./.
2	52121295	.	T	INS:ME:L1HS	.	PASS	SVTYPE=L1HS;POLARITY=+	GT:TPM:UR	./.	./.	./.	./.	1/.:65.2:28	./.	1/.:54.1:12	1/.:56.9:24	./.	./.	./.	./.	./.	./.	./.	./.	./.	./.	./.	./.	./.	./.	./.	./.	./.	./.	./.	./.	./.	./.	./.	./.	./.	1/.:200.2:100	./.	1/.:132.3:40
2	52166234	.	T	INS:ME:L1HS	.	PASS	SVTYPE=L1HS;POLARITY=-	GT:TPM:UR	1/.:18.5:30	1/.:26.4:21	1/.:21.1:32	1/.:39.1:21	1/.:21.1:30	1/.:29.9:35	1/.:30.2:18	1/.:35.7:26	1/.:22.5:92	1/.:35.6:92	1/.:19.7:58	1/.:61.6:112	1/.:21.6:44	1/.:28.2:43	1/.:28.3:89	1/.:11.6:24	1/.:21.8:33	1/.:17.2:16	1/.:14.6:49	1/.:14.7:54	1/.:14.3:63	1/.:17.6:59	1/.:12.9:57	1/.:11.5:48	1/.:14.4:43	1/.:36.5:104	1/.:16.2:76	1/.:12.5:30	1/.:16.2:63	1/.:10.3:35	./.	1/.:20.6:30	1/.:12.3:21	1/.:18.9:40	1/.:16.0:40	1/.:27.9:30
2	52933537	.	T	INS:ME:L1HS	.	PASS	SVTYPE=L1HS;POLARITY=+	GT:TPM:UR	./.	./.	./.	./.	./.	./.	./.	./.	./.	./.	./.	./.	./.	./.	./.	./.	./.	./.	./.	./.	./.	./.	./.	./.	./.	./.	./.	./.	./.	./.	./.	./.	./.	./.	1/.:64.3:13	./.
2	53460050	.	T	INS:ME:L1HS	.	PASS	SVTYPE=L1HS;POLARITY=+	GT:TPM:UR	1/.:877.8:195	1/.:1054.6:186	1/.:25.2:47	1/.:21.2:31	1/.:25.2:34	1/.:29.5:60	1/.:314.3:51	1/.:576.8:102	1/.:156.7:247	1/.:45.6:83	1/.:469.8:307	1/.:35.4:75	1/.:304.6:162	1/.:470.9:232	1/.:50.0:124	1/.:49.9:55	1/.:343.3:176	1/.:76.0:54	1/.:496.0:335	1/.:915.8:501	1/.:1235.0:701	1/.:343.6:367	1/.:704.6:438	1/.:384.0:306	1/.:86.3:150	1/.:1009.6:527	1/.:502.9:432	1/.:54.9:125	1/.:89.6:238	1/.:31.5:122	1/.:681.1:83	1/.:742.6:212	1/.:928.9:204	1/.:688.5:353	1/.:418.9:254	1/.:481.0:161
2	54407359	.	A	INS:ME:L1HS	.	PASS	SVTYPE=L1HS;POLARITY=-	GT:TPM:UR	./.	./.	./.	./.	./.	./.	./.	./.	./.	./.	./.	./.	./.	./.	./.	./.	./.	./.	./.	./.	./.	./.	./.	./.	./.	./.	./.	./.	./.	./.	./.	./.	./.	1/.:57.6:13	./.	./.
2	54925582	.	C	INS:ME:SVA	.	PASS	SVTYPE=SVA;POLARITY=+	GT:TPM:UR	./.	./.	./.	./.	./.	./.	./.	./.	./.	./.	./.	./.	./.	./.	./.	./.	./.	./.	./.	./.	./.	./.	./.	./.	./.	./.	./.	./.	./.	./.	./.	./.	1/.:5.0:14	./.	./.	./.
2	57247947	.	T	INS:ME:AluYb8	.	PASS	SVTYPE=AluYb8;POLARITY=-	GT:TPM:UR	./.	./.	./.	1/.:259.3:36	1/.:233.2:19	1/.:200.8:26	./.	./.	1/.:136.3:66	1/.:141.4:40	1/.:136.1:94	./.	1/.:127.3:35	1/.:142.5:26	./.	1/.:80.0:33	./.	./.	./.	1/.:68.1:57	1/.:115.7:80	./.	1/.:49.3:45	1/.:75.3:73	1/.:10.9:11	1/.:76.8:62	./.	./.	1/.:86.2:56	1/.:68.6:43	./.	1/.:66.5:26	1/.:104.8:31	./.	./.	./.
2	57521052	.	G	INS:ME:L1HS	.	PASS	SVTYPE=L1HS;POLARITY=+	GT:TPM:UR	./.	./.	./.	./.	./.	./.	./.	./.	./.	./.	./.	./.	./.	./.	./.	./.	./.	./.	./.	./.	./.	./.	./.	./.	./.	./.	./.	1/.:259.0:88	./.	1/.:237.8:127	./.	./.	./.	./.	./.	./.
2	58229726	.	T	INS:ME:L1HS	.	PASS	SVTYPE=L1HS;POLARITY=+	GT:TPM:UR	./.	./.	./.	./.	./.	./.	1/.:159.7:12	./.	./.	./.	./.	./.	./.	./.	./.	./.	./.	./.	./.	./.	./.	./.	./.	./.	./.	./.	./.	./.	./.	./.	./.	./.	./.	./.	./.	./.
2	58721354	.	T	INS:ME:L1HS	.	PASS	SVTYPE=L1HS;POLARITY=+	GT:TPM:UR	./.	./.	./.	./.	./.	./.	./.	./.	./.	./.	./.	./.	./.	./.	./.	./.	./.	./.	./.	./.	./.	./.	./.	./.	./.	./.	./.	./.	./.	./.	1/.:54.8:13	./.	./.	./.	./.	./.
2	59204515	.	C	INS:ME:L1HS	.	PASS	SVTYPE=L1HS;POLARITY=+	GT:TPM:UR	./.	./.	./.	./.	./.	./.	./.	./.	./.	./.	./.	./.	./.	./.	./.	1/.:98.3:11	./.	./.	./.	./.	./.	./.	./.	./.	./.	./.	./.	./.	./.	./.	./.	./.	./.	./.	./.	./.
2	59269429	.	A	INS:ME:AluYb8	.	PASS	SVTYPE=AluYb8;POLARITY=+	GT:TPM:UR	./.	./.	./.	./.	./.	./.	./.	./.	./.	./.	./.	./.	./.	1/.:10.0:17	./.	./.	./.	./.	./.	./.	./.	./.	./.	./.	./.	./.	./.	./.	./.	./.	./.	./.	./.	./.	./.	./.
2	59694780	.	G	INS:ME:AluYb8	.	PASS	SVTYPE=AluYb8;POLARITY=+	GT:TPM:UR	./.	./.	1/.:221.9:31	./.	./.	./.	./.	./.	./.	./.	./.	./.	./.	./.	./.	./.	./.	./.	./.	./.	./.	./.	./.	./.	./.	1/.:343.0:155	./.	./.	1/.:166.7:106	./.	./.	./.	./.	./.	./.	./.
2	63129282	.	T	INS:ME:L1HS	.	PASS	SVTYPE=L1HS;POLARITY=-	GT:TPM:UR	./.	./.	./.	./.	./.	./.	./.	./.	./.	./.	./.	./.	./.	./.	./.	./.	./.	./.	./.	./.	./.	./.	./.	./.	./.	./.	./.	./.	./.	./.	./.	1/.:71.7:50	1/.:162.8:70	./.	./.	./.
2	63779219	.	C	INS:ME:AluYb8	.	PASS	SVTYPE=AluYb8;POLARITY=-	GT:TPM:UR	1/.:119.2:16	1/.:133.7:13	1/.:145.4:29	1/.:154.5:20	1/.:71.1:14	1/.:148.8:25	./.	1/.:127.5:20	1/.:97.0:63	1/.:65.0:34	1/.:26.1:21	1/.:118.4:37	1/.:116.9:35	1/.:57.8:24	1/.:144.8:61	1/.:24.2:21	1/.:58.8:37	1/.:115.2:21	1/.:87.1:59	1/.:43.2:27	1/.:51.1:65	1/.:49.3:51	1/.:59.2:46	1/.:70.0:46	1/.:49.4:49	1/.:45.0:46	1/.:54.2:53	1/.:32.6:15	1/.:28.0:37	1/.:75.8:46	./.	1/.:15.9:12	1/.:36.3:17	1/.:69.2:38	1/.:22.3:24	1/.:103.9:31
2	63800043	.	A	INS:ME:L1HS	.	PASS	SVTYPE=L1HS;POLARITY=+	GT:TPM:UR	./.	./.	./.	./.	./.	./.	./.	./.	./.	./.	./.	./.	./.	./.	./.	./.	./.	./.	./.	./.	./.	./.	./.	./.	./.	./.	1/.:42.9:13	./.	./.	./.	./.	./.	./.	./.	./.	./.
2	64358390	.	T	INS:ME:AluYb8	.	PASS	SVTYPE=AluYb8;POLARITY=-	GT:TPM:UR	./.	./.	./.	./.	./.	./.	./.	./.	./.	1/.:259.2:68	1/.:215.7:141	./.	./.	./.	./.	./.	./.	./.	./.	./.	./.	./.	./.	./.	./.	./.	./.	./.	./.	./.	./.	./.	./.	./.	./.	./.
2	65100035	.	T	INS:ME:AluYb8	.	PASS	SVTYPE=AluYb8;POLARITY=-	GT:TPM:UR	./.	1/.:97.2:19	1/.:73.4:24	./.	./.	./.	./.	1/.:71.3:16	1/.:199.8:141	1/.:135.5:61	1/.:377.0:244	1/.:97.1:48	1/.:54.3:35	1/.:80.7:35	1/.:246.6:126	./.	1/.:157.7:66	./.	./.	1/.:262.1:231	1/.:126.7:140	1/.:150.1:147	1/.:146.9:131	1/.:147.7:132	1/.:266.3:206	1/.:331.3:225	1/.:356.2:276	1/.:142.7:74	1/.:332.0:239	1/.:143.0:134	1/.:262.2:33	./.	1/.:105.6:45	1/.:104.9:81	1/.:327.9:164	1/.:150.7:66
2	65138904	.	T	INS:ME:SVA	.	PASS	SVTYPE=SVA;POLARITY=-	GT:TPM:UR	./.	./.	./.	./.	./.	./.	./.	./.	./.	./.	./.	./.	./.	./.	./.	1/.:54.1:20	./.	1/.:85.4:19	./.	./.	./.	./.	./.	./.	./.	./.	./.	1/.:52.2:33	./.	1/.:87.6:53	./.	./.	./.	1/.:41.5:41	./.	1/.:93.3:22
2	65721223	.	T	INS:ME:L1HS	.	PASS	SVTYPE=L1HS;POLARITY=-	GT:TPM:UR	./.	./.	./.	./.	./.	./.	./.	./.	./.	./.	./.	./.	./.	./.	./.	./.	./.	./.	./.	./.	./.	./.	./.	./.	./.	./.	./.	./.	./.	./.	./.	1/.:298.4:76	1/.:198.1:48	./.	./.	./.
2	65746477	.	A	INS:ME:SVA	.	PASS	SVTYPE=SVA;POLARITY=+	GT:TPM:UR	1/.:30.8:22	1/.:540.4:108	1/.:18.7:22	1/.:24.7:25	1/.:15.5:25	1/.:20.1:36	1/.:6.4:10	1/.:784.9:92	1/.:32.3:75	1/.:20.9:42	./.	1/.:12.7:36	1/.:900.5:231	1/.:17.3:37	1/.:1053.9:366	1/.:6.6:13	1/.:736.9:148	./.	1/.:7.2:25	1/.:540.7:203	1/.:722.4:307	./.	1/.:844.5:238	./.	1/.:13.7:21	./.	1/.:15.7:35	1/.:1053.4:228	1/.:520.2:252	1/.:869.7:266	1/.:23.3:6	1/.:35.1:20	./.	./.	./.	1/.:42.6:22
2	66071199	.	C	INS:ME:AluYb8	.	PASS	SVTYPE=AluYb8;POLARITY=+	GT:TPM:UR	./.	./.	./.	./.	./.	./.	./.	./.	./.	./.	./.	./.	./.	./.	./.	1/.:175.4:49	./.	./.	./.	./.	./.	1/.:254.6:123	./.	./.	./.	./.	./.	./.	./.	./.	./.	./.	./.	./.	./.	./.
2	67711161	.	T	INS:ME:AluYb8	.	PASS	SVTYPE=AluYb8;POLARITY=-	GT:TPM:UR	./.	./.	./.	./.	./.	./.	./.	./.	./.	./.	./.	./.	./.	./.	./.	./.	./.	./.	./.	./.	./.	1/.:117.9:94	./.	1/.:118.5:73	./.	./.	./.	./.	./.	./.	./.	./.	./.	./.	./.	./.
2	68049240	.	T	INS:ME:L1HS	.	PASS	SVTYPE=L1HS;POLARITY=-	GT:TPM:UR	./.	./.	./.	./.	./.	./.	1/.:57.2:17	1/.:58.7:31	1/.:151.6:183	1/.:131.2:106	1/.:243.1:145	./.	./.	1/.:130.5:84	./.	1/.:332.6:79	./.	1/.:311.7:48	./.	./.	./.	1/.:10.5:37	./.	./.	./.	./.	./.	1/.:244.2:89	1/.:12.5:29	./.	./.	./.	./.	1/.:10.1:15	./.	./.
2	68314082	.	C	INS:ME:SVA	.	PASS	SVTYPE=SVA;POLARITY=+	GT:TPM:UR	./.	./.	./.	./.	./.	./.	./.	./.	./.	./.	./.	./.	1/.:9.8:41	./.	1/.:119.8:138	./.	./.	./.	1/.:12.9:53	./.	1/.:13.7:56	./.	./.	./.	./.	./.	./.	./.	./.	./.	./.	./.	./.	./.	./.	./.
2	68648207	.	A	INS:ME:AluYb8	.	PASS	SVTYPE=AluYb8;POLARITY=-	GT:TPM:UR	1/.:116.8:13	./.	1/.:110.9:26	./.	./.	./.	./.	./.	./.	./.	./.	./.	./.	./.	./.	./.	./.	./.	./.	./.	./.	./.	./.	./.	./.	./.	./.	1/.:239.8:68	./.	1/.:240.6:121	1/.:328.2:16	./.	./.	./.	./.	./.
2	68733408	.	G	INS:ME:AluYb8	.	PASS	SVTYPE=AluYb8;POLARITY=-	GT:TPM:UR	1/.:124.8:16	./.	1/.:160.1:37	1/.:236.4:28	1/.:128.8:18	1/.:390.0:41	1/.:373.3:28	1/.:70.5:15	./.	./.	1/.:262.9:161	1/.:129.0:39	1/.:173.6:41	./.	1/.:320.3:111	1/.:648.6:143	1/.:330.4:101	1/.:735.6:118	1/.:244.1:121	1/.:312.2:134	1/.:440.7:262	1/.:24.4:26	1/.:555.3:250	1/.:310.9:163	1/.:254.7:130	1/.:221.2:133	1/.:229.9:183	1/.:217.2:82	1/.:17.3:33	1/.:332.0:136	1/.:270.1:24	1/.:326.3:69	./.	./.	1/.:24.7:22	./.
2	69168919	.	T	INS:ME:L1HS	.	PASS	SVTYPE=L1HS;POLARITY=-	GT:TPM:UR	1/.:1039.1:191	1/.:320.8:57	1/.:555.0:174	1/.:247.3:73	1/.:571.1:122	1/.:25.1:51	1/.:670.1:88	1/.:1499.7:231	1/.:1019.9:740	1/.:1140.6:555	1/.:1064.8:496	1/.:568.4:279	1/.:14.4:38	1/.:15.1:41	1/.:43.8:117	1/.:676.4:178	1/.:1319.0:374	1/.:1132.6:229	1/.:1313.9:517	1/.:63.3:189	1/.:410.1:368	1/.:430.4:412	1/.:734.2:409	1/.:418.9:347	1/.:662.5:380	1/.:682.5:405	1/.:659.9:494	1/.:622.2:266	1/.:490.1:437	1/.:843.1:364	1/.:61.5:46	1/.:1399.8:345	1/.:724.8:188	1/.:682.2:319	1/.:542.5:281	1/.:81.7:109
2	69689757	.	G	INS:ME:L1HS	.	PASS	SVTYPE=L1HS;POLARITY=+	GT:TPM:UR	./.	./.	./.	./.	./.	./.	./.	./.	./.	./.	./.	./.	./.	./.	./.	./.	./.	./.	./.	./.	./.	./.	./.	1/.:11.0:22	./.	./.	./.	./.	./.	./.	./.	./.	./.	./.	./.	./.
2	70273886	.	T	INS:ME:L1HS	.	PASS	SVTYPE=L1HS;POLARITY=+	GT:TPM:UR	./.	./.	./.	./.	./.	./.	./.	./.	./.	./.	./.	./.	./.	./.	./.	./.	./.	./.	./.	./.	./.	./.	./.	./.	./.	./.	./.	./.	1/.:22.8:12	./.	./.	./.	./.	./.	./.	./.
2	70513554	.	T	INS:ME:AluYb8	.	PASS	SVTYPE=AluYb8;POLARITY=-	GT:TPM:UR	./.	./.	./.	./.	./.	./.	./.	./.	./.	./.	./.	./.	./.	./.	./.	./.	./.	./.	./.	./.	./.	./.	./.	./.	./.	1/.:189.1:134	./.	./.	1/.:252.9:141	./.	./.	./.	./.	./.	./.	./.
2	72282383	.	T	INS:ME:AluYb8	.	PASS	SVTYPE=AluYb8;POLARITY=-	GT:TPM:UR	./.	./.	1/.:32.7:13	./.	1/.:37.8:16	./.	./.	./.	./.	./.	./.	./.	./.	./.	./.	./.	./.	./.	./.	./.	./.	./.	./.	./.	./.	./.	./.	./.	./.	./.	./.	./.	./.	./.	./.	./.
2	74087170	.	A	INS:ME:L1HS	.	PASS	SVTYPE=L1HS;POLARITY=-	GT:TPM:UR	./.	./.	./.	./.	./.	1/.:43.4:20	1/.:259.6:50	./.	1/.:325.4:322	./.	./.	./.	./.	1/.:11.9:14	1/.:319.5:237	1/.:11.6:15	./.	./.	1/.:942.4:331	1/.:537.6:247	1/.:11.8:46	1/.:22.4:62	1/.:26.6:76	./.	1/.:17.4:51	./.	1/.:16.6:63	1/.:34.1:38	1/.:24.0:68	./.	./.	1/.:544.7:127	1/.:12.3:18	./.	1/.:696.2:183	1/.:13.9:29
2	76129468	.	C	INS:ME:AluYb8	.	PASS	SVTYPE=AluYb8;POLARITY=+	GT:TPM:UR	./.	./.	./.	./.	./.	./.	./.	./.	./.	./.	./.	./.	1/.:190.3:22	1/.:134.9:18	./.	./.	1/.:227.2:59	1/.:149.8:25	./.	./.	./.	./.	./.	./.	./.	./.	./.	./.	1/.:149.2:71	./.	./.	./.	./.	./.	./.	./.
2	76138493	.	A	INS:ME:AluYb8	.	PASS	SVTYPE=AluYb8;POLARITY=+	GT:TPM:UR	./.	./.	./.	./.	./.	./.	./.	./.	./.	./.	./.	./.	./.	./.	./.	./.	./.	./.	./.	./.	./.	./.	./.	./.	./.	./.	./.	./.	./.	./.	./.	1/.:59.7:20	1/.:35.8:15	./.	./.	./.
2	76496359	.	G	INS:ME:SVA	.	PASS	SVTYPE=SVA;POLARITY=+	GT:TPM:UR	./.	./.	1/.:38.5:23	./.	./.	./.	./.	./.	./.	./.	./.	./.	./.	./.	./.	./.	./.	./.	./.	./.	./.	./.	./.	./.	./.	./.	./.	./.	./.	./.	./.	./.	./.	./.	./.	./.
2	77963239	.	T	INS:ME:L1HS	.	PASS	SVTYPE=L1HS;POLARITY=+	GT:TPM:UR	./.	./.	./.	./.	./.	./.	./.	./.	./.	./.	./.	./.	./.	./.	./.	./.	./.	./.	./.	./.	./.	./.	1/.:127.5:113	./.	./.	./.	./.	./.	./.	./.	./.	./.	./.	./.	./.	./.
2	79045403	.	A	INS:ME:AluYb8	.	PASS	SVTYPE=AluYb8;POLARITY=-	GT:TPM:UR	./.	./.	./.	./.	./.	./.	./.	./.	./.	./.	./.	./.	./.	./.	./.	./.	./.	./.	./.	./.	./.	./.	./.	./.	./.	./.	./.	1/.:179.7:60	./.	./.	./.	./.	./.	./.	./.	./.
2	79929371	.	T	INS:ME:L1HS	.	PASS	SVTYPE=L1HS;POLARITY=+	GT:TPM:UR	./.	./.	./.	./.	1/.:276.8:67	1/.:10.8:25	1/.:318.7:56	1/.:241.7:61	1/.:492.4:409	./.	1/.:38.7:115	1/.:210.3:131	1/.:579.1:163	1/.:246.0:110	./.	1/.:420.4:117	1/.:628.1:216	1/.:239.7:88	1/.:994.9:424	1/.:692.9:363	1/.:1270.6:606	1/.:78.8:210	1/.:410.4:302	1/.:678.9:372	1/.:66.6:154	1/.:538.7:301	1/.:76.2:219	1/.:596.6:205	1/.:626.0:453	1/.:538.0:290	1/.:45.5:32	1/.:49.0:86	1/.:66.5:63	1/.:35.1:89	1/.:612.7:271	1/.:1035.8:199
2	82098027	.	A	INS:ME:L1HS	.	PASS	SVTYPE=L1HS;POLARITY=+	GT:TPM:UR	1/.:628.6:116	1/.:313.1:56	1/.:268.2:98	./.	1/.:11.9:19	1/.:17.2:30	1/.:306.8:61	1/.:297.7:65	1/.:24.4:77	./.	1/.:19.2:58	1/.:13.2:45	1/.:280.8:146	./.	1/.:561.0:403	./.	1/.:10.8:32	1/.:18.1:19	./.	1/.:446.5:232	1/.:524.9:324	1/.:25.2:92	1/.:24.8:87	./.	1/.:314.6:197	1/.:21.1:49	1/.:319.9:260	1/.:491.3:149	1/.:30.9:91	1/.:11.3:39	1/.:12.6:10	1/.:22.1:35	1/.:12.6:29	1/.:315.7:142	1/.:19.4:55	1/.:606.2:124
2	83188323	.	T	INS:ME:L1HS	.	PASS	SVTYPE=L1HS;POLARITY=+	GT:TPM:UR	./.	1/.:21.2:19	./.	1/.:242.5:67	1/.:111.1:42	1/.:16.8:14	1/.:246.4:50	1/.:265.6:72	./.	./.	./.	1/.:34.2:34	./.	./.	./.	./.	1/.:311.0:135	1/.:174.1:62	1/.:429.5:259	1/.:21.5:62	./.	1/.:20.6:85	1/.:216.8:190	1/.:14.4:54	1/.:332.2:204	./.	1/.:231.6:241	1/.:24.0:42	1/.:23.4:95	./.	1/.:416.4:47	1/.:11.8:32	1/.:127.9:75	1/.:588.8:264	1/.:206.8:145	1/.:317.2:81
2	83857355	.	A	INS:ME:L1HS	.	PASS	SVTYPE=L1HS;POLARITY=-	GT:TPM:UR	1/.:263.8:53	./.	1/.:307.4:134	./.	./.	./.	./.	./.	./.	./.	./.	./.	./.	./.	./.	./.	./.	./.	./.	./.	./.	./.	./.	./.	./.	./.	./.	./.	./.	./.	./.	./.	./.	./.	./.	./.
2	84302123	.	T	INS:ME:L1HS	.	PASS	SVTYPE=L1HS;POLARITY=-	GT:TPM:UR	./.	./.	1/.:25.0:12	./.	./.	./.	./.	./.	./.	./.	./.	./.	./.	./.	./.	./.	./.	./.	./.	./.	./.	./.	./.	./.	./.	./.	./.	./.	./.	./.	./.	./.	./.	./.	./.	./.
2	84646459	.	A	INS:ME:AluYb8	.	PASS	SVTYPE=AluYb8;POLARITY=+	GT:TPM:UR	./.	./.	./.	./.	./.	./.	./.	./.	./.	./.	./.	./.	1/.:117.3:31	1/.:172.2:36	./.	./.	./.	./.	./.	./.	./.	./.	./.	./.	./.	./.	./.	./.	1/.:181.1:107	1/.:273.6:97	./.	./.	./.	./.	./.	./.
2	84849170	.	G	INS:ME:L1HS	.	PASS	SVTYPE=L1HS;POLARITY=+	GT:TPM:UR	./.	./.	./.	./.	./.	./.	./.	./.	./.	./.	./.	./.	./.	./.	./.	1/.:47.8:13	./.	./.	./.	./.	./.	./.	./.	./.	./.	./.	./.	./.	./.	./.	./.	./.	./.	./.	./.	./.
2	85331504	.	A	INS:ME:AluYb8	.	PASS	SVTYPE=AluYb8;POLARITY=+	GT:TPM:UR	1/.:82.4:18	./.	1/.:148.5:31	./.	./.	./.	1/.:153.2:16	1/.:111.4:20	1/.:65.9:63	./.	./.	./.	./.	1/.:91.9:31	./.	1/.:99.9:61	./.	1/.:63.8:29	./.	./.	./.	./.	./.	./.	./.	./.	./.	./.	./.	./.	./.	./.	./.	./.	./.	./.
2	85772851	.	T	INS:ME:AluYb8	.	PASS	SVTYPE=AluYb8;POLARITY=+	GT:TPM:UR	./.	./.	./.	1/.:286.1:23	./.	1/.:212.3:27	1/.:336.3:17	./.	1/.:176.5:82	./.	./.	./.	1/.:146.1:25	1/.:251.7:40	./.	./.	./.	./.	./.	./.	1/.:19.5:18	1/.:248.1:138	1/.:294.6:134	1/.:324.4:150	1/.:32.6:18	1/.:203.7:152	1/.:245.5:146	./.	./.	./.	./.	1/.:233.5:89	./.	./.	./.	./.
2	89219507	.	G	INS:ME:SVA	.	PASS	SVTYPE=SVA;POLARITY=+	GT:TPM:UR	1/.:902.5:80	1/.:334.3:42	1/.:482.2:119	1/.:293.5:47	1/.:373.2:66	1/.:286.0:79	1/.:7.1:14	1/.:89.7:42	1/.:573.3:290	1/.:157.5:113	1/.:520.6:277	1/.:790.3:280	1/.:61.2:49	1/.:157.8:59	1/.:31.5:70	1/.:273.3:88	1/.:194.5:94	1/.:76.0:22	1/.:191.7:127	1/.:17.1:24	1/.:223.5:185	1/.:307.2:208	1/.:422.3:188	1/.:252.8:185	1/.:353.6:238	1/.:211.4:174	1/.:124.9:137	1/.:302.6:110	1/.:63.4:65	1/.:184.5:112	1/.:189.5:19	1/.:58.8:35	1/.:183.2:40	1/.:396.2:174	1/.:28.9:44	1/.:401.7:110
2	95908665	.	C	INS:ME:SVA	.	PASS	SVTYPE=SVA;POLARITY=+	GT:TPM:UR	./.	1/.:3.5:11	./.	1/.:6.4:14	1/.:6.7:14	1/.:5.1:13	1/.:5.5:9	1/.:7.0:16	1/.:6.1:53	./.	1/.:8.9:46	1/.:4.2:28	./.	1/.:5.6:22	1/.:5.5:41	1/.:6.8:18	1/.:7.3:20	1/.:6.9:14	1/.:8.9:49	./.	1/.:7.9:53	1/.:8.6:42	1/.:8.0:40	1/.:8.7:46	1/.:7.9:39	./.	1/.:8.5:62	1/.:8.2:27	1/.:8.6:42	1/.:8.5:42	1/.:18.5:13	1/.:12.2:30	./.	1/.:9.5:38	1/.:9.6:34	1/.:8.3:14
2	100328728	.	T	INS:ME:L1HS	.	PASS	SVTYPE=L1HS;POLARITY=+	GT:TPM:UR	./.	./.	./.	./.	./.	./.	./.	./.	./.	./.	./.	./.	./.	./.	./.	./.	./.	./.	./.	./.	./.	./.	./.	./.	./.	./.	./.	./.	./.	./.	1/.:319.5:15	./.	./.	./.	./.	./.
2	104111754	.	G	INS:ME:AluYb8	.	PASS	SVTYPE=AluYb8;POLARITY=+	GT:TPM:UR	./.	./.	1/.:41.2:22	./.	./.	1/.:43.0:15	./.	./.	1/.:32.5:38	./.	1/.:21.1:29	1/.:48.5:31	1/.:28.9:22	1/.:30.1:12	1/.:34.6:32	./.	./.	./.	./.	1/.:16.5:17	./.	1/.:21.3:27	./.	1/.:21.5:21	1/.:20.5:22	1/.:14.1:20	./.	./.	./.	1/.:52.3:26	./.	./.	./.	./.	1/.:30.6:25	1/.:16.5:12
2	106216684	.	T	INS:ME:L1HS	.	PASS	SVTYPE=L1HS;POLARITY=-	GT:TPM:UR	1/.:182.4:58	1/.:101.1:25	./.	./.	./.	./.	./.	./.	./.	./.	./.	./.	./.	1/.:270.3:139	./.	1/.:260.9:80	./.	1/.:264.2:58	./.	./.	./.	1/.:348.6:252	./.	1/.:182.5:164	./.	1/.:36.1:34	1/.:10.7:53	./.	./.	1/.:10.3:28	./.	1/.:322.6:114	./.	./.	./.	./.
2	107469572	.	C	INS:ME:AluYb8	.	PASS	SVTYPE=AluYb8;POLARITY=+	GT:TPM:UR	./.	./.	./.	./.	./.	./.	./.	1/.:140.3:15	./.	./.	./.	./.	./.	./.	./.	./.	./.	./.	./.	./.	./.	./.	./.	./.	./.	./.	./.	./.	./.	./.	1/.:215.0:19	./.	./.	./.	./.	./.
2	107793753	.	C	INS:ME:L1HS	.	PASS	SVTYPE=L1HS;POLARITY=+	GT:TPM:UR	./.	./.	./.	./.	./.	./.	./.	./.	./.	./.	./.	./.	./.	./.	./.	./.	./.	./.	./.	./.	./.	./.	./.	./.	./.	./.	./.	./.	1/.:49.7:17	./.	./.	./.	./.	./.	./.	./.
2	107997825	.	A	INS:ME:L1HS	.	PASS	SVTYPE=L1HS;POLARITY=-	GT:TPM:UR	./.	./.	./.	./.	./.	./.	./.	./.	./.	./.	./.	./.	./.	./.	./.	./.	./.	./.	1/.:378.5:191	./.	./.	1/.:10.6:37	./.	./.	./.	./.	1/.:14.6:37	1/.:14.2:15	./.	./.	./.	./.	./.	./.	1/.:647.7:184	1/.:16.7:19
2	109123326	.	A	INS:ME:AluYb8	.	PASS	SVTYPE=AluYb8;POLARITY=-	GT:TPM:UR	./.	./.	./.	./.	./.	./.	./.	./.	./.	1/.:16.2:20	1/.:32.6:38	./.	./.	./.	./.	./.	./.	./.	./.	./.	./.	./.	./.	./.	./.	./.	./.	./.	./.	./.	./.	1/.:19.9:16	1/.:33.0:21	./.	./.	./.
2	109450687	.	G	INS:ME:L1HS	.	PASS	SVTYPE=L1HS;POLARITY=-	GT:TPM:UR	./.	./.	./.	./.	./.	./.	./.	./.	./.	./.	1/.:129.3:128	./.	./.	./.	./.	./.	./.	./.	1/.:91.0:118	1/.:112.9:151	1/.:274.2:293	./.	1/.:138.2:161	./.	./.	./.	./.	./.	./.	./.	./.	./.	./.	./.	./.	./.
2	109905255	.	G	INS:ME:AluYb8	.	PASS	SVTYPE=AluYb8;POLARITY=-	GT:TPM:UR	./.	./.	./.	1/.:179.0:15	./.	1/.:81.5:19	./.	./.	./.	./.	./.	./.	./.	./.	./.	./.	./.	./.	./.	./.	./.	./.	./.	./.	./.	./.	./.	./.	1/.:179.1:123	./.	./.	./.	./.	./.	./.	./.
2	112640484	.	C	INS:ME:AluYb8	.	PASS	SVTYPE=AluYb8;POLARITY=+	GT:TPM:UR	./.	./.	./.	./.	./.	./.	./.	./.	./.	./.	./.	./.	./.	./.	./.	./.	1/.:38.7:48	./.	./.	./.	./.	./.	./.	./.	./.	./.	./.	./.	./.	./.	./.	./.	./.	./.	./.	./.
2	114540883	.	A	INS:ME:AluYb8	.	PASS	SVTYPE=AluYb8;POLARITY=-	GT:TPM:UR	./.	./.	./.	./.	./.	./.	1/.:56.6:12	1/.:226.1:17	./.	./.	./.	./.	./.	./.	./.	./.	./.	./.	./.	./.	./.	./.	./.	./.	./.	./.	./.	./.	./.	./.	./.	./.	./.	./.	./.	./.
2	116474331	.	A	INS:ME:AluYb8	.	PASS	SVTYPE=AluYb8;POLARITY=-	GT:TPM:UR	1/.:223.2:21	1/.:130.4:11	1/.:120.8:26	./.	./.	./.	./.	./.	./.	./.	1/.:223.4:126	./.	./.	./.	1/.:100.5:46	./.	./.	./.	./.	1/.:230.9:113	./.	./.	./.	./.	./.	./.	./.	1/.:173.7:65	./.	1/.:262.6:121	./.	./.	./.	./.	./.	./.
2	116848114	.	G	INS:ME:L1HS	.	PASS	SVTYPE=L1HS;POLARITY=+	GT:TPM:UR	./.	./.	./.	./.	./.	./.	./.	./.	./.	./.	./.	./.	./.	./.	./.	./.	./.	./.	./.	./.	./.	1/.:23.4:11	./.	./.	./.	./.	./.	./.	./.	./.	./.	./.	./.	./.	./.	./.
2	117781488	.	A	INS:ME:L1HS	.	PASS	SVTYPE=L1HS;POLARITY=-	GT:TPM:UR	./.	./.	./.	./.	./.	./.	./.	./.	./.	./.	./.	./.	./.	./.	./.	./.	./.	./.	./.	./.	./.	./.	./.	./.	./.	./.	./.	./.	1/.:183.9:144	./.	./.	./.	./.	./.	./.	./.
2	118325661	.	A	INS:ME:L1HS	.	PASS	SVTYPE=L1HS;POLARITY=+	GT:TPM:UR	1/.:33.1:12	./.	1/.:100.8:54	1/.:54.5:21	./.	1/.:30.3:19	./.	./.	./.	./.	./.	./.	./.	./.	./.	./.	1/.:94.1:47	./.	./.	./.	./.	./.	./.	./.	./.	./.	./.	./.	./.	./.	./.	./.	./.	1/.:247.9:93	./.	./.
2	118773877	.	G	INS:ME:SVA	.	PASS	SVTYPE=SVA;POLARITY=+	GT:TPM:UR	./.	./.	./.	./.	./.	./.	./.	./.	./.	./.	./.	./.	./.	./.	./.	./.	./.	./.	./.	./.	./.	./.	./.	1/.:10.4:15	./.	./.	./.	./.	./.	./.	./.	./.	./.	./.	./.	./.
2	119138635	.	T	INS:ME:L1HS	.	PASS	SVTYPE=L1HS;POLARITY=-	GT:TPM:UR	./.	./.	./.	./.	./.	./.	./.	./.	./.	./.	./.	./.	./.	./.	./.	1/.:61.1:30	./.	1/.:86.4:36	./.	./.	./.	./.	./.	./.	./.	./.	./.	./.	./.	./.	./.	./.	./.	./.	./.	./.
2	120295135	.	T	INS:ME:L1HS	.	PASS	SVTYPE=L1HS;POLARITY=-	GT:TPM:UR	./.	./.	./.	1/.:210.7:47	1/.:582.1:75	./.	./.	./.	./.	./.	./.	./.	./.	./.	./.	./.	./.	./.	./.	./.	./.	./.	./.	./.	./.	./.	./.	./.	./.	./.	./.	./.	./.	./.	./.	./.
2	121850059	.	C	INS:ME:L1HS	.	PASS	SVTYPE=L1HS;POLARITY=-	GT:TPM:UR	./.	./.	./.	./.	./.	./.	./.	./.	./.	./.	./.	1/.:64.6:21	./.	./.	./.	./.	./.	./.	./.	./.	./.	./.	./.	./.	./.	./.	./.	./.	./.	./.	./.	./.	./.	./.	./.	./.
2	121958641	.	C	INS:ME:L1HS	.	PASS	SVTYPE=L1HS;POLARITY=-	GT:TPM:UR	./.	./.	./.	./.	./.	./.	./.	./.	./.	./.	./.	./.	./.	./.	./.	./.	1/.:75.5:13	./.	./.	./.	./.	./.	./.	./.	./.	./.	./.	./.	./.	./.	./.	./.	./.	./.	./.	./.
2	123903251	.	T	INS:ME:AluYb8	.	PASS	SVTYPE=AluYb8;POLARITY=-	GT:TPM:UR	1/.:200.8:25	1/.:333.8:36	./.	./.	./.	./.	./.	1/.:290.2:25	./.	./.	./.	1/.:132.0:38	./.	./.	1/.:122.3:60	./.	./.	./.	1/.:181.3:122	1/.:162.4:133	1/.:247.8:191	1/.:103.9:99	1/.:27.0:21	1/.:91.8:85	1/.:166.8:101	1/.:11.7:11	1/.:174.7:130	1/.:142.7:62	./.	1/.:104.6:88	./.	./.	./.	./.	1/.:107.6:60	1/.:201.7:60
2	124054914	.	T	INS:ME:AluYb8	.	PASS	SVTYPE=AluYb8;POLARITY=-	GT:TPM:UR	1/.:228.8:26	1/.:307.0:27	./.	1/.:246.3:20	1/.:172.5:23	./.	1/.:218.0:16	1/.:97.0:16	1/.:289.4:133	./.	1/.:131.0:99	./.	./.	./.	1/.:150.7:64	1/.:187.8:71	./.	./.	1/.:149.3:119	./.	1/.:170.9:140	1/.:236.4:132	1/.:14.0:15	1/.:199.7:128	1/.:205.6:98	./.	1/.:234.0:159	1/.:231.3:75	./.	1/.:214.1:108	./.	./.	./.	./.	./.	./.
2	126729614	.	T	INS:ME:AluYb8	.	PASS	SVTYPE=AluYb8;POLARITY=+	GT:TPM:UR	./.	./.	./.	./.	./.	./.	./.	./.	./.	./.	./.	./.	./.	./.	./.	./.	1/.:136.5:59	1/.:130.5:37	./.	./.	./.	./.	1/.:150.5:93	./.	./.	./.	./.	./.	./.	./.	./.	./.	./.	./.	./.	./.
2	127013892	.	G	INS:ME:L1HS	.	PASS	SVTYPE=L1HS;POLARITY=-	GT:TPM:UR	./.	./.	1/.:233.8:104	./.	./.	./.	./.	./.	./.	./.	./.	./.	./.	./.	./.	./.	./.	./.	./.	1/.:126.7:114	./.	1/.:135.3:139	./.	1/.:135.9:135	./.	1/.:84.9:82	1/.:85.8:120	./.	./.	1/.:11.1:21	./.	./.	./.	./.	./.	./.
2	127946244	.	T	INS:ME:AluYb8	.	PASS	SVTYPE=AluYb8;POLARITY=-	GT:TPM:UR	1/.:156.8:11	./.	1/.:201.3:28	1/.:309.8:23	1/.:282.8:17	1/.:218.7:27	./.	1/.:80.2:13	./.	./.	./.	./.	./.	./.	./.	./.	./.	./.	./.	./.	./.	./.	./.	./.	1/.:243.1:119	1/.:307.8:132	1/.:263.7:123	./.	./.	./.	./.	./.	./.	1/.:489.7:169	./.	1/.:132.7:29
2	128023881	.	G	INS:ME:AluYb8	.	PASS	SVTYPE=AluYb8;POLARITY=+	GT:TPM:UR	./.	./.	./.	./.	./.	./.	./.	./.	./.	./.	./.	1/.:28.3:19	./.	./.	./.	./.	./.	./.	./.	./.	./.	./.	1/.:24.6:57	./.	./.	./.	./.	./.	1/.:19.6:46	./.	./.	./.	./.	./.	./.	./.
2	128091377	.	T	INS:ME:L1HS	.	PASS	SVTYPE=L1HS;POLARITY=+	GT:TPM:UR	./.	./.	./.	./.	./.	./.	./.	./.	./.	./.	./.	./.	./.	./.	./.	./.	./.	./.	./.	./.	./.	./.	./.	./.	./.	./.	./.	./.	./.	./.	./.	./.	./.	./.	1/.:69.2:14	./.
2	129372205	.	G	INS:ME:L1HS	.	PASS	SVTYPE=L1HS;POLARITY=+	GT:TPM:UR	1/.:23.2:13	./.	1/.:35.1:41	1/.:42.9:15	./.	./.	1/.:42.7:15	1/.:118.8:12	1/.:40.0:76	1/.:25.4:42	1/.:13.1:25	./.	1/.:43.8:39	1/.:18.0:18	1/.:57.2:66	./.	./.	./.	./.	1/.:26.7:43	1/.:39.8:61	1/.:19.9:38	./.	1/.:40.2:44	./.	./.	./.	./.	./.	./.	./.	./.	./.	1/.:17.2:15	1/.:20.7:30	1/.:17.5:11
2	130335377	.	T	INS:ME:AluYb8	.	PASS	SVTYPE=AluYb8;POLARITY=+	GT:TPM:UR	./.	./.	./.	./.	./.	./.	1/.:118.3:14	1/.:131.5:21	./.	./.	./.	./.	./.	./.	./.	./.	./.	./.	./.	./.	./.	./.	./.	./.	./.	./.	./.	./.	./.	./.	./.	./.	./.	1/.:186.7:70	./.	./.
2	131490241	.	C	INS:ME:SVA	.	PASS	SVTYPE=SVA;POLARITY=-	GT:TPM:UR	./.	./.	./.	./.	./.	./.	./.	1/.:212.4:14	./.	./.	./.	./.	./.	./.	./.	./.	./.	./.	./.	./.	./.	./.	./.	./.	./.	./.	./.	./.	./.	./.	./.	./.	./.	./.	./.	./.
2	131657513	.	T	INS:ME:AluYb8	.	PASS	SVTYPE=AluYb8;POLARITY=-	GT:TPM:UR	1/.:158.4:11	1/.:177.4:25	./.	./.	./.	./.	./.	./.	./.	./.	./.	./.	./.	./.	./.	./.	./.	./.	./.	./.	./.	./.	./.	./.	./.	./.	./.	./.	./.	./.	./.	./.	./.	./.	1/.:16.0:25	./.
2	132874550	.	A	INS:ME:AluYb8	.	PASS	SVTYPE=AluYb8;POLARITY=-	GT:TPM:UR	./.	./.	./.	./.	./.	./.	./.	./.	./.	./.	./.	./.	./.	./.	./.	./.	./.	./.	./.	./.	./.	./.	./.	./.	1/.:103.9:33	./.	./.	./.	./.	./.	./.	./.	./.	./.	./.	./.
2	133726986	.	A	INS:ME:L1HS	.	PASS	SVTYPE=L1HS;POLARITY=-	GT:TPM:UR	./.	./.	./.	./.	./.	./.	./.	./.	./.	./.	./.	./.	./.	./.	./.	./.	./.	./.	./.	./.	./.	./.	./.	./.	1/.:98.1:62	./.	1/.:56.9:83	./.	1/.:86.2:91	./.	./.	./.	./.	./.	./.	./.
2	134343676	.	G	INS:ME:SVA	.	PASS	SVTYPE=SVA;POLARITY=+	GT:TPM:UR	./.	./.	./.	./.	./.	./.	1/.:186.6:7	./.	./.	./.	./.	./.	./.	./.	./.	./.	./.	./.	./.	./.	./.	./.	./.	./.	./.	./.	./.	./.	./.	./.	./.	./.	./.	./.	./.	./.
2	134484676	.	T	INS:ME:L1HS	.	PASS	SVTYPE=L1HS;POLARITY=-	GT:TPM:UR	./.	./.	./.	./.	./.	./.	./.	./.	./.	./.	./.	./.	./.	./.	./.	./.	./.	./.	./.	./.	./.	./.	./.	./.	./.	./.	./.	./.	1/.:14.7:11	./.	./.	./.	./.	./.	./.	./.
2	134821052	.	T	INS:ME:SVA	.	PASS	SVTYPE=SVA;POLARITY=+	GT:TPM:UR	1/.:18.6:31	1/.:15.8:33	1/.:18.3:60	1/.:25.2:39	1/.:14.7:29	1/.:19.1:38	1/.:15.4:20	1/.:17.7:35	1/.:21.2:111	1/.:15.9:74	1/.:17.4:67	1/.:18.0:77	1/.:17.8:64	1/.:16.9:55	1/.:16.1:94	1/.:10.3:25	1/.:21.8:49	1/.:18.4:26	1/.:14.8:67	1/.:16.3:68	1/.:14.6:78	1/.:16.8:69	1/.:17.5:65	1/.:20.5:85	1/.:18.8:75	1/.:13.6:68	1/.:18.9:90	1/.:15.4:39	1/.:20.2:86	1/.:13.3:60	1/.:27.3:22	1/.:19.9:34	1/.:15.2:35	1/.:17.0:60	1/.:16.3:51	1/.:18.7:34
2	135184299	.	A	INS:ME:AluYb8	.	PASS	SVTYPE=AluYb8;POLARITY=+	GT:TPM:UR	./.	./.	./.	./.	./.	./.	./.	./.	./.	./.	1/.:45.1:43	./.	./.	./.	./.	./.	./.	./.	./.	./.	./.	./.	./.	./.	./.	./.	./.	./.	./.	./.	./.	./.	./.	./.	./.	./.
2	135342459	.	C	INS:ME:L1HS	.	PASS	SVTYPE=L1HS;POLARITY=+	GT:TPM:UR	./.	./.	./.	./.	./.	./.	./.	./.	./.	./.	./.	./.	./.	./.	./.	./.	./.	1/.:63.8:12	./.	./.	./.	./.	./.	./.	./.	./.	./.	./.	./.	./.	./.	./.	./.	./.	./.	./.
2	135862873	.	C	INS:ME:SVA	.	PASS	SVTYPE=SVA;POLARITY=+	GT:TPM:UR	./.	1/.:4.5:13	1/.:5.5:28	1/.:6.6:18	1/.:5.0:14	1/.:7.7:20	1/.:6.1:12	1/.:5.6:18	1/.:6.2:61	1/.:5.2:35	./.	1/.:6.1:30	1/.:5.5:35	1/.:6.3:29	1/.:5.9:51	1/.:11.4:27	1/.:8.4:27	1/.:6.9:12	1/.:7.3:45	./.	1/.:7.0:48	1/.:7.0:40	./.	./.	1/.:6.5:36	./.	1/.:7.2:50	1/.:9.7:27	./.	1/.:6.5:30	1/.:5.6:5	./.	1/.:4.0:10	1/.:8.8:38	1/.:8.6:34	1/.:8.0:18
2	135929851	.	A	INS:ME:AluYb8	.	PASS	SVTYPE=AluYb8;POLARITY=+	GT:TPM:UR	./.	./.	./.	./.	./.	./.	./.	./.	./.	./.	./.	1/.:170.5:39	./.	./.	./.	./.	./.	./.	./.	./.	./.	./.	./.	./.	./.	./.	./.	./.	./.	./.	./.	./.	./.	./.	./.	./.
2	136595336	.	T	INS:ME:SVA	.	PASS	SVTYPE=SVA;POLARITY=+	GT:TPM:UR	./.	./.	./.	./.	./.	./.	./.	./.	1/.:39.0:11	./.	./.	./.	./.	./.	./.	./.	./.	./.	./.	./.	./.	./.	./.	./.	./.	./.	./.	./.	./.	./.	./.	./.	./.	./.	./.	./.
2	137527165	.	A	INS:ME:AluYb8	.	PASS	SVTYPE=AluYb8;POLARITY=+	GT:TPM:UR	1/.:551.9:26	1/.:264.9:24	./.	./.	./.	./.	./.	./.	./.	./.	./.	./.	./.	./.	./.	./.	./.	./.	./.	./.	./.	./.	./.	./.	./.	./.	./.	./.	./.	./.	./.	./.	./.	./.	./.	./.
2	138043862	.	G	INS:ME:L1HS	.	PASS	SVTYPE=L1HS;POLARITY=+	GT:TPM:UR	./.	./.	./.	./.	./.	./.	./.	./.	./.	./.	./.	./.	./.	./.	./.	./.	./.	./.	./.	./.	./.	./.	./.	./.	./.	./.	./.	./.	./.	./.	1/.:340.6:16	./.	./.	./.	./.	./.
2	139987879	.	T	INS:ME:AluYb8	.	PASS	SVTYPE=AluYb8;POLARITY=-	GT:TPM:UR	./.	./.	./.	./.	./.	./.	./.	./.	./.	./.	./.	./.	./.	./.	./.	./.	1/.:210.0:56	./.	./.	./.	./.	./.	./.	./.	./.	./.	./.	./.	./.	./.	./.	./.	./.	./.	./.	./.
2	140636141	.	T	INS:ME:L1HS	.	PASS	SVTYPE=L1HS;POLARITY=-	GT:TPM:UR	1/.:10.3:14	./.	./.	./.	./.	1/.:13.5:24	./.	./.	./.	./.	./.	./.	1/.:11.5:36	1/.:10.1:29	./.	./.	./.	./.	./.	./.	./.	./.	./.	./.	./.	./.	./.	./.	./.	./.	./.	./.	./.	./.	./.	./.
2	140916451	.	G	INS:ME:AluYb8	.	PASS	SVTYPE=AluYb8;POLARITY=+	GT:TPM:UR	./.	./.	./.	./.	./.	./.	./.	./.	./.	./.	./.	./.	./.	./.	1/.:87.8:53	1/.:25.7:19	./.	./.	1/.:97.6:64	./.	1/.:46.9:46	./.	./.	./.	./.	./.	./.	./.	./.	./.	./.	./.	./.	./.	./.	./.
2	141329342	.	A	INS:ME:AluYb8	.	PASS	SVTYPE=AluYb8;POLARITY=+	GT:TPM:UR	./.	./.	./.	./.	./.	./.	./.	./.	./.	./.	./.	./.	./.	./.	./.	./.	./.	./.	./.	./.	./.	./.	1/.:110.0:74	./.	./.	./.	./.	./.	./.	./.	./.	./.	./.	./.	./.	./.
2	141534054	.	T	INS:ME:AluYb8	.	PASS	SVTYPE=AluYb8;POLARITY=-	GT:TPM:UR	./.	./.	1/.:129.7:32	./.	1/.:135.5:18	./.	./.	./.	./.	1/.:126.1:42	./.	1/.:120.4:49	./.	./.	./.	./.	./.	./.	./.	1/.:132.6:94	1/.:152.4:117	./.	1/.:78.0:83	./.	./.	./.	./.	./.	./.	./.	./.	./.	./.	./.	./.	./.
2	141718722	.	T	INS:ME:L1HS	.	PASS	SVTYPE=L1HS;POLARITY=-	GT:TPM:UR	./.	./.	./.	1/.:327.4:21	./.	./.	./.	./.	./.	./.	./.	./.	./.	./.	./.	./.	./.	./.	./.	./.	./.	./.	./.	./.	./.	./.	./.	./.	./.	./.	./.	./.	./.	./.	./.	./.
2	141774999	.	T	INS:ME:L1HS	.	PASS	SVTYPE=L1HS;POLARITY=-	GT:TPM:UR	./.	./.	./.	./.	./.	./.	./.	./.	./.	./.	./.	./.	./.	./.	./.	./.	./.	./.	./.	./.	./.	./.	1/.:494.9:216	./.	./.	./.	./.	./.	./.	./.	./.	./.	./.	./.	./.	./.
2	141836679	.	T	INS:ME:L1HS	.	PASS	SVTYPE=L1HS;POLARITY=-	GT:TPM:UR	./.	./.	./.	./.	./.	./.	./.	./.	./.	./.	./.	./.	./.	./.	./.	./.	./.	./.	./.	./.	./.	./.	./.	./.	./.	./.	./.	./.	1/.:282.1:213	1/.:304.0:160	./.	./.	./.	./.	./.	./.
2	142283925	.	G	INS:ME:L1HS	.	PASS	SVTYPE=L1HS;POLARITY=-	GT:TPM:UR	./.	./.	./.	./.	./.	./.	./.	./.	./.	./.	./.	./.	./.	./.	./.	./.	./.	./.	1/.:45.4:12	./.	./.	./.	./.	./.	./.	./.	./.	./.	./.	./.	./.	./.	./.	./.	./.	./.
2	143009216	.	A	INS:ME:AluYb8	.	PASS	SVTYPE=AluYb8;POLARITY=-	GT:TPM:UR	./.	./.	./.	./.	./.	./.	./.	./.	./.	./.	./.	./.	./.	./.	./.	./.	./.	./.	./.	./.	./.	1/.:191.0:122	./.	1/.:130.9:90	./.	./.	./.	./.	./.	./.	./.	./.	./.	./.	./.	./.
2	143459556	.	G	INS:ME:SVA	.	PASS	SVTYPE=SVA;POLARITY=+	GT:TPM:UR	1/.:20.9:32	1/.:27.2:46	1/.:24.3:54	1/.:19.8:35	1/.:21.7:34	1/.:24.2:39	1/.:44.3:38	1/.:27.1:37	1/.:24.7:135	1/.:29.0:93	1/.:59.1:140	1/.:30.8:97	1/.:28.8:68	1/.:26.1:73	1/.:25.5:123	1/.:37.0:51	1/.:48.9:67	1/.:21.2:29	1/.:50.3:127	1/.:49.5:125	1/.:51.9:163	1/.:47.0:133	1/.:53.5:130	1/.:47.9:144	1/.:56.4:142	1/.:44.9:131	1/.:40.3:141	1/.:45.3:68	1/.:57.4:146	1/.:41.7:121	1/.:50.6:26	1/.:47.9:61	1/.:56.2:47	1/.:42.3:100	1/.:58.6:95	1/.:61.0:58
2	144010777	.	T	INS:ME:L1HS	.	PASS	SVTYPE=L1HS;POLARITY=+	GT:TPM:UR	./.	./.	./.	./.	./.	1/.:11.6:12	./.	./.	./.	1/.:60.3:86	1/.:303.8:231	1/.:133.8:102	./.	./.	./.	./.	./.	./.	./.	1/.:125.2:127	1/.:113.3:151	./.	1/.:19.8:34	./.	./.	./.	./.	./.	./.	./.	./.	1/.:231.2:94	./.	./.	./.	./.
2	144626222	.	T	INS:ME:L1HS	.	PASS	SVTYPE=L1HS;POLARITY=+	GT:TPM:UR	./.	./.	./.	./.	./.	./.	./.	./.	./.	./.	./.	./.	./.	./.	./.	./.	./.	./.	./.	1/.:14.6:41	./.	1/.:158.8:109	1/.:12.6:37	1/.:213.3:124	1/.:131.9:87	1/.:114.9:77	1/.:372.4:198	1/.:193.4:69	1/.:16.7:48	1/.:144.4:88	1/.:11.0:10	1/.:142.5:57	1/.:226.0:64	1/.:175.8:74	1/.:64.9:53	1/.:135.5:48
2	144945610	.	C	INS:ME:AluYb8	.	PASS	SVTYPE=AluYb8;POLARITY=+	GT:TPM:UR	./.	./.	./.	./.	./.	./.	./.	./.	./.	./.	./.	./.	./.	./.	./.	./.	./.	./.	./.	./.	./.	./.	./.	./.	./.	./.	./.	./.	1/.:208.7:137	1/.:235.2:103	./.	./.	./.	./.	./.	./.
2	145346768	.	A	INS:ME:AluYb8	.	PASS	SVTYPE=AluYb8;POLARITY=+	GT:TPM:UR	1/.:101.6:15	1/.:138.5:13	1/.:76.0:29	1/.:99.4:27	1/.:218.4:41	1/.:365.6:50	1/.:152.2:13	1/.:343.9:38	1/.:155.4:84	1/.:318.6:79	1/.:205.5:145	1/.:136.4:44	1/.:154.8:52	1/.:280.6:48	1/.:242.1:99	1/.:50.5:38	1/.:143.2:67	1/.:190.7:42	1/.:368.2:194	1/.:143.9:119	1/.:228.0:170	1/.:262.9:173	1/.:191.4:109	1/.:131.4:91	1/.:181.2:147	1/.:141.5:103	1/.:175.9:172	1/.:39.1:15	1/.:130.0:113	1/.:20.6:19	1/.:89.6:25	1/.:135.9:47	1/.:158.7:45	1/.:158.3:86	1/.:217.9:74	1/.:117.3:45
2	146589045	.	T	INS:ME:L1HS	.	PASS	SVTYPE=L1HS;POLARITY=+	GT:TPM:UR	./.	./.	./.	./.	./.	./.	./.	./.	./.	./.	./.	./.	./.	./.	./.	./.	./.	./.	./.	1/.:37.9:54	1/.:43.6:67	./.	./.	./.	./.	./.	./.	./.	./.	./.	./.	./.	./.	./.	./.	./.
2	146612740	.	C	INS:ME:L1HS	.	PASS	SVTYPE=L1HS;POLARITY=+	GT:TPM:UR	1/.:77.5:14	./.	./.	./.	./.	./.	./.	./.	./.	./.	./.	./.	./.	./.	./.	./.	./.	./.	./.	./.	./.	./.	./.	./.	./.	./.	./.	./.	./.	./.	./.	./.	./.	./.	./.	./.
2	146848079	.	A	INS:ME:AluYb8	.	PASS	SVTYPE=AluYb8;POLARITY=-	GT:TPM:UR	./.	./.	./.	1/.:292.2:19	1/.:256.9:26	./.	./.	./.	./.	./.	./.	./.	./.	1/.:111.6:29	./.	./.	1/.:100.7:50	1/.:210.3:49	./.	./.	1/.:11.9:11	1/.:151.0:79	1/.:110.3:75	1/.:150.4:105	1/.:193.5:123	./.	./.	./.	1/.:185.7:97	./.	./.	./.	./.	./.	1/.:107.0:62	1/.:221.4:34
2	147020923	.	T	INS:ME:L1HS	.	PASS	SVTYPE=L1HS;POLARITY=+	GT:TPM:UR	1/.:143.3:50	1/.:369.6:86	1/.:16.0:40	1/.:167.3:52	1/.:54.2:38	1/.:377.7:114	1/.:384.1:71	1/.:281.9:77	1/.:158.0:228	1/.:193.2:196	1/.:11.7:58	1/.:145.5:138	1/.:247.9:162	1/.:231.5:132	1/.:175.7:211	1/.:14.4:31	1/.:208.7:105	1/.:17.2:22	./.	1/.:17.0:50	1/.:12.4:54	1/.:487.7:354	1/.:157.4:186	1/.:217.0:194	1/.:163.3:138	1/.:14.9:54	1/.:218.7:222	1/.:497.5:186	1/.:24.0:103	1/.:301.6:193	1/.:206.5:33	1/.:11.5:30	1/.:194.0:76	1/.:334.6:175	1/.:39.8:60	1/.:245.1:82
2	148253775	.	T	INS:ME:AluYb8	.	PASS	SVTYPE=AluYb8;POLARITY=-	GT:TPM:UR	./.	./.	1/.:138.2:22	./.	./.	./.	./.	./.	./.	./.	./.	./.	./.	./.	./.	./.	./.	./.	./.	./.	./.	./.	./.	./.	./.	./.	./.	./.	./.	./.	./.	./.	./.	./.	./.	./.
2	148404168	.	A	INS:ME:AluYb8	.	PASS	SVTYPE=AluYb8;POLARITY=-	GT:TPM:UR	./.	./.	1/.:216.5:35	./.	./.	./.	./.	./.	./.	./.	./.	./.	./.	./.	./.	./.	./.	./.	./.	1/.:153.6:108	./.	./.	./.	./.	./.	./.	./.	./.	./.	./.	./.	1/.:251.2:66	1/.:291.1:52	./.	./.	./.
2	149814500	.	C	INS:ME:L1HS	.	PASS	SVTYPE=L1HS;POLARITY=-	GT:TPM:UR	./.	./.	./.	./.	./.	./.	./.	./.	./.	./.	./.	1/.:29.7:53	./.	./.	./.	./.	1/.:37.3:37	./.	./.	./.	./.	./.	./.	./.	./.	./.	./.	1/.:22.3:30	./.	1/.:31.2:62	./.	./.	./.	./.	./.	./.
2	150764265	.	A	INS:ME:AluYb8	.	PASS	SVTYPE=AluYb8;POLARITY=+	GT:TPM:UR	./.	./.	./.	./.	./.	./.	1/.:211.8:19	1/.:70.5:19	1/.:352.9:122	1/.:404.7:87	1/.:259.4:133	1/.:237.9:57	./.	./.	1/.:26.8:12	1/.:149.7:58	./.	1/.:114.5:35	1/.:217.6:134	./.	./.	./.	1/.:202.2:118	1/.:217.7:115	1/.:263.1:138	1/.:238.6:135	./.	./.	1/.:28.2:21	./.	1/.:158.3:22	1/.:234.9:87	1/.:156.5:49	./.	./.	./.
2	150889037	.	T	INS:ME:L1HS	.	PASS	SVTYPE=L1HS;POLARITY=-	GT:TPM:UR	./.	./.	./.	./.	./.	./.	./.	./.	./.	./.	./.	./.	./.	./.	./.	./.	./.	./.	./.	./.	./.	./.	./.	./.	1/.:39.9:69	./.	1/.:34.8:89	./.	./.	./.	./.	./.	./.	./.	./.	./.
2	152109427	.	A	INS:ME:L1HS	.	PASS	SVTYPE=L1HS;POLARITY=-	GT:TPM:UR	./.	./.	./.	./.	./.	./.	./.	./.	./.	1/.:155.7:144	./.	1/.:57.1:82	./.	./.	./.	./.	./.	./.	./.	./.	./.	./.	./.	./.	./.	./.	./.	./.	./.	./.	./.	./.	./.	./.	./.	./.
2	155498884	.	G	INS:ME:SVA	.	PASS	SVTYPE=SVA;POLARITY=+	GT:TPM:UR	./.	./.	./.	./.	./.	./.	./.	./.	./.	./.	./.	./.	./.	./.	./.	./.	./.	./.	./.	./.	./.	./.	./.	./.	./.	./.	./.	./.	1/.:11.4:12	./.	./.	./.	./.	./.	./.	./.
2	156151388	.	G	INS:ME:AluYb8	.	PASS	SVTYPE=AluYb8;POLARITY=+	GT:TPM:UR	./.	./.	./.	./.	./.	./.	./.	./.	./.	./.	./.	./.	1/.:185.1:39	./.	1/.:215.4:75	./.	./.	./.	./.	./.	./.	./.	./.	./.	./.	./.	./.	./.	./.	./.	./.	./.	./.	./.	./.	./.
2	156280551	.	G	INS:ME:AluYb8	.	PASS	SVTYPE=AluYb8;POLARITY=+	GT:TPM:UR	./.	./.	./.	./.	./.	./.	./.	./.	./.	./.	./.	./.	./.	./.	./.	./.	./.	./.	./.	./.	./.	./.	./.	./.	./.	./.	./.	1/.:348.5:87	./.	1/.:185.7:114	./.	./.	./.	./.	./.	./.
2	156300393	.	G	INS:ME:L1HS	.	PASS	SVTYPE=L1HS;POLARITY=-	GT:TPM:UR	./.	./.	./.	./.	./.	1/.:14.6:30	./.	1/.:16.7:28	./.	./.	./.	./.	./.	./.	./.	./.	./.	./.	./.	./.	./.	./.	./.	./.	./.	./.	./.	./.	./.	./.	./.	./.	./.	./.	./.	./.
2	156527821	.	C	INS:ME:L1HS	.	PASS	SVTYPE=L1HS;POLARITY=+	GT:TPM:UR	./.	./.	./.	1/.:32.3:17	1/.:35.3:33	./.	./.	./.	./.	./.	./.	./.	1/.:11.1:23	./.	./.	1/.:54.8:38	./.	1/.:34.4:30	./.	./.	./.	./.	./.	./.	./.	./.	./.	1/.:356.3:88	./.	./.	1/.:18.5:16	./.	1/.:58.4:47	./.	./.	./.
2	158428843	.	C	INS:ME:L1HS	.	PASS	SVTYPE=L1HS;POLARITY=+	GT:TPM:UR	1/.:13.3:19	1/.:18.8:20	1/.:16.7:32	1/.:19.3:21	1/.:11.5:16	1/.:15.3:29	./.	./.	1/.:11.7:79	1/.:10.9:47	1/.:20.1:71	1/.:15.7:48	1/.:14.6:39	./.	1/.:11.3:60	1/.:13.0:21	1/.:13.9:29	1/.:14.5:20	1/.:11.5:49	1/.:25.0:77	1/.:13.7:74	1/.:13.0:64	1/.:13.8:51	1/.:16.0:58	1/.:16.0:49	1/.:21.0:66	1/.:19.4:91	1/.:20.5:28	1/.:15.3:68	1/.:17.7:55	./.	./.	1/.:18.6:19	1/.:13.7:43	1/.:13.5:33	./.
2	158510372	.	G	INS:ME:AluYb8	.	PASS	SVTYPE=AluYb8;POLARITY=+	GT:TPM:UR	./.	./.	./.	./.	1/.:107.4:11	./.	./.	./.	1/.:48.3:19	./.	./.	./.	./.	./.	./.	./.	./.	./.	./.	./.	./.	./.	./.	./.	./.	./.	./.	./.	./.	./.	./.	./.	./.	./.	./.	./.
2	158577907	.	G	INS:ME:AluYb8	.	PASS	SVTYPE=AluYb8;POLARITY=+	GT:TPM:UR	./.	./.	./.	1/.:167.5:19	./.	1/.:117.4:15	./.	./.	./.	./.	./.	./.	./.	./.	1/.:141.8:67	./.	1/.:303.7:85	./.	./.	./.	./.	./.	./.	./.	./.	./.	./.	./.	./.	./.	./.	./.	./.	./.	./.	./.
2	159339021	.	T	INS:ME:AluYb8	.	PASS	SVTYPE=AluYb8;POLARITY=-	GT:TPM:UR	./.	./.	./.	./.	./.	./.	./.	./.	./.	./.	./.	./.	./.	./.	./.	./.	./.	./.	./.	./.	./.	./.	./.	./.	./.	1/.:121.9:115	./.	./.	./.	./.	./.	./.	./.	./.	./.	./.
2	161430234	.	A	INS:ME:AluYb8	.	PASS	SVTYPE=AluYb8;POLARITY=-	GT:TPM:UR	1/.:220.8:30	1/.:163.6:23	1/.:60.8:25	./.	./.	./.	./.	./.	./.	./.	./.	./.	./.	./.	./.	./.	./.	./.	./.	./.	./.	./.	./.	./.	./.	./.	./.	./.	./.	./.	./.	./.	./.	./.	1/.:158.8:73	./.
2	163326282	.	T	INS:ME:SVA	.	PASS	SVTYPE=SVA;POLARITY=+	GT:TPM:UR	1/.:51.2:47	1/.:60.9:39	1/.:70.9:71	1/.:67.6:33	1/.:127.5:66	1/.:78.8:56	1/.:82.8:34	1/.:73.3:49	1/.:58.0:168	1/.:68.8:136	1/.:44.9:97	1/.:91.7:112	1/.:33.3:75	1/.:68.6:93	1/.:63.7:169	1/.:61.0:65	1/.:22.9:49	1/.:56.8:36	1/.:27.9:84	1/.:30.8:75	1/.:40.9:123	1/.:29.5:85	1/.:44.2:92	1/.:27.3:85	1/.:51.5:111	1/.:44.0:101	1/.:43.4:123	1/.:62.7:55	1/.:44.3:116	1/.:53.1:96	1/.:40.9:11	1/.:38.3:45	1/.:33.8:31	1/.:45.7:88	1/.:33.8:66	1/.:59.3:46
2	163396814	.	C	INS:ME:L1HS	.	PASS	SVTYPE=L1HS;POLARITY=-	GT:TPM:UR	./.	./.	./.	./.	1/.:51.4:20	./.	./.	./.	./.	./.	./.	./.	./.	./.	./.	1/.:108.2:63	./.	1/.:122.6:50	./.	./.	./.	1/.:156.1:176	./.	./.	./.	./.	./.	./.	./.	./.	1/.:233.5:33	./.	1/.:49.8:39	./.	./.	./.
2	164828604	.	A	INS:ME:AluYb8	.	PASS	SVTYPE=AluYb8;POLARITY=+	GT:TPM:UR	./.	./.	./.	./.	./.	./.	./.	./.	./.	./.	./.	./.	1/.:235.9:46	1/.:108.8:31	./.	./.	./.	./.	./.	./.	./.	./.	./.	./.	./.	./.	./.	./.	./.	./.	./.	./.	./.	./.	./.	./.
2	165690214	.	C	INS:ME:AluYb8	.	PASS	SVTYPE=AluYb8;POLARITY=-	GT:TPM:UR	./.	./.	./.	./.	1/.:54.8:13	./.	./.	./.	1/.:32.4:36	1/.:34.1:25	1/.:10.5:14	1/.:13.0:15	./.	1/.:28.9:16	1/.:29.8:33	./.	./.	1/.:75.8:11	./.	1/.:35.5:17	./.	./.	./.	./.	1/.:18.6:23	1/.:16.9:19	1/.:12.5:19	./.	1/.:17.9:13	./.	./.	./.	./.	./.	./.	./.
2	167023381	.	T	INS:ME:AluYb8	.	PASS	SVTYPE=AluYb8;POLARITY=+	GT:TPM:UR	./.	./.	./.	./.	./.	./.	./.	./.	./.	./.	./.	./.	./.	./.	./.	./.	./.	./.	./.	1/.:71.3:67	1/.:116.4:101	./.	./.	./.	./.	./.	./.	./.	./.	./.	./.	./.	./.	1/.:148.4:72	./.	./.
2	167336193	.	C	INS:ME:L1HS	.	PASS	SVTYPE=L1HS;POLARITY=+	GT:TPM:UR	./.	./.	./.	./.	./.	./.	./.	./.	./.	./.	./.	./.	./.	./.	./.	./.	./.	./.	./.	1/.:252.2:202	1/.:275.1:250	./.	./.	./.	./.	./.	./.	./.	./.	./.	./.	./.	./.	./.	./.	./.
2	167415343	.	T	INS:ME:AluYb8	.	PASS	SVTYPE=AluYb8;POLARITY=-	GT:TPM:UR	./.	./.	./.	./.	./.	./.	./.	./.	./.	./.	./.	./.	1/.:188.6:32	./.	1/.:152.7:62	./.	./.	./.	1/.:192.6:105	./.	./.	./.	./.	./.	1/.:123.0:84	./.	1/.:158.2:116	./.	./.	./.	./.	./.	./.	./.	./.	./.
2	168186811	.	T	INS:ME:AluYb8	.	PASS	SVTYPE=AluYb8;POLARITY=-	GT:TPM:UR	./.	./.	./.	./.	./.	./.	./.	./.	./.	./.	./.	./.	./.	./.	./.	./.	1/.:38.1:42	./.	./.	./.	./.	./.	./.	./.	./.	./.	./.	1/.:52.5:41	./.	./.	1/.:47.3:14	1/.:100.2:40	1/.:91.1:38	./.	./.	./.
2	168282551	.	A	INS:ME:L1HS	.	PASS	SVTYPE=L1HS;POLARITY=-	GT:TPM:UR	./.	1/.:203.3:14	./.	./.	./.	./.	./.	./.	./.	./.	./.	./.	./.	./.	./.	./.	./.	./.	./.	./.	./.	./.	./.	./.	./.	./.	./.	./.	./.	./.	./.	./.	./.	./.	./.	./.
2	168631221	.	T	INS:ME:L1HS	.	PASS	SVTYPE=L1HS;POLARITY=-	GT:TPM:UR	./.	./.	./.	./.	./.	./.	./.	./.	./.	./.	./.	./.	./.	./.	./.	./.	./.	./.	./.	./.	./.	./.	./.	./.	./.	./.	./.	./.	./.	./.	./.	./.	./.	1/.:39.1:32	./.	./.
2	168894480	.	A	INS:ME:AluYb8	.	PASS	SVTYPE=AluYb8;POLARITY=+	GT:TPM:UR	./.	./.	./.	./.	./.	./.	./.	./.	./.	./.	./.	./.	./.	./.	./.	./.	1/.:362.0:99	1/.:212.5:54	./.	./.	./.	./.	./.	./.	./.	./.	./.	./.	./.	./.	./.	./.	./.	./.	./.	./.
2	172126371	.	G	INS:ME:AluYb8	.	PASS	SVTYPE=AluYb8;POLARITY=+	GT:TPM:UR	./.	./.	./.	./.	./.	./.	./.	./.	./.	./.	1/.:197.2:104	./.	./.	./.	./.	./.	1/.:203.9:72	./.	./.	./.	./.	./.	./.	./.	./.	./.	./.	./.	./.	./.	./.	./.	./.	./.	./.	./.
2	173454419	.	A	INS:ME:L1HS	.	PASS	SVTYPE=L1HS;POLARITY=+	GT:TPM:UR	./.	./.	./.	./.	./.	./.	./.	./.	./.	./.	1/.:17.6:11	./.	./.	./.	./.	./.	./.	./.	./.	./.	./.	./.	./.	./.	./.	./.	./.	./.	./.	./.	./.	./.	./.	./.	./.	./.
2	173529457	.	T	INS:ME:AluYb8	.	PASS	SVTYPE=AluYb8;POLARITY=-	GT:TPM:UR	./.	./.	./.	1/.:149.2:16	1/.:80.0:12	./.	./.	./.	./.	1/.:154.1:54	1/.:258.3:115	./.	./.	./.	./.	1/.:296.1:71	./.	1/.:218.4:49	./.	./.	./.	./.	1/.:387.2:165	1/.:280.4:142	./.	./.	1/.:23.1:15	./.	1/.:154.1:114	1/.:154.5:88	./.	./.	./.	./.	./.	./.
2	173751914	.	T	INS:ME:AluYb8	.	PASS	SVTYPE=AluYb8;POLARITY=+	GT:TPM:UR	1/.:12.8:11	1/.:21.1:17	1/.:11.2:21	1/.:15.3:14	1/.:17.0:19	1/.:18.6:22	./.	1/.:22.4:21	1/.:20.4:71	1/.:20.6:51	./.	1/.:19.4:45	1/.:15.7:35	1/.:18.5:31	1/.:24.6:75	1/.:14.1:37	./.	./.	./.	./.	./.	./.	./.	./.	./.	1/.:11.2:81	./.	./.	./.	1/.:10.5:68	./.	./.	1/.:13.5:34	./.	./.	1/.:12.0:34
2	174952218	.	T	INS:ME:SVA	.	PASS	SVTYPE=SVA;POLARITY=-	GT:TPM:UR	./.	./.	./.	./.	./.	./.	./.	./.	./.	./.	1/.:133.7:120	./.	./.	./.	./.	./.	./.	./.	./.	./.	./.	./.	./.	./.	./.	./.	./.	./.	./.	./.	./.	./.	./.	./.	./.	./.
2	175175356	.	T	INS:ME:AluYb8	.	PASS	SVTYPE=AluYb8;POLARITY=-	GT:TPM:UR	./.	./.	1/.:24.2:16	./.	./.	./.	1/.:62.7:11	./.	1/.:39.5:49	./.	./.	./.	./.	./.	./.	./.	./.	./.	./.	./.	./.	./.	./.	./.	./.	./.	./.	./.	./.	./.	./.	./.	./.	./.	1/.:36.6:48	./.
2	178318673	.	C	INS:ME:AluYb8	.	PASS	SVTYPE=AluYb8;POLARITY=-	GT:TPM:UR	./.	1/.:177.4:18	./.	1/.:140.8:16	1/.:189.6:31	1/.:75.0:19	1/.:203.6:21	1/.:150.7:25	1/.:190.1:86	1/.:140.9:61	./.	1/.:86.0:44	1/.:175.0:42	1/.:132.1:37	./.	1/.:67.1:33	./.	./.	./.	1/.:90.4:70	1/.:97.7:93	./.	./.	./.	./.	./.	./.	./.	./.	./.	1/.:379.8:38	1/.:185.9:44	1/.:293.0:74	1/.:171.7:78	./.	1/.:87.3:42
2	178351453	.	G	INS:ME:AluYb8	.	PASS	SVTYPE=AluYb8;POLARITY=-	GT:TPM:UR	./.	1/.:41.3:11	./.	1/.:92.6:12	1/.:177.7:23	1/.:98.8:20	1/.:128.5:23	1/.:214.0:25	1/.:81.2:55	1/.:69.5:39	./.	1/.:171.1:64	1/.:48.4:30	1/.:150.9:36	1/.:25.2:13	1/.:83.8:31	./.	./.	1/.:56.8:57	1/.:48.8:58	1/.:180.4:133	./.	./.	./.	./.	./.	./.	./.	./.	./.	1/.:150.5:23	1/.:92.3:19	1/.:110.0:33	1/.:87.9:43	./.	1/.:61.3:22
2	179552134	.	A	INS:ME:AluYb8	.	PASS	SVTYPE=AluYb8;POLARITY=+	GT:TPM:UR	./.	1/.:231.7:19	./.	./.	./.	./.	./.	./.	./.	./.	./.	./.	./.	./.	./.	./.	./.	./.	./.	./.	./.	./.	./.	./.	./.	1/.:162.8:114	1/.:173.0:123	./.	./.	./.	./.	./.	./.	1/.:321.7:110	./.	1/.:152.7:47
2	181000538	.	T	INS:ME:L1HS	.	PASS	SVTYPE=L1HS;POLARITY=+	GT:TPM:UR	./.	1/.:800.8:112	1/.:15.7:18	./.	./.	1/.:15.3:22	1/.:583.3:83	1/.:323.4:82	1/.:16.5:70	1/.:438.9:260	1/.:457.3:247	./.	./.	1/.:321.0:148	1/.:12.9:60	1/.:40.4:28	1/.:470.3:174	1/.:574.9:93	1/.:14.5:62	1/.:13.4:68	1/.:13.1:64	1/.:27.5:112	1/.:47.6:115	1/.:12.3:66	1/.:21.0:75	1/.:30.9:65	1/.:29.6:115	1/.:760.4:219	1/.:40.1:129	1/.:529.6:290	1/.:615.4:64	1/.:541.4:167	1/.:368.3:100	1/.:413.4:210	1/.:355.2:175	1/.:283.4:86
2	181012947	.	G	INS:ME:AluYb8	.	PASS	SVTYPE=AluYb8;POLARITY=+	GT:TPM:UR	1/.:48.8:15	1/.:41.3:25	1/.:11.2:15	./.	./.	1/.:55.8:25	1/.:87.4:12	1/.:71.3:16	1/.:35.2:61	1/.:27.5:40	1/.:10.2:22	1/.:35.2:46	1/.:40.0:29	1/.:48.6:24	1/.:32.4:54	./.	1/.:42.1:14	1/.:50.3:15	1/.:11.8:20	1/.:48.3:29	1/.:24.5:30	./.	1/.:14.1:25	1/.:35.8:33	1/.:27.5:24	1/.:16.3:21	1/.:34.4:46	1/.:17.1:17	1/.:35.4:24	1/.:29.7:19	1/.:32.2:14	./.	./.	1/.:18.9:12	1/.:22.8:15	1/.:26.8:17
2	182522862	.	G	INS:ME:L1HS	.	PASS	SVTYPE=L1HS;POLARITY=+	GT:TPM:UR	./.	./.	./.	./.	./.	./.	./.	./.	./.	./.	./.	./.	./.	./.	./.	./.	./.	./.	./.	./.	./.	1/.:444.6:383	./.	./.	./.	./.	./.	./.	./.	./.	./.	./.	./.	./.	./.	./.
2	182610060	.	C	INS:ME:L1HS	.	PASS	SVTYPE=L1HS;POLARITY=+	GT:TPM:UR	./.	./.	./.	./.	./.	./.	./.	./.	./.	./.	./.	./.	./.	./.	./.	./.	./.	./.	./.	./.	./.	1/.:75.0:77	./.	./.	./.	./.	./.	./.	./.	./.	./.	./.	./.	./.	./.	./.
2	183510723	.	T	INS:ME:L1HS	.	PASS	SVTYPE=L1HS;POLARITY=+	GT:TPM:UR	./.	./.	./.	./.	./.	./.	./.	./.	./.	./.	./.	./.	./.	./.	./.	./.	./.	./.	./.	./.	./.	./.	./.	./.	./.	./.	./.	./.	./.	./.	./.	./.	./.	./.	1/.:16.2:11	./.
2	185154731	.	C	INS:ME:L1HS	.	PASS	SVTYPE=L1HS;POLARITY=+	GT:TPM:UR	./.	./.	./.	./.	./.	./.	./.	./.	./.	./.	./.	./.	./.	./.	1/.:17.7:48	./.	./.	./.	./.	./.	./.	./.	./.	./.	./.	./.	./.	./.	./.	./.	./.	./.	./.	./.	./.	./.
2	185185337	.	T	INS:ME:AluYb8	.	PASS	SVTYPE=AluYb8;POLARITY=-	GT:TPM:UR	./.	./.	./.	./.	./.	./.	./.	./.	./.	./.	./.	./.	1/.:128.4:41	./.	1/.:200.0:81	1/.:107.8:52	./.	1/.:228.2:38	./.	./.	./.	./.	./.	./.	./.	./.	./.	./.	./.	./.	1/.:140.4:21	1/.:178.1:73	./.	./.	./.	./.
2	186557628	.	T	INS:ME:L1HS	.	PASS	SVTYPE=L1HS;POLARITY=+	GT:TPM:UR	./.	./.	./.	./.	./.	./.	./.	./.	./.	./.	./.	./.	./.	./.	./.	./.	./.	1/.:188.2:12	./.	./.	./.	./.	./.	./.	./.	./.	./.	./.	./.	./.	./.	./.	./.	./.	./.	./.
2	187379454	.	T	INS:ME:AluYb8	.	PASS	SVTYPE=AluYb8;POLARITY=+	GT:TPM:UR	1/.:199.2:21	1/.:240.6:25	1/.:242.0:51	1/.:247.1:27	1/.:294.7:26	1/.:137.3:16	1/.:364.0:34	1/.:318.2:14	1/.:273.8:110	1/.:38.8:11	1/.:211.8:143	1/.:205.5:53	1/.:432.8:69	1/.:295.5:47	1/.:284.4:101	1/.:580.2:118	1/.:105.3:76	1/.:311.0:42	1/.:443.6:208	1/.:491.9:237	1/.:538.6:248	1/.:317.8:151	1/.:234.6:125	1/.:243.1:151	1/.:302.8:161	./.	1/.:47.6:54	1/.:412.6:92	1/.:233.3:158	1/.:243.3:122	1/.:379.8:34	1/.:474.1:113	1/.:527.4:98	1/.:488.6:166	1/.:477.6:191	1/.:531.3:97
2	188353137	.	A	INS:ME:L1HS	.	PASS	SVTYPE=L1HS;POLARITY=+	GT:TPM:UR	./.	./.	./.	./.	./.	./.	./.	./.	./.	./.	./.	./.	./.	./.	./.	./.	./.	./.	./.	1/.:32.3:11	./.	./.	./.	./.	./.	./.	./.	./.	./.	./.	./.	./.	./.	./.	./.	./.
2	188759159	.	T	INS:ME:L1HS	.	PASS	SVTYPE=L1HS;POLARITY=+	GT:TPM:UR	./.	./.	./.	./.	./.	./.	./.	./.	./.	./.	./.	./.	./.	./.	./.	./.	./.	./.	./.	./.	./.	./.	1/.:80.4:113	1/.:79.9:100	./.	./.	./.	./.	./.	./.	./.	1/.:146.2:65	./.	./.	./.	./.
2	188931307	.	C	INS:ME:L1HS	.	PASS	SVTYPE=L1HS;POLARITY=+	GT:TPM:UR	./.	./.	./.	./.	./.	./.	./.	./.	./.	./.	./.	./.	./.	./.	./.	./.	./.	./.	./.	./.	./.	./.	./.	./.	./.	./.	./.	./.	./.	./.	./.	./.	./.	./.	1/.:77.4:63	./.
2	190041385	.	G	INS:ME:L1HS	.	PASS	SVTYPE=L1HS;POLARITY=-	GT:TPM:UR	./.	./.	./.	./.	./.	./.	./.	./.	./.	./.	./.	./.	./.	./.	./.	./.	./.	./.	./.	./.	./.	./.	./.	./.	./.	./.	./.	./.	1/.:23.2:12	./.	./.	./.	./.	./.	./.	./.
2	191285048	.	G	INS:ME:L1HS	.	PASS	SVTYPE=L1HS;POLARITY=+	GT:TPM:UR	./.	./.	./.	./.	./.	./.	./.	./.	./.	./.	./.	./.	./.	./.	./.	./.	./.	./.	./.	./.	./.	./.	./.	./.	./.	./.	./.	./.	./.	1/.:36.3:11	./.	./.	./.	./.	./.	./.
2	191296379	.	C	INS:ME:SVA	.	PASS	SVTYPE=SVA;POLARITY=-	GT:TPM:UR	./.	1/.:5.4:19	1/.:6.2:28	1/.:6.4:12	1/.:3.2:11	./.	./.	1/.:3.8:14	./.	./.	./.	1/.:4.9:44	./.	./.	1/.:5.2:61	./.	./.	./.	./.	./.	./.	./.	./.	./.	./.	./.	./.	1/.:6.2:23	./.	./.	1/.:4.0:5	./.	./.	./.	./.	./.
2	192263956	.	T	INS:ME:SVA	.	PASS	SVTYPE=SVA;POLARITY=-	GT:TPM:UR	1/.:4.7:11	1/.:8.8:18	./.	./.	1/.:3.5:10	./.	1/.:15.7:13	./.	./.	./.	./.	./.	1/.:6.0:29	./.	./.	1/.:5.4:14	./.	1/.:6.9:13	./.	1/.:8.2:39	./.	./.	./.	1/.:7.1:40	1/.:7.3:43	./.	1/.:7.1:47	./.	./.	1/.:9.5:49	1/.:5.6:7	./.	1/.:9.9:20	./.	1/.:7.2:30	1/.:7.0:16
2	192840053	.	C	INS:ME:AluYb8	.	PASS	SVTYPE=AluYb8;POLARITY=+	GT:TPM:UR	./.	./.	./.	./.	./.	./.	./.	./.	./.	./.	./.	./.	./.	./.	./.	./.	./.	./.	./.	./.	./.	./.	./.	./.	./.	./.	./.	./.	./.	./.	./.	./.	./.	1/.:12.0:23	./.	./.
2	194105693	.	T	INS:ME:AluYb8	.	PASS	SVTYPE=AluYb8;POLARITY=-	GT:TPM:UR	./.	./.	1/.:131.5:26	./.	1/.:62.2:12	./.	./.	./.	1/.:97.1:69	1/.:122.7:51	./.	1/.:283.7:62	1/.:125.3:36	1/.:122.0:31	./.	./.	./.	./.	./.	./.	./.	./.	1/.:122.2:76	1/.:126.0:85	1/.:140.3:91	./.	1/.:160.7:101	1/.:107.5:44	./.	./.	./.	1/.:177.1:49	1/.:126.0:24	./.	./.	./.
2	194545025	.	G	INS:ME:SVA	.	PASS	SVTYPE=SVA;POLARITY=-	GT:TPM:UR	./.	./.	./.	./.	./.	./.	./.	./.	./.	./.	./.	./.	./.	./.	./.	./.	./.	./.	./.	./.	./.	./.	./.	./.	./.	1/.:22.1:61	./.	./.	1/.:30.0:67	1/.:32.5:60	./.	./.	./.	1/.:25.6:52	./.	./.
2	194552697	.	T	INS:ME:AluYb8	.	PASS	SVTYPE=AluYb8;POLARITY=-	GT:TPM:UR	./.	./.	./.	./.	./.	1/.:164.8:24	./.	./.	./.	./.	./.	./.	./.	./.	./.	./.	./.	./.	./.	./.	./.	./.	./.	./.	./.	./.	./.	./.	./.	./.	./.	./.	./.	./.	./.	./.
2	195438442	.	T	INS:ME:AluYb8	.	PASS	SVTYPE=AluYb8;POLARITY=-	GT:TPM:UR	./.	./.	./.	./.	./.	1/.:283.5:40	./.	./.	./.	./.	./.	./.	1/.:173.6:57	1/.:163.0:45	./.	./.	./.	./.	1/.:242.8:146	./.	1/.:145.5:153	1/.:170.2:135	./.	./.	./.	./.	1/.:19.1:11	./.	./.	./.	./.	1/.:95.4:45	./.	./.	./.	./.
2	196073113	.	A	INS:ME:AluYb8	.	PASS	SVTYPE=AluYb8;POLARITY=-	GT:TPM:UR	./.	./.	./.	./.	./.	./.	./.	./.	./.	./.	./.	./.	./.	./.	./.	./.	1/.:233.8:73	./.	./.	./.	./.	./.	./.	./.	./.	./.	./.	1/.:173.2:68	./.	./.	./.	./.	./.	./.	./.	./.
2	198411829	.	A	INS:ME:AluYb8	.	PASS	SVTYPE=AluYb8;POLARITY=+	GT:TPM:UR	./.	./.	./.	./.	./.	./.	1/.:274.6:16	./.	1/.:158.3:77	./.	./.	./.	1/.:200.1:30	./.	1/.:256.8:69	1/.:434.1:79	./.	./.	./.	./.	./.	./.	./.	./.	./.	./.	./.	./.	./.	./.	./.	./.	./.	1/.:224.2:84	./.	./.
2	198786629	.	C	INS:ME:L1HS	.	PASS	SVTYPE=L1HS;POLARITY=-	GT:TPM:UR	./.	./.	./.	./.	./.	./.	./.	./.	./.	./.	./.	./.	./.	./.	./.	./.	./.	./.	./.	./.	./.	./.	./.	./.	./.	./.	./.	1/.:402.9:110	1/.:31.6:29	1/.:311.7:157	./.	./.	1/.:16.7:11	./.	./.	./.
2	199454702	.	T	INS:ME:L1HS	.	PASS	SVTYPE=L1HS;POLARITY=+	GT:TPM:UR	./.	./.	./.	./.	./.	./.	./.	./.	./.	./.	./.	./.	./.	./.	./.	./.	./.	./.	./.	./.	./.	1/.:512.7:255	./.	1/.:309.6:156	./.	./.	./.	./.	1/.:10.2:43	./.	./.	./.	./.	./.	./.	./.
2	199794445	.	T	INS:ME:L1HS	.	PASS	SVTYPE=L1HS;POLARITY=+	GT:TPM:UR	./.	./.	./.	1/.:122.5:36	1/.:269.0:65	./.	./.	./.	./.	./.	./.	./.	./.	./.	./.	./.	./.	./.	./.	./.	./.	./.	./.	./.	./.	./.	./.	./.	./.	./.	./.	./.	./.	./.	./.	./.
2	199982946	.	A	INS:ME:AluYb8	.	PASS	SVTYPE=AluYb8;POLARITY=+	GT:TPM:UR	./.	./.	./.	./.	./.	./.	./.	./.	./.	./.	./.	./.	./.	./.	./.	./.	./.	./.	1/.:99.0:89	./.	./.	./.	./.	./.	./.	./.	./.	./.	./.	./.	./.	./.	./.	./.	./.	./.
2	200564317	.	A	INS:ME:SVA	.	PASS	SVTYPE=SVA;POLARITY=+	GT:TPM:UR	./.	./.	./.	./.	./.	./.	./.	./.	./.	./.	./.	./.	./.	./.	1/.:43.4:11	./.	./.	./.	./.	./.	./.	./.	./.	./.	./.	./.	./.	./.	./.	./.	./.	./.	./.	./.	./.	./.
2	200580864	.	T	INS:ME:L1HS	.	PASS	SVTYPE=L1HS;POLARITY=+	GT:TPM:UR	./.	./.	./.	./.	./.	./.	./.	./.	./.	./.	./.	./.	./.	./.	./.	./.	./.	./.	./.	./.	./.	1/.:212.9:172	./.	1/.:312.1:190	./.	./.	./.	./.	./.	./.	./.	./.	./.	./.	./.	./.
2	201638066	.	T	INS:ME:L1HS	.	PASS	SVTYPE=L1HS;POLARITY=+	GT:TPM:UR	./.	./.	./.	./.	./.	./.	./.	./.	./.	1/.:76.2:115	1/.:126.5:119	./.	./.	./.	./.	./.	./.	./.	./.	./.	./.	./.	./.	./.	./.	./.	./.	1/.:79.5:60	./.	1/.:107.3:99	./.	./.	./.	./.	./.	./.
2	201691477	.	A	INS:ME:SVA	.	PASS	SVTYPE=SVA;POLARITY=-	GT:TPM:UR	./.	./.	./.	./.	./.	./.	1/.:211.6:8	./.	./.	./.	./.	./.	./.	./.	./.	./.	./.	./.	./.	./.	./.	./.	./.	./.	./.	./.	./.	./.	./.	./.	./.	./.	./.	./.	./.	./.
2	204071211	.	G	INS:ME:SVA	.	PASS	SVTYPE=SVA;POLARITY=+	GT:TPM:UR	1/.:172.2:48	1/.:107.7:57	1/.:64.6:79	1/.:96.8:50	1/.:60.9:53	1/.:97.5:78	1/.:97.3:40	1/.:117.3:61	1/.:99.0:236	1/.:91.9:171	1/.:159.4:216	1/.:115.3:142	1/.:98.4:136	1/.:132.8:119	1/.:78.0:198	1/.:209.4:117	1/.:182.4:134	1/.:132.4:80	1/.:139.8:203	1/.:119.9:194	1/.:155.7:270	1/.:200.6:223	1/.:157.7:220	1/.:151.7:233	1/.:124.3:186	1/.:147.4:227	1/.:142.2:241	1/.:128.1:135	1/.:182.8:234	1/.:167.5:207	1/.:98.0:42	1/.:168.3:118	1/.:134.1:95	1/.:158.4:185	1/.:182.0:180	1/.:109.3:82
2	205599787	.	A	INS:ME:L1HS	.	PASS	SVTYPE=L1HS;POLARITY=-	GT:TPM:UR	1/.:88.2:41	1/.:67.6:21	./.	./.	./.	./.	./.	./.	./.	./.	./.	./.	./.	./.	./.	./.	1/.:246.9:117	1/.:426.1:85	./.	1/.:303.4:236	1/.:12.8:55	1/.:239.4:214	1/.:33.0:84	1/.:325.9:261	./.	./.	1/.:12.2:66	1/.:181.0:90	1/.:187.5:215	1/.:336.3:221	1/.:32.9:17	./.	1/.:46.5:37	1/.:11.6:40	./.	./.
2	207976887	.	A	INS:ME:AluYb8	.	PASS	SVTYPE=AluYb8;POLARITY=-	GT:TPM:UR	./.	1/.:62.4:15	1/.:92.6:33	1/.:504.1:37	1/.:326.5:29	1/.:272.6:34	1/.:138.8:12	1/.:71.3:18	1/.:142.0:69	1/.:194.6:51	1/.:336.2:114	./.	1/.:329.8:67	1/.:306.7:60	1/.:268.9:104	1/.:525.7:106	1/.:619.0:157	1/.:452.0:96	1/.:262.6:121	./.	1/.:291.6:137	1/.:282.0:165	1/.:321.8:152	1/.:267.8:132	1/.:305.2:139	1/.:592.9:212	1/.:306.5:162	1/.:50.0:22	1/.:331.8:148	./.	1/.:675.7:57	1/.:622.3:123	1/.:672.9:105	1/.:342.1:114	1/.:221.7:107	1/.:491.9:94
2	208238968	.	A	INS:ME:AluYb8	.	PASS	SVTYPE=AluYb8;POLARITY=-	GT:TPM:UR	./.	./.	./.	./.	./.	./.	./.	./.	./.	./.	./.	./.	./.	./.	./.	./.	./.	./.	./.	./.	./.	./.	1/.:56.4:28	1/.:66.3:31	./.	./.	./.	./.	./.	./.	./.	./.	./.	./.	./.	./.
2	208309235	.	C	INS:ME:L1HS	.	PASS	SVTYPE=L1HS;POLARITY=+	GT:TPM:UR	./.	./.	./.	./.	./.	./.	./.	./.	./.	./.	1/.:273.0:155	./.	./.	./.	./.	./.	./.	./.	./.	./.	./.	./.	./.	./.	./.	./.	./.	./.	./.	./.	./.	./.	./.	./.	./.	./.
2	208658441	.	A	INS:ME:AluYb8	.	PASS	SVTYPE=AluYb8;POLARITY=+	GT:TPM:UR	./.	./.	./.	./.	./.	./.	./.	./.	./.	./.	./.	./.	./.	./.	./.	./.	1/.:108.3:41	./.	./.	1/.:89.4:67	1/.:148.5:86	./.	./.	./.	./.	1/.:98.3:67	./.	1/.:144.5:47	./.	./.	./.	./.	./.	./.	./.	./.
2	208934850	.	A	INS:ME:AluYb8	.	PASS	SVTYPE=AluYb8;POLARITY=+	GT:TPM:UR	./.	./.	./.	./.	./.	./.	./.	./.	./.	./.	./.	./.	./.	./.	./.	./.	1/.:18.1:19	./.	./.	./.	./.	./.	./.	./.	./.	./.	./.	./.	./.	./.	./.	./.	./.	./.	./.	./.
2	209432646	.	T	INS:ME:L1HS	.	PASS	SVTYPE=L1HS;POLARITY=-	GT:TPM:UR	./.	./.	1/.:186.0:86	./.	./.	./.	./.	./.	./.	./.	./.	./.	./.	./.	./.	./.	./.	./.	./.	./.	./.	./.	./.	./.	./.	./.	./.	./.	./.	./.	./.	./.	./.	1/.:152.9:100	./.	./.
2	210184678	.	A	INS:ME:AluYb8	.	PASS	SVTYPE=AluYb8;POLARITY=-	GT:TPM:UR	./.	./.	1/.:183.4:39	1/.:106.3:13	1/.:71.8:19	./.	./.	./.	./.	1/.:153.6:60	./.	1/.:158.3:41	./.	./.	./.	./.	1/.:179.8:70	1/.:159.3:44	./.	./.	./.	./.	./.	./.	./.	./.	./.	./.	./.	./.	./.	./.	./.	./.	./.	./.
2	212845764	.	T	INS:ME:AluYb8	.	PASS	SVTYPE=AluYb8;POLARITY=+	GT:TPM:UR	./.	./.	./.	1/.:179.0:13	1/.:274.0:22	./.	./.	./.	./.	./.	./.	./.	./.	./.	./.	./.	./.	./.	./.	./.	./.	./.	./.	./.	./.	./.	./.	./.	./.	./.	./.	./.	./.	./.	./.	./.
2	213977083	.	T	INS:ME:AluYb8	.	PASS	SVTYPE=AluYb8;POLARITY=+	GT:TPM:UR	./.	./.	1/.:226.8:33	1/.:176.7:26	1/.:112.5:19	./.	./.	./.	1/.:133.5:78	./.	./.	./.	./.	./.	./.	./.	1/.:216.1:81	./.	./.	./.	./.	./.	./.	./.	./.	1/.:185.8:123	./.	./.	./.	./.	1/.:314.6:16	./.	./.	./.	1/.:143.6:86	1/.:158.4:52
2	214585322	.	A	INS:ME:L1HS	.	PASS	SVTYPE=L1HS;POLARITY=+	GT:TPM:UR	./.	./.	./.	./.	./.	./.	./.	./.	./.	./.	./.	./.	./.	./.	./.	./.	./.	./.	./.	./.	./.	./.	./.	./.	./.	./.	./.	./.	1/.:15.6:12	./.	./.	./.	./.	./.	./.	./.
2	215201642	.	A	INS:ME:AluYb8	.	PASS	SVTYPE=AluYb8;POLARITY=+	GT:TPM:UR	./.	./.	./.	./.	./.	./.	./.	./.	./.	1/.:103.3:45	1/.:178.3:107	./.	1/.:123.2:31	1/.:162.2:33	./.	1/.:182.0:61	./.	1/.:138.5:32	1/.:299.2:193	./.	1/.:204.0:123	1/.:11.4:12	./.	./.	./.	1/.:130.9:94	1/.:121.2:127	./.	1/.:195.1:117	1/.:143.4:106	./.	./.	./.	./.	./.	./.
2	215726292	.	T	INS:ME:AluYb8	.	PASS	SVTYPE=AluYb8;POLARITY=-	GT:TPM:UR	./.	./.	./.	./.	./.	./.	1/.:142.9:15	./.	1/.:111.4:52	./.	./.	./.	./.	./.	./.	./.	./.	./.	./.	./.	./.	./.	./.	./.	./.	./.	./.	./.	./.	./.	./.	./.	./.	./.	./.	./.
2	216083026	.	A	INS:ME:AluYb8	.	PASS	SVTYPE=AluYb8;POLARITY=+	GT:TPM:UR	./.	1/.:25.1:11	./.	./.	./.	./.	./.	./.	./.	./.	./.	./.	./.	./.	./.	./.	./.	./.	./.	./.	./.	./.	./.	./.	./.	./.	./.	./.	./.	./.	./.	./.	./.	./.	./.	./.
2	216548436	.	T	INS:ME:AluYb8	.	PASS	SVTYPE=AluYb8;POLARITY=+	GT:TPM:UR	1/.:21.6:11	1/.:253.6:37	1/.:59.5:27	./.	1/.:40.0:15	1/.:112.9:20	1/.:84.3:12	1/.:81.8:23	./.	./.	1/.:21.1:20	1/.:124.0:45	1/.:94.6:37	./.	1/.:153.9:59	1/.:185.5:63	1/.:157.9:77	1/.:170.2:45	./.	1/.:238.0:133	1/.:127.7:122	1/.:166.8:125	1/.:10.8:19	./.	1/.:285.5:206	1/.:235.3:165	1/.:238.1:195	1/.:321.0:95	1/.:133.1:111	1/.:207.4:122	1/.:277.3:33	1/.:143.7:58	1/.:160.7:55	1/.:126.5:78	1/.:92.8:79	1/.:170.9:41
2	217726601	.	T	INS:ME:AluYb8	.	PASS	SVTYPE=AluYb8;POLARITY=-	GT:TPM:UR	./.	./.	./.	./.	./.	./.	./.	./.	./.	./.	./.	./.	1/.:142.3:35	1/.:89.9:31	./.	./.	./.	./.	./.	./.	./.	./.	./.	./.	./.	1/.:179.6:126	1/.:151.0:129	./.	./.	./.	./.	./.	./.	./.	./.	./.
2	218265092	.	A	INS:ME:AluYb8	.	PASS	SVTYPE=AluYb8;POLARITY=+	GT:TPM:UR	1/.:202.4:45	1/.:277.9:29	1/.:309.1:48	1/.:154.5:18	1/.:132.5:18	1/.:133.4:22	1/.:111.1:15	1/.:95.4:19	1/.:390.7:129	./.	1/.:179.0:98	./.	1/.:432.5:79	1/.:157.0:34	1/.:169.2:62	1/.:154.2:37	./.	./.	1/.:112.4:86	1/.:197.0:97	./.	1/.:104.3:90	./.	1/.:122.3:77	1/.:254.6:146	./.	1/.:118.4:89	./.	1/.:160.2:94	1/.:100.7:77	1/.:46.6:11	./.	./.	./.	./.	./.
2	219198652	.	A	INS:ME:AluYb8	.	PASS	SVTYPE=AluYb8;POLARITY=+	GT:TPM:UR	./.	./.	1/.:329.7:37	1/.:121.6:15	1/.:526.5:37	./.	./.	./.	1/.:336.6:107	1/.:141.1:34	1/.:193.1:98	1/.:108.2:24	1/.:184.8:32	./.	1/.:339.0:74	./.	./.	./.	1/.:292.5:133	1/.:175.3:77	1/.:303.6:165	1/.:170.0:93	1/.:120.3:83	./.	./.	1/.:157.8:97	1/.:151.9:106	./.	1/.:17.5:14	./.	1/.:142.6:20	./.	./.	1/.:167.0:68	1/.:114.7:62	1/.:171.8:28
2	220006111	.	A	INS:ME:AluYb8	.	PASS	SVTYPE=AluYb8;POLARITY=+	GT:TPM:UR	./.	./.	./.	./.	./.	./.	./.	./.	./.	./.	./.	./.	./.	./.	./.	./.	./.	./.	./.	./.	./.	./.	./.	./.	./.	./.	./.	./.	./.	./.	./.	./.	./.	1/.:11.8:25	./.	./.
2	220195370	.	G	INS:ME:AluYb8	.	PASS	SVTYPE=AluYb8;POLARITY=-	GT:TPM:UR	./.	./.	./.	./.	./.	./.	./.	1/.:159.5:11	./.	./.	./.	./.	./.	1/.:108.8:26	./.	./.	./.	./.	./.	./.	./.	./.	1/.:252.1:110	1/.:151.0:106	1/.:376.6:191	./.	1/.:282.1:147	./.	./.	1/.:14.3:11	./.	./.	./.	1/.:414.0:174	1/.:129.1:76	1/.:315.9:57
2	221503769	.	A	INS:ME:L1HS	.	PASS	SVTYPE=L1HS;POLARITY=-	GT:TPM:UR	./.	./.	./.	./.	./.	./.	./.	1/.:100.3:25	1/.:108.8:161	./.	./.	./.	./.	1/.:80.7:48	1/.:96.9:138	1/.:198.8:83	1/.:10.5:27	1/.:126.2:49	1/.:127.0:134	1/.:145.2:196	1/.:258.7:275	1/.:36.4:90	1/.:114.8:150	1/.:22.4:47	1/.:558.9:232	1/.:132.7:141	1/.:303.7:235	1/.:15.4:42	1/.:32.3:84	1/.:22.4:47	1/.:164.4:24	./.	1/.:220.4:88	1/.:33.2:37	1/.:13.5:45	1/.:12.8:26
2	222124290	.	G	INS:ME:AluYb8	.	PASS	SVTYPE=AluYb8;POLARITY=-	GT:TPM:UR	./.	./.	./.	./.	./.	./.	./.	./.	./.	./.	./.	./.	./.	./.	./.	./.	./.	./.	./.	1/.:194.8:118	1/.:218.7:139	./.	./.	./.	./.	./.	./.	./.	./.	./.	./.	./.	./.	./.	./.	./.
2	223440640	.	T	INS:ME:SVA	.	PASS	SVTYPE=SVA;POLARITY=-	GT:TPM:UR	./.	./.	./.	./.	./.	./.	./.	./.	./.	./.	./.	./.	./.	./.	./.	./.	./.	./.	./.	./.	./.	./.	./.	./.	./.	./.	./.	./.	./.	./.	./.	./.	./.	./.	1/.:24.2:24	./.
2	223584116	.	A	INS:ME:SVA	.	PASS	SVTYPE=SVA;POLARITY=+	GT:TPM:UR	./.	./.	./.	./.	./.	./.	./.	./.	./.	1/.:109.7:94	1/.:107.0:122	./.	./.	./.	./.	1/.:71.8:53	./.	./.	1/.:85.4:114	./.	./.	1/.:83.8:117	./.	./.	./.	./.	./.	./.	./.	./.	./.	1/.:112.5:63	./.	./.	1/.:102.4:88	./.
2	224183195	.	T	INS:ME:AluYb8	.	PASS	SVTYPE=AluYb8;POLARITY=-	GT:TPM:UR	./.	./.	./.	./.	./.	./.	1/.:213.9:20	./.	1/.:139.0:64	./.	./.	./.	./.	./.	./.	./.	./.	./.	./.	./.	./.	./.	./.	./.	./.	1/.:268.0:129	./.	./.	./.	./.	./.	./.	./.	1/.:271.4:105	./.	./.
2	224207146	.	A	INS:ME:L1HS	.	PASS	SVTYPE=L1HS;POLARITY=-	GT:TPM:UR	./.	./.	./.	./.	./.	./.	./.	./.	./.	./.	./.	./.	./.	./.	./.	./.	1/.:32.1:32	1/.:65.1:36	./.	./.	./.	./.	./.	./.	./.	./.	./.	./.	./.	./.	./.	./.	./.	./.	./.	./.
2	225114132	.	T	INS:ME:AluYb8	.	PASS	SVTYPE=AluYb8;POLARITY=+	GT:TPM:UR	./.	./.	./.	./.	./.	./.	./.	./.	./.	./.	./.	./.	./.	./.	./.	./.	./.	./.	1/.:129.8:104	./.	./.	1/.:19.9:14	./.	./.	1/.:130.0:104	1/.:165.0:122	./.	./.	1/.:160.3:125	./.	./.	./.	./.	./.	./.	./.
2	225283772	.	A	INS:ME:AluYb8	.	PASS	SVTYPE=AluYb8;POLARITY=+	GT:TPM:UR	./.	./.	./.	./.	./.	1/.:102.0:18	./.	./.	./.	./.	./.	./.	./.	./.	./.	./.	1/.:40.2:24	1/.:28.8:15	./.	./.	./.	./.	1/.:85.1:48	./.	1/.:101.7:56	./.	1/.:71.5:54	./.	./.	./.	./.	./.	./.	./.	./.	./.
2	225850369	.	A	INS:ME:L1HS	.	PASS	SVTYPE=L1HS;POLARITY=+	GT:TPM:UR	./.	./.	./.	./.	./.	./.	./.	./.	./.	./.	./.	./.	./.	./.	./.	./.	./.	./.	./.	./.	./.	./.	./.	./.	./.	./.	./.	./.	./.	./.	./.	1/.:71.4:13	./.	./.	./.	./.
2	226439403	.	T	INS:ME:L1HS	.	PASS	SVTYPE=L1HS;POLARITY=-	GT:TPM:UR	./.	./.	./.	./.	./.	./.	./.	./.	1/.:10.4:43	./.	./.	./.	./.	./.	./.	./.	./.	./.	./.	./.	./.	./.	./.	./.	./.	./.	./.	./.	./.	./.	./.	./.	./.	./.	./.	./.
2	226702344	.	T	INS:ME:L1HS	.	PASS	SVTYPE=L1HS;POLARITY=+	GT:TPM:UR	./.	./.	./.	./.	./.	./.	./.	./.	./.	./.	1/.:15.8:16	./.	./.	./.	./.	./.	./.	./.	./.	./.	./.	./.	./.	./.	./.	./.	./.	./.	./.	./.	./.	./.	./.	1/.:404.6:89	./.	./.
2	226753675	.	G	INS:ME:AluYb8	.	PASS	SVTYPE=AluYb8;POLARITY=-	GT:TPM:UR	1/.:180.0:23	1/.:40.5:14	1/.:99.3:22	./.	./.	./.	./.	./.	1/.:165.2:77	./.	./.	./.	1/.:420.0:87	1/.:140.1:39	1/.:138.2:64	./.	./.	./.	1/.:145.1:98	1/.:222.4:146	1/.:274.3:184	1/.:231.8:181	1/.:140.7:91	1/.:383.4:186	1/.:131.9:112	./.	1/.:41.0:22	1/.:10.6:11	1/.:98.3:90	1/.:13.1:13	./.	./.	./.	./.	./.	./.
2	227226274	.	C	INS:ME:AluYb8	.	PASS	SVTYPE=AluYb8;POLARITY=-	GT:TPM:UR	1/.:79.2:19	1/.:91.5:16	1/.:137.8:43	1/.:153.8:30	1/.:145.9:27	1/.:150.7:34	1/.:163.5:17	1/.:85.0:19	1/.:125.4:111	1/.:127.9:68	1/.:380.7:186	1/.:153.6:69	1/.:100.6:41	1/.:164.6:56	1/.:126.7:85	1/.:305.9:90	1/.:362.0:133	1/.:346.3:88	1/.:406.3:235	1/.:437.3:243	1/.:417.7:252	1/.:476.1:249	1/.:463.5:225	1/.:384.2:208	1/.:438.4:249	1/.:409.8:225	1/.:380.9:242	1/.:390.6:134	1/.:299.3:214	1/.:358.2:192	1/.:225.7:32	1/.:601.9:137	1/.:266.8:91	1/.:383.1:177	1/.:354.9:185	1/.:528.4:122
2	228306994	.	T	INS:ME:AluYb8	.	PASS	SVTYPE=AluYb8;POLARITY=-	GT:TPM:UR	./.	./.	./.	./.	./.	./.	./.	./.	./.	./.	./.	./.	./.	./.	./.	./.	./.	./.	1/.:134.9:85	./.	./.	./.	./.	./.	./.	./.	./.	./.	./.	./.	./.	./.	./.	./.	./.	./.
2	230254069	.	A	INS:ME:AluYb8	.	PASS	SVTYPE=AluYb8;POLARITY=+	GT:TPM:UR	./.	./.	./.	./.	./.	./.	./.	./.	1/.:41.0:31	./.	./.	./.	./.	./.	./.	1/.:12.1:13	./.	./.	1/.:27.2:24	./.	./.	./.	./.	./.	./.	1/.:51.3:37	1/.:39.0:33	./.	./.	./.	./.	1/.:23.0:19	./.	./.	./.	./.
2	230341544	.	C	INS:ME:L1HS	.	PASS	SVTYPE=L1HS;POLARITY=+	GT:TPM:UR	./.	./.	./.	./.	./.	1/.:18.7:18	./.	./.	./.	1/.:18.9:32	./.	./.	./.	./.	1/.:18.3:43	./.	./.	./.	./.	./.	./.	./.	./.	./.	./.	./.	./.	1/.:590.1:141	./.	./.	./.	./.	./.	./.	./.	./.
2	230374743	.	G	INS:ME:L1HS	.	PASS	SVTYPE=L1HS;POLARITY=+	GT:TPM:UR	./.	./.	./.	./.	./.	./.	./.	./.	./.	./.	./.	./.	./.	./.	./.	./.	./.	./.	./.	./.	./.	./.	./.	./.	./.	1/.:38.5:12	./.	./.	./.	./.	./.	./.	./.	./.	./.	./.
2	230970967	.	G	INS:ME:AluYb8	.	PASS	SVTYPE=AluYb8;POLARITY=-	GT:TPM:UR	1/.:328.7:24	1/.:141.0:15	./.	./.	./.	./.	./.	./.	./.	./.	./.	./.	./.	./.	./.	./.	./.	./.	./.	./.	./.	./.	./.	./.	1/.:264.1:122	./.	1/.:189.5:108	./.	./.	./.	./.	./.	./.	1/.:122.2:66	./.	1/.:113.6:40
2	231117484	.	C	INS:ME:AluYb8	.	PASS	SVTYPE=AluYb8;POLARITY=+	GT:TPM:UR	./.	./.	./.	./.	./.	./.	./.	./.	./.	./.	./.	./.	./.	./.	./.	./.	./.	./.	./.	./.	./.	1/.:28.4:64	1/.:35.0:53	./.	./.	./.	./.	./.	1/.:49.9:74	./.	./.	./.	./.	./.	./.	./.
2	231470357	.	A	INS:ME:AluYb8	.	PASS	SVTYPE=AluYb8;POLARITY=+	GT:TPM:UR	./.	./.	./.	./.	./.	./.	./.	./.	./.	./.	./.	./.	./.	./.	./.	1/.:111.8:14	./.	1/.:66.3:12	./.	./.	./.	./.	./.	./.	./.	1/.:36.6:16	./.	./.	./.	./.	./.	./.	./.	1/.:55.6:23	./.	./.
2	232322121	.	A	INS:ME:AluYb8	.	PASS	SVTYPE=AluYb8;POLARITY=+	GT:TPM:UR	./.	./.	./.	./.	./.	./.	./.	./.	1/.:58.0:37	./.	./.	./.	./.	./.	./.	./.	./.	./.	./.	./.	./.	./.	./.	./.	./.	./.	./.	./.	./.	./.	./.	./.	./.	./.	1/.:33.6:17	./.
2	233013955	.	G	INS:ME:L1HS	.	PASS	SVTYPE=L1HS;POLARITY=-	GT:TPM:UR	1/.:19.4:22	1/.:41.1:42	1/.:24.7:52	1/.:40.0:31	1/.:39.0:37	1/.:38.5:52	1/.:45.3:17	1/.:20.8:30	1/.:21.1:94	1/.:26.9:79	1/.:37.4:104	1/.:22.7:69	1/.:44.8:76	1/.:30.2:56	1/.:20.5:77	1/.:33.4:45	1/.:33.7:71	1/.:77.3:73	1/.:33.0:90	1/.:40.1:102	1/.:34.8:108	1/.:32.5:101	1/.:28.5:88	1/.:32.9:86	1/.:24.5:65	1/.:32.9:105	1/.:15.8:69	1/.:31.2:50	1/.:33.3:93	1/.:26.1:64	1/.:18.5:13	1/.:57.8:82	1/.:23.4:37	1/.:29.9:71	1/.:33.7:80	1/.:29.1:40
2	233614943	.	T	INS:ME:L1HS	.	PASS	SVTYPE=L1HS;POLARITY=-	GT:TPM:UR	./.	./.	./.	./.	./.	./.	./.	./.	./.	1/.:50.6:35	./.	./.	./.	./.	./.	./.	./.	./.	./.	./.	./.	./.	./.	./.	./.	./.	./.	./.	./.	./.	./.	./.	./.	./.	./.	./.
2	233622060	.	T	INS:ME:AluYb8	.	PASS	SVTYPE=AluYb8;POLARITY=-	GT:TPM:UR	1/.:138.4:19	./.	1/.:95.7:25	./.	./.	./.	1/.:304.4:17	./.	1/.:106.6:56	./.	./.	./.	./.	./.	./.	./.	./.	./.	./.	./.	./.	./.	./.	./.	./.	./.	./.	1/.:147.6:50	./.	./.	./.	./.	./.	./.	1/.:106.0:77	1/.:117.6:41
2	235241316	.	C	INS:ME:SVA	.	PASS	SVTYPE=SVA;POLARITY=+	GT:TPM:UR	./.	./.	./.	./.	./.	./.	./.	./.	./.	./.	./.	./.	./.	./.	1/.:124.4:19	./.	./.	./.	./.	./.	./.	./.	./.	./.	./.	./.	./.	./.	./.	./.	./.	./.	./.	./.	./.	./.
2	236098959	.	C	INS:ME:AluYb8	.	PASS	SVTYPE=AluYb8;POLARITY=-	GT:TPM:UR	1/.:125.6:15	1/.:128.8:21	./.	./.	./.	./.	./.	./.	./.	./.	./.	./.	./.	./.	./.	./.	./.	./.	./.	./.	./.	./.	./.	./.	./.	./.	./.	./.	1/.:278.3:150	./.	./.	./.	./.	./.	./.	./.
2	237621377	.	G	INS:ME:AluYb8	.	PASS	SVTYPE=AluYb8;POLARITY=-	GT:TPM:UR	./.	./.	./.	./.	./.	./.	./.	./.	./.	./.	./.	./.	./.	./.	./.	./.	./.	./.	./.	./.	./.	./.	./.	./.	./.	./.	1/.:21.4:14	./.	1/.:27.2:17	./.	./.	./.	./.	./.	./.	./.
2	238165574	.	T	INS:ME:AluYb8	.	PASS	SVTYPE=AluYb8;POLARITY=-	GT:TPM:UR	./.	./.	./.	./.	./.	./.	./.	./.	./.	./.	./.	./.	./.	./.	./.	./.	1/.:213.8:70	./.	./.	./.	./.	./.	./.	./.	./.	./.	./.	./.	./.	./.	./.	./.	./.	./.	./.	./.
2	238493830	.	C	INS:ME:AluYb8	.	PASS	SVTYPE=AluYb8;POLARITY=+	GT:TPM:UR	./.	./.	./.	1/.:65.8:14	1/.:143.6:24	./.	./.	./.	./.	./.	./.	./.	./.	./.	./.	./.	./.	./.	1/.:76.6:96	./.	./.	./.	./.	./.	./.	./.	./.	./.	./.	./.	./.	./.	./.	./.	./.	./.
2	239020836	.	T	INS:ME:AluYb8	.	PASS	SVTYPE=AluYb8;POLARITY=-	GT:TPM:UR	./.	./.	./.	./.	1/.:191.8:17	./.	./.	./.	./.	./.	./.	./.	./.	./.	./.	./.	./.	./.	./.	./.	./.	./.	./.	./.	./.	1/.:171.8:112	./.	1/.:415.1:132	./.	1/.:167.5:111	./.	./.	./.	./.	./.	./.
2	239227075	.	C	INS:ME:AluYb8	.	PASS	SVTYPE=AluYb8;POLARITY=+	GT:TPM:UR	./.	./.	./.	./.	./.	./.	./.	./.	./.	./.	./.	./.	./.	./.	./.	./.	./.	./.	1/.:141.9:128	./.	1/.:119.9:95	./.	./.	./.	./.	./.	./.	./.	./.	./.	./.	./.	./.	./.	./.	./.
2	239883409	.	T	INS:ME:AluYb8	.	PASS	SVTYPE=AluYb8;POLARITY=+	GT:TPM:UR	./.	1/.:179.8:13	./.	1/.:113.2:12	1/.:366.5:33	./.	./.	./.	./.	./.	./.	./.	1/.:557.4:76	1/.:230.0:40	1/.:137.8:53	./.	./.	./.	1/.:235.8:111	./.	1/.:199.0:112	./.	1/.:188.8:105	1/.:177.2:106	./.	./.	./.	./.	1/.:154.6:99	./.	./.	./.	./.	./.	./.	./.
2	240720266	.	A	INS:ME:AluYb8	.	PASS	SVTYPE=AluYb8;POLARITY=-	GT:TPM:UR	./.	./.	./.	./.	./.	1/.:28.2:13	./.	./.	./.	./.	./.	./.	./.	./.	./.	./.	./.	./.	./.	./.	./.	./.	./.	./.	./.	./.	./.	./.	./.	./.	./.	./.	./.	./.	./.	./.
2	241234191	.	C	INS:ME:L1HS	.	PASS	SVTYPE=L1HS;POLARITY=-	GT:TPM:UR	./.	./.	./.	./.	./.	./.	./.	./.	./.	./.	./.	./.	./.	./.	./.	./.	./.	1/.:130.7:13	./.	./.	./.	./.	./.	./.	./.	./.	./.	./.	./.	./.	./.	./.	./.	./.	./.	./.
2	241995471	.	A	INS:ME:AluYb8	.	PASS	SVTYPE=AluYb8;POLARITY=+	GT:TPM:UR	./.	./.	./.	1/.:182.1:23	1/.:185.8:14	./.	./.	./.	./.	./.	./.	1/.:103.7:36	./.	./.	1/.:225.4:60	./.	./.	./.	./.	1/.:132.5:91	./.	./.	./.	./.	./.	./.	./.	./.	./.	./.	./.	./.	./.	./.	./.	./.
3	656449	.	T	INS:ME:L1HS	.	PASS	SVTYPE=L1HS;POLARITY=-	GT:TPM:UR	1/.:56.8:28	./.	1/.:23.7:22	./.	1/.:43.6:16	1/.:25.8:17	./.	./.	1/.:14.1:34	./.	1/.:54.6:36	1/.:17.5:32	1/.:12.1:23	./.	1/.:18.2:40	./.	1/.:35.8:28	1/.:87.8:30	1/.:48.6:39	1/.:44.9:58	1/.:31.7:60	1/.:14.3:44	1/.:21.9:43	1/.:68.1:46	1/.:122.5:63	1/.:35.2:62	1/.:16.2:42	1/.:111.0:40	1/.:74.5:70	1/.:50.9:30	1/.:200.6:17	1/.:190.9:44	./.	1/.:16.4:16	1/.:14.3:35	1/.:52.2:22
3	2261453	.	A	INS:ME:L1HS	.	PASS	SVTYPE=L1HS;POLARITY=-	GT:TPM:UR	./.	./.	./.	./.	./.	./.	./.	./.	./.	./.	./.	./.	./.	./.	./.	./.	./.	./.	./.	./.	./.	./.	1/.:329.1:168	./.	./.	./.	./.	./.	./.	./.	./.	./.	./.	./.	./.	./.
3	2814042	.	T	INS:ME:AluYb8	.	PASS	SVTYPE=AluYb8;POLARITY=+	GT:TPM:UR	1/.:37.6:12	1/.:207.4:31	./.	./.	./.	./.	1/.:88.4:9	./.	1/.:440.9:131	./.	./.	./.	1/.:161.8:31	1/.:99.2:29	./.	./.	./.	./.	./.	./.	./.	./.	./.	./.	./.	./.	./.	./.	./.	./.	./.	1/.:193.5:49	1/.:109.5:36	./.	./.	./.
3	2883551	.	T	INS:ME:L1HS	.	PASS	SVTYPE=L1HS;POLARITY=-	GT:TPM:UR	./.	./.	./.	./.	./.	./.	./.	./.	./.	./.	./.	./.	./.	./.	./.	./.	./.	./.	./.	./.	./.	1/.:10.6:46	1/.:191.7:145	1/.:174.1:137	./.	./.	1/.:11.9:39	1/.:243.0:99	1/.:12.3:51	1/.:244.0:153	./.	./.	./.	1/.:251.7:128	./.	1/.:245.1:77
3	3408041	.	C	INS:ME:L1HS	.	PASS	SVTYPE=L1HS;POLARITY=+	GT:TPM:UR	1/.:188.0:49	1/.:176.8:44	1/.:188.7:71	./.	1/.:28.0:18	./.	./.	1/.:426.9:80	./.	./.	./.	./.	./.	./.	./.	./.	./.	./.	1/.:217.6:170	./.	1/.:239.6:214	./.	1/.:16.7:35	./.	./.	./.	./.	1/.:240.6:92	./.	./.	./.	1/.:287.5:68	./.	./.	./.	./.
3	5326365	.	T	INS:ME:SVA	.	PASS	SVTYPE=SVA;POLARITY=-	GT:TPM:UR	1/.:93.6:55	1/.:76.2:67	1/.:151.9:116	1/.:105.2:67	1/.:51.9:49	1/.:120.2:92	1/.:57.8:41	1/.:175.8:75	1/.:190.2:248	1/.:140.8:177	1/.:126.4:142	1/.:117.3:169	1/.:70.1:102	1/.:144.3:116	1/.:117.3:225	1/.:168.7:81	1/.:434.8:173	1/.:524.6:124	1/.:112.2:177	1/.:127.4:155	1/.:151.3:187	1/.:132.2:175	1/.:195.5:188	1/.:145.6:173	1/.:198.8:172	1/.:137.0:159	1/.:130.3:184	1/.:129.8:94	1/.:181.4:188	1/.:192.7:161	1/.:93.9:31	1/.:127.1:93	1/.:137.3:72	1/.:152.7:127	1/.:98.5:109	1/.:83.3:66
3	5356177	.	A	INS:ME:L1HS	.	PASS	SVTYPE=L1HS;POLARITY=+	GT:TPM:UR	./.	./.	./.	./.	./.	./.	./.	./.	./.	./.	./.	./.	./.	./.	./.	./.	./.	./.	./.	./.	./.	./.	./.	./.	./.	./.	./.	./.	./.	./.	./.	1/.:67.2:13	./.	./.	./.	./.
3	5402414	.	T	INS:ME:SVA	.	PASS	SVTYPE=SVA;POLARITY=-	GT:TPM:UR	./.	./.	./.	./.	./.	./.	./.	./.	./.	./.	./.	./.	./.	./.	./.	./.	./.	./.	1/.:58.4:79	./.	1/.:81.8:98	./.	./.	./.	./.	./.	./.	./.	./.	./.	./.	./.	./.	./.	./.	./.
3	6103033	.	A	INS:ME:AluYb8	.	PASS	SVTYPE=AluYb8;POLARITY=-	GT:TPM:UR	1/.:212.8:18	./.	1/.:287.2:38	./.	./.	./.	1/.:212.9:18	./.	1/.:185.7:76	./.	./.	./.	./.	./.	./.	./.	./.	./.	./.	./.	./.	./.	./.	./.	./.	./.	./.	1/.:140.4:70	1/.:12.6:11	1/.:297.7:138	1/.:99.6:18	./.	1/.:244.8:64	./.	./.	./.
3	6752743	.	T	INS:ME:L1HS	.	PASS	SVTYPE=L1HS;POLARITY=-	GT:TPM:UR	./.	./.	./.	./.	./.	./.	./.	./.	./.	./.	./.	./.	./.	./.	./.	./.	./.	./.	./.	./.	./.	./.	./.	./.	./.	./.	./.	./.	./.	./.	./.	./.	./.	1/.:12.0:18	./.	./.
3	7130369	.	T	INS:ME:AluYb8	.	PASS	SVTYPE=AluYb8;POLARITY=-	GT:TPM:UR	1/.:376.7:32	1/.:216.3:22	1/.:378.9:72	1/.:241.0:19	1/.:139.2:18	1/.:326.5:49	1/.:474.0:33	1/.:612.4:41	1/.:363.0:137	1/.:245.9:76	1/.:456.7:229	1/.:265.9:69	1/.:132.2:30	1/.:477.3:72	1/.:258.7:82	1/.:297.3:118	1/.:304.7:125	1/.:538.4:107	1/.:439.3:220	1/.:497.2:213	1/.:424.1:265	1/.:320.1:224	1/.:335.8:192	1/.:313.5:214	1/.:404.5:250	1/.:359.0:222	1/.:375.9:243	1/.:485.9:161	1/.:357.1:250	1/.:482.3:209	1/.:225.0:24	1/.:323.5:123	1/.:559.3:111	1/.:501.4:213	1/.:374.2:176	1/.:452.0:112
3	7133403	.	A	INS:ME:AluYb8	.	PASS	SVTYPE=AluYb8;POLARITY=+	GT:TPM:UR	1/.:359.1:23	1/.:66.4:17	1/.:297.0:49	1/.:155.3:23	./.	1/.:143.0:27	1/.:298.2:17	1/.:224.4:36	1/.:346.9:144	1/.:291.3:99	1/.:284.6:187	1/.:297.6:69	1/.:185.4:44	1/.:315.9:67	1/.:222.6:81	./.	1/.:140.7:89	./.	1/.:439.9:207	1/.:149.9:100	1/.:155.4:137	1/.:162.1:136	1/.:384.1:189	1/.:248.8:139	1/.:384.4:208	1/.:170.9:120	1/.:343.0:239	1/.:202.4:63	1/.:330.9:212	1/.:264.3:131	1/.:525.2:31	1/.:293.4:114	1/.:442.9:106	1/.:412.4:173	1/.:443.3:169	1/.:361.8:90
3	7263294	.	T	INS:ME:L1HS	.	PASS	SVTYPE=L1HS;POLARITY=-	GT:TPM:UR	./.	./.	./.	./.	./.	./.	./.	./.	./.	./.	./.	./.	./.	1/.:64.0:16	./.	./.	./.	./.	./.	./.	./.	./.	./.	./.	./.	./.	./.	./.	./.	./.	./.	./.	./.	./.	./.	./.
3	7347075	.	G	INS:ME:L1HS	.	PASS	SVTYPE=L1HS;POLARITY=-	GT:TPM:UR	./.	./.	./.	./.	./.	./.	./.	./.	./.	./.	./.	./.	./.	./.	./.	./.	./.	./.	./.	./.	1/.:12.8:14	./.	./.	./.	./.	./.	./.	./.	./.	./.	./.	./.	./.	./.	./.	./.
3	7915907	.	T	INS:ME:AluYb8	.	PASS	SVTYPE=AluYb8;POLARITY=-	GT:TPM:UR	./.	./.	./.	./.	./.	./.	./.	./.	./.	./.	./.	./.	./.	./.	./.	./.	./.	./.	./.	./.	./.	./.	./.	./.	./.	1/.:229.6:143	1/.:245.9:157	./.	1/.:181.1:134	1/.:207.4:106	./.	./.	./.	./.	./.	./.
3	10279462	.	C	INS:ME:AluYb8	.	PASS	SVTYPE=AluYb8;POLARITY=+	GT:TPM:UR	1/.:85.6:17	1/.:88.3:17	1/.:89.9:31	1/.:56.6:14	1/.:34.1:15	1/.:64.1:26	1/.:56.6:16	1/.:84.2:18	1/.:79.5:77	1/.:87.9:59	1/.:48.0:51	1/.:28.8:29	1/.:45.2:30	1/.:49.4:40	1/.:74.1:61	1/.:11.9:13	1/.:43.6:37	1/.:42.7:14	1/.:19.3:37	1/.:67.0:57	1/.:44.9:48	1/.:39.3:39	1/.:37.1:43	1/.:18.0:38	1/.:29.7:49	1/.:51.1:50	1/.:48.1:56	1/.:26.6:21	1/.:50.1:56	1/.:18.7:33	./.	1/.:36.2:15	./.	1/.:33.2:33	1/.:31.3:37	1/.:66.5:22
3	12696233	.	T	INS:ME:SVA	.	PASS	SVTYPE=SVA;POLARITY=+	GT:TPM:UR	./.	./.	1/.:218.9:87	1/.:171.3:39	./.	1/.:155.3:56	./.	./.	./.	./.	./.	1/.:5.5:12	1/.:215.3:105	./.	1/.:507.8:308	./.	./.	./.	1/.:72.7:74	./.	1/.:68.8:123	./.	./.	./.	./.	./.	./.	./.	./.	./.	./.	./.	./.	./.	1/.:80.7:72	1/.:91.6:35
3	12734613	.	G	INS:ME:AluYb8	.	PASS	SVTYPE=AluYb8;POLARITY=+	GT:TPM:UR	./.	./.	./.	./.	./.	./.	./.	./.	./.	./.	./.	./.	./.	./.	./.	./.	./.	./.	./.	./.	./.	./.	1/.:32.9:65	1/.:20.8:54	./.	./.	./.	./.	./.	./.	./.	./.	./.	./.	./.	./.
3	12834131	.	G	INS:ME:AluYb8	.	PASS	SVTYPE=AluYb8;POLARITY=-	GT:TPM:UR	./.	./.	./.	1/.:158.4:16	./.	./.	./.	./.	./.	./.	./.	./.	./.	./.	./.	./.	./.	./.	./.	./.	./.	./.	./.	./.	./.	./.	./.	./.	./.	./.	./.	./.	./.	./.	./.	./.
3	12854108	.	T	INS:ME:AluYb8	.	PASS	SVTYPE=AluYb8;POLARITY=-	GT:TPM:UR	1/.:74.4:13	1/.:42.9:13	./.	./.	./.	./.	./.	./.	./.	./.	./.	./.	1/.:63.0:22	./.	1/.:96.7:47	./.	./.	./.	./.	./.	./.	./.	./.	./.	./.	./.	./.	./.	./.	./.	./.	./.	./.	./.	./.	./.
3	14208960	.	T	INS:ME:L1HS	.	PASS	SVTYPE=L1HS;POLARITY=+	GT:TPM:UR	./.	./.	./.	./.	./.	./.	./.	./.	./.	./.	./.	./.	./.	./.	./.	./.	./.	./.	./.	./.	./.	1/.:22.4:12	./.	./.	./.	./.	./.	./.	./.	./.	./.	./.	./.	./.	./.	./.
3	16412060	.	T	INS:ME:L1HS	.	PASS	SVTYPE=L1HS;POLARITY=+	GT:TPM:UR	./.	./.	./.	./.	./.	./.	./.	./.	./.	./.	./.	./.	./.	./.	./.	./.	./.	./.	./.	./.	./.	./.	./.	./.	./.	./.	./.	./.	1/.:40.0:18	./.	./.	./.	./.	./.	./.	./.
3	16616559	.	G	INS:ME:AluYb8	.	PASS	SVTYPE=AluYb8;POLARITY=+	GT:TPM:UR	./.	./.	./.	./.	./.	./.	./.	./.	./.	./.	./.	./.	1/.:66.8:26	./.	1/.:80.4:60	./.	./.	./.	./.	1/.:23.4:11	./.	./.	1/.:324.7:148	./.	1/.:235.0:152	./.	1/.:205.9:150	./.	./.	./.	1/.:446.4:40	./.	1/.:286.6:53	./.	./.	./.
3	16993350	.	T	INS:ME:AluYb8	.	PASS	SVTYPE=AluYb8;POLARITY=-	GT:TPM:UR	./.	./.	./.	./.	./.	./.	./.	./.	1/.:220.5:75	./.	./.	./.	./.	./.	./.	./.	./.	./.	./.	1/.:192.5:123	1/.:234.2:152	./.	./.	./.	./.	./.	./.	./.	./.	./.	./.	./.	./.	./.	./.	./.
3	17516291	.	T	INS:ME:L1HS	.	PASS	SVTYPE=L1HS;POLARITY=+	GT:TPM:UR	./.	./.	./.	./.	./.	./.	./.	./.	./.	./.	./.	./.	./.	./.	./.	./.	./.	./.	./.	./.	./.	./.	./.	./.	./.	./.	./.	./.	./.	./.	./.	./.	./.	./.	1/.:83.3:17	./.
3	17567259	.	C	INS:ME:AluYb8	.	PASS	SVTYPE=AluYb8;POLARITY=-	GT:TPM:UR	./.	1/.:214.7:17	./.	./.	1/.:333.2:31	./.	./.	./.	./.	./.	./.	./.	./.	1/.:114.8:36	1/.:203.5:87	1/.:222.9:57	./.	./.	./.	./.	./.	./.	1/.:132.1:73	1/.:230.1:132	./.	./.	./.	./.	./.	./.	1/.:131.1:18	./.	./.	./.	1/.:205.2:103	./.
3	19035454	.	G	INS:ME:AluYb8	.	PASS	SVTYPE=AluYb8;POLARITY=+	GT:TPM:UR	1/.:279.1:25	1/.:184.7:23	1/.:322.1:62	1/.:301.4:39	1/.:404.3:32	1/.:161.6:20	1/.:508.0:27	1/.:435.3:50	1/.:195.0:96	1/.:318.1:92	1/.:284.0:138	1/.:137.5:63	1/.:422.7:81	1/.:236.8:41	1/.:336.2:129	1/.:255.9:91	1/.:199.2:81	1/.:115.9:28	1/.:352.1:211	1/.:465.3:223	1/.:372.1:248	1/.:242.7:157	1/.:149.0:107	./.	1/.:186.6:119	1/.:172.7:128	1/.:177.9:146	1/.:38.2:17	1/.:184.1:119	1/.:145.8:102	1/.:291.6:20	1/.:528.0:137	1/.:385.1:89	1/.:143.5:89	1/.:250.1:113	1/.:201.4:75
3	20748904	.	A	INS:ME:L1HS	.	PASS	SVTYPE=L1HS;POLARITY=-	GT:TPM:UR	./.	./.	1/.:16.7:15	./.	./.	1/.:315.3:91	./.	./.	1/.:10.5:48	./.	1/.:506.4:202	1/.:12.7:27	1/.:469.8:198	1/.:520.8:159	1/.:129.6:138	./.	./.	./.	./.	./.	./.	./.	./.	./.	./.	./.	1/.:14.9:52	1/.:35.9:27	./.	./.	./.	./.	./.	1/.:586.1:178	./.	1/.:210.8:61
3	21234913	.	G	INS:ME:L1HS	.	PASS	SVTYPE=L1HS;POLARITY=+	GT:TPM:UR	./.	./.	./.	./.	./.	1/.:212.8:37	./.	./.	1/.:149.0:119	./.	1/.:139.0:74	./.	1/.:128.2:51	./.	1/.:191.2:147	1/.:300.6:66	1/.:99.1:53	1/.:128.9:43	1/.:455.7:168	1/.:215.8:120	1/.:309.4:169	1/.:20.0:57	1/.:25.8:56	1/.:20.5:38	1/.:11.6:38	./.	1/.:13.7:49	1/.:185.7:57	1/.:29.2:57	1/.:25.8:42	./.	./.	./.	1/.:295.7:125	./.	1/.:263.4:52
3	21788448	.	A	INS:ME:SVA	.	PASS	SVTYPE=SVA;POLARITY=-	GT:TPM:UR	./.	./.	./.	./.	./.	./.	./.	./.	./.	./.	./.	./.	./.	./.	./.	./.	./.	./.	./.	./.	./.	./.	./.	./.	./.	./.	./.	./.	./.	./.	./.	./.	./.	./.	1/.:24.5:14	./.
3	21800867	.	C	INS:ME:L1HS	.	PASS	SVTYPE=L1HS;POLARITY=+	GT:TPM:UR	1/.:236.7:51	./.	1/.:528.1:234	./.	./.	./.	./.	./.	./.	./.	1/.:300.5:168	./.	./.	./.	./.	1/.:52.3:42	./.	1/.:69.2:32	./.	1/.:13.6:36	./.	1/.:53.6:116	1/.:53.6:98	1/.:103.2:175	./.	1/.:359.5:212	1/.:14.0:58	./.	1/.:10.5:43	./.	./.	1/.:61.7:35	1/.:45.7:39	./.	1/.:12.2:28	1/.:12.0:17
3	23557787	.	T	INS:ME:L1HS	.	PASS	SVTYPE=L1HS;POLARITY=-	GT:TPM:UR	./.	./.	./.	./.	./.	./.	./.	./.	./.	./.	./.	1/.:249.0:120	./.	./.	./.	./.	./.	./.	./.	./.	./.	./.	./.	./.	./.	./.	./.	./.	./.	./.	./.	./.	./.	./.	./.	./.
3	24348777	.	C	INS:ME:AluYb8	.	PASS	SVTYPE=AluYb8;POLARITY=+	GT:TPM:UR	./.	./.	./.	./.	./.	./.	./.	./.	./.	1/.:170.6:50	1/.:241.1:147	1/.:157.5:44	./.	./.	./.	1/.:299.1:76	1/.:235.7:76	./.	./.	./.	1/.:13.0:13	1/.:10.4:11	1/.:30.1:18	./.	./.	1/.:181.1:133	1/.:181.8:147	./.	./.	./.	./.	1/.:273.3:72	1/.:366.4:61	./.	./.	./.
3	25031548	.	C	INS:ME:AluYb8	.	PASS	SVTYPE=AluYb8;POLARITY=-	GT:TPM:UR	./.	./.	./.	./.	./.	./.	./.	./.	./.	./.	1/.:14.2:42	./.	./.	./.	./.	1/.:31.8:38	./.	./.	1/.:14.9:55	./.	1/.:13.7:59	1/.:13.7:56	1/.:15.9:57	1/.:11.7:47	1/.:37.2:100	1/.:25.4:82	1/.:27.0:89	1/.:10.4:25	1/.:15.8:55	./.	./.	./.	./.	1/.:16.1:32	./.	1/.:13.1:21
3	25278892	.	G	INS:ME:L1HS	.	PASS	SVTYPE=L1HS;POLARITY=-	GT:TPM:UR	./.	./.	./.	1/.:41.5:28	1/.:72.1:59	./.	./.	./.	1/.:26.5:84	./.	./.	./.	1/.:49.9:46	1/.:14.7:33	1/.:16.8:47	./.	./.	./.	./.	./.	./.	1/.:55.9:83	./.	./.	./.	./.	./.	./.	1/.:23.4:60	./.	./.	1/.:37.5:39	./.	./.	1/.:52.7:66	1/.:26.3:25
3	26516760	.	T	INS:ME:L1HS	.	PASS	SVTYPE=L1HS;POLARITY=+	GT:TPM:UR	./.	./.	./.	./.	./.	./.	./.	1/.:75.4:31	./.	./.	./.	./.	./.	./.	./.	./.	./.	./.	./.	./.	./.	./.	./.	./.	./.	./.	./.	./.	./.	./.	./.	./.	./.	./.	./.	./.
3	27485662	.	A	INS:ME:L1HS	.	PASS	SVTYPE=L1HS;POLARITY=+	GT:TPM:UR	./.	./.	./.	./.	./.	./.	./.	./.	./.	./.	./.	./.	./.	./.	./.	./.	./.	./.	./.	./.	./.	./.	./.	./.	./.	./.	./.	./.	./.	./.	./.	./.	./.	./.	1/.:64.5:18	./.
3	28261985	.	A	INS:ME:L1HS	.	PASS	SVTYPE=L1HS;POLARITY=-	GT:TPM:UR	./.	1/.:12.9:19	1/.:18.9:39	1/.:446.5:79	1/.:666.6:128	1/.:18.7:42	1/.:827.9:124	1/.:276.9:56	1/.:454.8:385	./.	1/.:32.0:100	1/.:18.9:51	1/.:1253.2:353	1/.:465.3:157	1/.:693.9:469	1/.:483.6:149	1/.:37.3:80	1/.:638.2:137	1/.:31.7:102	1/.:1377.9:591	1/.:790.5:387	1/.:511.8:371	1/.:60.1:163	1/.:470.0:303	1/.:796.0:356	1/.:743.4:372	1/.:567.0:424	1/.:73.0:92	1/.:85.3:191	1/.:45.0:98	1/.:790.7:72	1/.:47.5:79	1/.:39.0:55	1/.:65.8:99	1/.:44.5:103	1/.:65.4:66
3	29550372	.	T	INS:ME:AluYb8	.	PASS	SVTYPE=AluYb8;POLARITY=-	GT:TPM:UR	./.	./.	./.	./.	./.	./.	./.	./.	./.	./.	./.	./.	./.	./.	1/.:12.7:26	1/.:57.8:37	./.	1/.:71.1:29	./.	./.	./.	./.	./.	./.	./.	./.	./.	./.	./.	./.	./.	./.	./.	1/.:57.3:49	./.	./.
3	30059449	.	A	INS:ME:AluYb8	.	PASS	SVTYPE=AluYb8;POLARITY=-	GT:TPM:UR	./.	1/.:84.3:13	./.	./.	./.	./.	./.	./.	./.	./.	./.	./.	./.	./.	./.	./.	1/.:115.8:45	./.	./.	./.	./.	./.	./.	./.	./.	./.	./.	./.	./.	./.	1/.:102.5:13	./.	1/.:68.5:25	./.	./.	./.
3	30419396	.	G	INS:ME:L1HS	.	PASS	SVTYPE=L1HS;POLARITY=-	GT:TPM:UR	./.	1/.:20.6:16	./.	./.	./.	./.	./.	./.	./.	./.	./.	./.	./.	./.	./.	./.	1/.:346.5:126	1/.:270.0:53	./.	./.	./.	./.	1/.:59.0:85	1/.:134.8:109	./.	./.	./.	./.	./.	./.	./.	./.	./.	./.	./.	./.
3	31842204	.	A	INS:ME:AluYb8	.	PASS	SVTYPE=AluYb8;POLARITY=+	GT:TPM:UR	./.	./.	./.	./.	./.	./.	./.	./.	1/.:162.2:73	./.	./.	./.	./.	./.	./.	./.	./.	./.	./.	./.	./.	./.	./.	./.	./.	./.	./.	./.	./.	./.	./.	./.	./.	./.	./.	./.
3	31881399	.	A	INS:ME:AluYb8	.	PASS	SVTYPE=AluYb8;POLARITY=+	GT:TPM:UR	./.	1/.:89.9:12	./.	1/.:50.5:13	./.	1/.:199.5:19	./.	./.	./.	1/.:91.3:36	./.	1/.:22.7:19	./.	./.	./.	1/.:67.6:29	1/.:170.0:74	1/.:393.0:57	./.	./.	./.	./.	1/.:205.3:133	1/.:94.0:65	1/.:155.7:100	./.	1/.:125.0:111	1/.:112.4:46	1/.:134.3:84	1/.:117.2:81	./.	1/.:48.5:33	1/.:116.6:30	1/.:128.1:80	1/.:90.0:60	1/.:115.6:30
3	32323367	.	T	INS:ME:AluYb8	.	PASS	SVTYPE=AluYb8;POLARITY=-	GT:TPM:UR	./.	./.	./.	./.	./.	./.	./.	./.	./.	./.	./.	./.	./.	./.	./.	./.	./.	./.	./.	1/.:183.8:121	./.	./.	./.	./.	./.	./.	./.	./.	./.	./.	./.	./.	./.	./.	./.	./.
3	32718799	.	G	INS:ME:AluYb8	.	PASS	SVTYPE=AluYb8;POLARITY=-	GT:TPM:UR	./.	./.	./.	./.	./.	./.	./.	./.	./.	./.	./.	./.	./.	./.	./.	./.	./.	./.	./.	./.	./.	./.	1/.:69.5:80	./.	./.	./.	./.	./.	1/.:80.1:101	./.	./.	./.	./.	./.	./.	./.
3	33563489	.	A	INS:ME:SVA	.	PASS	SVTYPE=SVA;POLARITY=-	GT:TPM:UR	./.	./.	./.	./.	./.	./.	./.	./.	./.	./.	./.	1/.:19.1:12	./.	./.	./.	./.	./.	./.	./.	./.	./.	./.	./.	./.	./.	./.	./.	./.	./.	./.	./.	./.	./.	./.	./.	./.
3	35346639	.	G	INS:ME:AluYb8	.	PASS	SVTYPE=AluYb8;POLARITY=+	GT:TPM:UR	1/.:84.8:13	1/.:65.6:16	./.	1/.:177.5:22	./.	1/.:65.4:12	./.	./.	./.	./.	./.	./.	./.	./.	./.	1/.:498.7:120	./.	1/.:203.8:41	1/.:150.7:91	./.	./.	1/.:25.8:14	./.	./.	1/.:171.6:113	./.	1/.:121.9:108	./.	./.	./.	./.	./.	./.	./.	./.	./.
3	35831025	.	T	INS:ME:AluYb8	.	PASS	SVTYPE=AluYb8;POLARITY=+	GT:TPM:UR	./.	./.	./.	./.	./.	./.	./.	./.	./.	./.	./.	./.	./.	./.	./.	./.	./.	./.	./.	1/.:193.8:114	1/.:205.3:115	./.	./.	./.	./.	./.	./.	./.	./.	./.	./.	./.	./.	./.	./.	./.
3	36149088	.	A	INS:ME:AluYb8	.	PASS	SVTYPE=AluYb8;POLARITY=-	GT:TPM:UR	./.	./.	./.	1/.:390.9:23	./.	1/.:364.3:44	./.	./.	./.	./.	./.	./.	./.	./.	./.	./.	./.	./.	./.	./.	./.	./.	./.	./.	./.	./.	./.	./.	./.	./.	./.	./.	./.	./.	./.	./.
3	37295360	.	A	INS:ME:L1HS	.	PASS	SVTYPE=L1HS;POLARITY=-	GT:TPM:UR	./.	./.	./.	./.	./.	./.	./.	./.	./.	./.	./.	./.	1/.:14.8:11	./.	./.	./.	./.	./.	./.	./.	./.	./.	./.	./.	./.	./.	./.	./.	./.	./.	./.	./.	./.	./.	./.	./.
3	37593904	.	T	INS:ME:AluYb8	.	PASS	SVTYPE=AluYb8;POLARITY=+	GT:TPM:UR	1/.:100.8:14	1/.:72.1:11	./.	./.	./.	./.	1/.:557.3:23	1/.:126.7:12	1/.:165.2:73	./.	./.	./.	./.	./.	./.	./.	1/.:163.8:50	1/.:289.1:40	./.	./.	./.	./.	./.	./.	./.	1/.:162.2:128	1/.:182.5:139	1/.:151.0:59	./.	1/.:178.7:113	1/.:101.0:21	./.	./.	./.	./.	./.
3	37890144	.	G	INS:ME:L1HS	.	PASS	SVTYPE=L1HS;POLARITY=-	GT:TPM:UR	./.	./.	./.	./.	./.	./.	./.	./.	./.	./.	./.	./.	1/.:507.4:243	./.	1/.:261.5:215	./.	./.	./.	1/.:640.4:294	./.	./.	./.	./.	./.	./.	./.	./.	./.	./.	./.	./.	./.	./.	./.	./.	./.
3	38094316	.	A	INS:ME:SVA	.	PASS	SVTYPE=SVA;POLARITY=+	GT:TPM:UR	1/.:5.9:11	1/.:8.6:20	./.	./.	1/.:4.7:11	1/.:5.4:15	1/.:5.5:8	1/.:8.7:22	./.	./.	./.	1/.:4.5:31	./.	./.	1/.:6.0:53	./.	./.	./.	./.	./.	./.	./.	./.	./.	./.	./.	./.	./.	./.	./.	./.	./.	./.	./.	./.	./.
3	38626059	.	T	INS:ME:L1HS	.	PASS	SVTYPE=L1HS;POLARITY=+	GT:TPM:UR	1/.:545.6:103	1/.:465.9:68	1/.:449.4:146	1/.:212.6:63	1/.:103.7:53	1/.:29.2:32	./.	1/.:239.0:53	1/.:183.9:229	1/.:129.0:131	1/.:20.7:50	1/.:214.8:144	./.	./.	./.	./.	1/.:10.5:28	1/.:18.1:17	./.	1/.:19.0:67	1/.:12.6:51	1/.:23.4:101	1/.:342.8:200	1/.:17.5:61	1/.:454.6:277	1/.:223.8:157	1/.:243.1:235	1/.:16.9:43	1/.:33.4:97	1/.:10.0:46	1/.:42.1:19	1/.:212.1:79	1/.:58.7:33	1/.:424.6:196	1/.:546.7:218	1/.:163.0:84
3	39268543	.	T	INS:ME:SVA	.	PASS	SVTYPE=SVA;POLARITY=+	GT:TPM:UR	1/.:7.8:16	1/.:7.3:20	1/.:8.0:35	1/.:4.1:12	1/.:6.7:16	1/.:4.5:12	./.	1/.:4.9:14	./.	./.	./.	1/.:5.3:38	./.	./.	./.	./.	./.	./.	./.	./.	./.	./.	./.	./.	./.	./.	./.	./.	./.	./.	1/.:4.8:6	./.	1/.:4.0:10	./.	./.	./.
3	40826267	.	G	INS:ME:L1HS	.	PASS	SVTYPE=L1HS;POLARITY=-	GT:TPM:UR	./.	./.	./.	./.	./.	./.	./.	./.	./.	./.	./.	./.	./.	./.	./.	./.	./.	./.	./.	./.	./.	./.	./.	./.	./.	./.	./.	./.	1/.:43.7:14	./.	./.	./.	./.	./.	./.	./.
3	42088542	.	T	INS:ME:AluYb8	.	PASS	SVTYPE=AluYb8;POLARITY=-	GT:TPM:UR	./.	./.	./.	./.	./.	./.	./.	./.	./.	./.	./.	./.	./.	./.	./.	./.	1/.:79.8:90	1/.:111.5:40	./.	./.	./.	./.	./.	./.	./.	./.	./.	./.	./.	./.	./.	./.	./.	./.	./.	./.
3	42865469	.	T	INS:ME:L1HS	.	PASS	SVTYPE=L1HS;POLARITY=+	GT:TPM:UR	./.	./.	./.	./.	./.	./.	./.	./.	./.	./.	./.	./.	./.	1/.:431.9:115	./.	./.	./.	./.	./.	./.	./.	./.	./.	./.	./.	./.	./.	./.	./.	./.	./.	./.	./.	./.	./.	./.
3	42898406	.	T	INS:ME:AluYb8	.	PASS	SVTYPE=AluYb8;POLARITY=-	GT:TPM:UR	./.	./.	./.	./.	./.	./.	./.	./.	./.	./.	./.	./.	./.	./.	./.	./.	./.	./.	./.	./.	./.	./.	./.	./.	./.	./.	./.	./.	./.	./.	./.	./.	./.	1/.:162.7:91	./.	./.
3	42951788	.	G	INS:ME:SVA	.	PASS	SVTYPE=SVA;POLARITY=-	GT:TPM:UR	1/.:329.6:64	1/.:258.8:80	1/.:233.7:108	1/.:256.9:75	1/.:321.1:99	1/.:246.8:81	1/.:86.4:40	1/.:7.0:17	1/.:423.5:404	1/.:455.7:340	1/.:214.1:216	1/.:488.9:271	1/.:599.2:244	1/.:310.1:210	1/.:402.4:374	1/.:276.7:102	1/.:557.9:228	1/.:458.0:94	1/.:395.3:311	1/.:20.3:52	1/.:258.4:262	1/.:480.0:349	1/.:563.4:323	1/.:525.8:353	1/.:294.1:234	./.	1/.:287.4:304	1/.:611.0:203	1/.:632.4:387	1/.:555.3:345	1/.:663.2:69	1/.:244.1:114	1/.:229.5:83	./.	1/.:561.7:265	1/.:421.4:107
3	43320193	.	G	INS:ME:AluYb8	.	PASS	SVTYPE=AluYb8;POLARITY=-	GT:TPM:UR	./.	./.	1/.:96.2:27	./.	./.	./.	1/.:87.4:10	1/.:125.8:29	./.	./.	1/.:409.4:138	./.	./.	./.	./.	./.	./.	./.	./.	./.	./.	./.	./.	./.	1/.:214.9:127	./.	./.	./.	./.	./.	./.	./.	./.	./.	./.	./.
3	44072847	.	A	INS:ME:AluYb8	.	PASS	SVTYPE=AluYb8;POLARITY=+	GT:TPM:UR	./.	./.	./.	./.	./.	./.	./.	./.	./.	./.	./.	./.	./.	./.	./.	./.	./.	./.	./.	./.	./.	./.	./.	./.	./.	./.	./.	./.	./.	./.	1/.:85.3:21	./.	./.	1/.:105.1:48	./.	1/.:195.5:41
3	44481005	.	T	INS:ME:L1HS	.	PASS	SVTYPE=L1HS;POLARITY=-	GT:TPM:UR	./.	./.	./.	./.	./.	./.	./.	./.	./.	./.	./.	./.	./.	./.	./.	./.	./.	1/.:94.5:18	./.	./.	./.	./.	./.	./.	./.	./.	./.	./.	./.	./.	./.	./.	./.	./.	./.	./.
3	48372706	.	C	INS:ME:AluYb8	.	PASS	SVTYPE=AluYb8;POLARITY=+	GT:TPM:UR	./.	1/.:70.5:14	./.	./.	./.	./.	./.	./.	./.	./.	./.	./.	1/.:28.2:23	./.	1/.:47.7:36	./.	./.	./.	./.	./.	./.	./.	./.	./.	./.	./.	./.	./.	./.	./.	./.	./.	./.	./.	1/.:192.8:95	1/.:53.6:45
3	48386738	.	T	INS:ME:L1HS	.	PASS	SVTYPE=L1HS;POLARITY=+	GT:TPM:UR	./.	./.	./.	./.	./.	./.	./.	./.	./.	1/.:31.0:18	./.	1/.:381.0:175	./.	./.	./.	1/.:168.9:71	./.	./.	./.	./.	./.	1/.:10.4:42	./.	./.	./.	1/.:375.7:248	1/.:330.8:250	./.	1/.:108.2:151	./.	./.	./.	./.	./.	./.	1/.:43.8:16
3	48746029	.	C	INS:ME:AluYb8	.	PASS	SVTYPE=AluYb8;POLARITY=-	GT:TPM:UR	1/.:72.0:15	1/.:79.4:18	./.	./.	./.	./.	./.	1/.:141.1:18	./.	./.	./.	./.	1/.:77.2:31	1/.:67.8:26	./.	./.	./.	./.	1/.:151.2:129	1/.:250.0:179	1/.:190.5:159	./.	1/.:110.9:109	1/.:164.5:127	./.	./.	./.	1/.:107.1:59	1/.:23.1:22	1/.:88.7:98	1/.:174.1:19	./.	1/.:179.1:54	1/.:111.4:93	1/.:10.7:11	1/.:87.3:54
3	48848635	.	A	INS:ME:AluYb8	.	PASS	SVTYPE=AluYb8;POLARITY=+	GT:TPM:UR	./.	./.	./.	./.	./.	./.	./.	./.	./.	./.	./.	./.	./.	./.	./.	./.	./.	./.	./.	./.	./.	./.	./.	./.	./.	./.	./.	./.	./.	./.	./.	./.	./.	1/.:155.0:72	1/.:155.5:66	./.
3	49510605	.	T	INS:ME:AluYb8	.	PASS	SVTYPE=AluYb8;POLARITY=+	GT:TPM:UR	./.	./.	./.	./.	1/.:25.9:11	./.	./.	./.	1/.:23.1:31	1/.:17.2:16	./.	./.	1/.:44.5:16	./.	1/.:21.2:22	./.	./.	./.	./.	./.	./.	./.	1/.:10.2:14	./.	./.	./.	./.	./.	./.	./.	./.	./.	./.	./.	./.	./.
3	50879158	.	T	INS:ME:AluYb8	.	PASS	SVTYPE=AluYb8;POLARITY=-	GT:TPM:UR	1/.:303.9:28	1/.:123.1:24	1/.:288.5:56	1/.:176.7:17	1/.:434.6:43	1/.:228.3:23	1/.:631.4:22	./.	1/.:176.7:86	1/.:126.1:47	1/.:549.1:228	1/.:137.3:52	./.	./.	1/.:211.1:71	1/.:422.8:89	1/.:394.5:113	1/.:458.6:85	1/.:491.7:230	1/.:16.1:19	1/.:175.3:131	1/.:303.0:163	1/.:129.8:105	1/.:230.4:151	1/.:14.1:22	1/.:249.7:143	1/.:224.1:142	1/.:19.2:11	1/.:255.6:145	1/.:232.8:120	1/.:115.4:14	1/.:411.3:120	1/.:231.9:47	1/.:188.9:105	1/.:19.2:15	./.
3	51617003	.	G	INS:ME:AluYb8	.	PASS	SVTYPE=AluYb8;POLARITY=-	GT:TPM:UR	./.	./.	1/.:16.1:20	1/.:22.9:12	./.	1/.:21.8:17	./.	./.	1/.:35.5:63	./.	1/.:40.3:68	1/.:22.2:30	1/.:12.9:25	1/.:21.3:18	1/.:17.7:40	1/.:12.1:16	1/.:37.5:41	1/.:25.5:22	1/.:50.2:89	1/.:33.9:61	1/.:29.9:79	1/.:45.0:53	1/.:63.8:99	1/.:35.1:81	1/.:19.8:40	1/.:38.6:83	1/.:29.8:50	1/.:68.7:31	1/.:17.2:37	1/.:34.0:43	./.	1/.:42.9:35	1/.:53.6:29	1/.:36.5:65	1/.:32.7:74	1/.:14.3:16
3	51763928	.	T	INS:ME:AluYb8	.	PASS	SVTYPE=AluYb8;POLARITY=-	GT:TPM:UR	./.	./.	./.	./.	./.	./.	1/.:98.7:13	1/.:125.0:13	1/.:143.0:60	1/.:76.8:42	./.	1/.:59.1:30	./.	1/.:87.1:25	1/.:14.1:11	./.	./.	./.	./.	./.	./.	1/.:148.8:109	./.	./.	1/.:122.9:116	./.	1/.:158.5:137	1/.:118.2:48	1/.:177.9:127	1/.:184.3:94	./.	./.	./.	./.	1/.:293.8:138	1/.:261.4:48
3	51900618	.	C	INS:ME:AluYb8	.	PASS	SVTYPE=AluYb8;POLARITY=+	GT:TPM:UR	./.	./.	./.	./.	./.	./.	./.	./.	./.	./.	./.	./.	./.	./.	./.	./.	./.	./.	./.	./.	./.	./.	./.	./.	./.	./.	./.	./.	./.	./.	./.	./.	./.	./.	1/.:145.5:75	1/.:119.6:32
3	52800765	.	G	INS:ME:AluYb8	.	PASS	SVTYPE=AluYb8;POLARITY=+	GT:TPM:UR	1/.:117.6:19	1/.:338.6:28	1/.:104.2:35	./.	./.	1/.:250.2:31	1/.:322.9:16	1/.:241.3:33	1/.:326.0:168	./.	./.	./.	1/.:196.6:52	1/.:142.9:36	1/.:10.3:13	1/.:107.0:50	./.	./.	./.	1/.:333.3:219	1/.:146.3:149	./.	1/.:196.8:125	1/.:207.3:151	1/.:153.2:131	./.	./.	./.	1/.:22.3:22	1/.:12.5:15	./.	1/.:71.0:47	./.	./.	1/.:14.9:17	./.
3	52996611	.	C	INS:ME:L1HS	.	PASS	SVTYPE=L1HS;POLARITY=-	GT:TPM:UR	./.	./.	./.	./.	./.	./.	./.	./.	./.	./.	./.	./.	./.	./.	./.	./.	./.	./.	./.	./.	./.	./.	./.	./.	./.	./.	./.	./.	1/.:48.1:16	./.	./.	./.	./.	./.	./.	./.
3	53499998	.	T	INS:ME:AluYb8	.	PASS	SVTYPE=AluYb8;POLARITY=-	GT:TPM:UR	./.	./.	./.	./.	./.	./.	./.	./.	./.	./.	./.	./.	./.	./.	./.	./.	./.	./.	./.	./.	./.	1/.:132.8:122	./.	1/.:196.9:130	1/.:165.4:130	./.	./.	./.	./.	./.	./.	./.	./.	./.	./.	./.
3	55788565	.	T	INS:ME:L1HS	.	PASS	SVTYPE=L1HS;POLARITY=+	GT:TPM:UR	1/.:484.5:97	1/.:1043.4:164	1/.:495.4:212	1/.:22.2:34	1/.:35.8:42	1/.:237.8:127	1/.:11.3:11	1/.:283.7:101	1/.:17.6:102	1/.:306.3:258	1/.:20.4:64	1/.:300.0:238	1/.:23.8:42	1/.:32.2:45	1/.:36.0:118	1/.:14.0:29	1/.:15.8:35	1/.:14.0:19	1/.:273.3:238	1/.:36.4:81	1/.:247.6:288	1/.:352.4:263	1/.:37.3:94	1/.:302.2:263	1/.:26.5:66	1/.:320.6:214	1/.:31.6:126	1/.:48.1:52	1/.:438.5:349	1/.:12.7:51	1/.:204.0:38	1/.:38.1:46	1/.:17.5:33	1/.:272.8:165	1/.:391.7:240	1/.:544.8:121
3	56063329	.	A	INS:ME:L1HS	.	PASS	SVTYPE=L1HS;POLARITY=-	GT:TPM:UR	./.	./.	./.	./.	./.	./.	./.	./.	./.	./.	./.	./.	1/.:156.5:104	1/.:123.3:87	./.	1/.:314.3:84	./.	1/.:584.4:92	./.	1/.:13.5:12	./.	./.	./.	./.	./.	./.	./.	./.	./.	./.	./.	./.	./.	./.	./.	./.
3	56887233	.	G	INS:ME:AluYb8	.	PASS	SVTYPE=AluYb8;POLARITY=+	GT:TPM:UR	./.	1/.:125.6:23	./.	1/.:106.3:20	./.	1/.:177.0:24	./.	./.	./.	./.	./.	./.	./.	./.	./.	./.	./.	./.	./.	./.	./.	./.	./.	./.	./.	./.	./.	./.	./.	./.	./.	./.	./.	./.	./.	./.
3	57625540	.	A	INS:ME:AluYb8	.	PASS	SVTYPE=AluYb8;POLARITY=+	GT:TPM:UR	./.	./.	./.	./.	./.	./.	1/.:210.8:17	1/.:190.8:31	./.	./.	1/.:172.8:107	1/.:99.0:35	./.	./.	./.	./.	./.	./.	./.	./.	./.	./.	./.	./.	./.	./.	./.	./.	./.	./.	./.	./.	./.	./.	./.	./.
3	58783863	.	T	INS:ME:L1HS	.	PASS	SVTYPE=L1HS;POLARITY=+	GT:TPM:UR	./.	./.	./.	1/.:50.1:22	./.	1/.:259.9:104	./.	./.	./.	./.	1/.:12.0:33	1/.:14.5:38	./.	./.	./.	./.	./.	1/.:20.4:19	./.	1/.:15.8:52	1/.:16.5:74	./.	./.	./.	./.	./.	./.	./.	./.	./.	./.	./.	./.	./.	1/.:80.1:91	1/.:69.7:36
3	59852885	.	T	INS:ME:L1HS	.	PASS	SVTYPE=L1HS;POLARITY=+	GT:TPM:UR	1/.:413.1:129	1/.:507.6:115	1/.:1074.3:374	1/.:676.0:159	1/.:713.4:183	1/.:1247.2:309	1/.:1076.2:152	1/.:366.3:94	1/.:297.5:408	1/.:1077.3:600	1/.:1190.1:561	1/.:800.6:425	1/.:495.5:260	1/.:224.1:159	1/.:645.6:438	1/.:1158.2:307	1/.:699.3:317	1/.:859.9:200	1/.:736.7:492	1/.:1200.5:653	1/.:1210.7:733	1/.:518.1:496	1/.:889.9:597	1/.:792.8:476	1/.:971.8:495	1/.:1255.3:655	1/.:1178.9:746	1/.:1312.5:391	1/.:755.5:681	1/.:1247.1:632	1/.:203.2:83	1/.:536.8:234	1/.:134.2:130	1/.:80.3:159	1/.:1016.8:464	1/.:320.0:199
3	60460858	.	T	INS:ME:AluYb8	.	PASS	SVTYPE=AluYb8;POLARITY=+	GT:TPM:UR	1/.:86.4:13	1/.:127.2:28	./.	1/.:99.4:16	./.	1/.:150.7:23	./.	1/.:69.7:15	./.	./.	./.	./.	./.	./.	./.	./.	./.	./.	./.	1/.:176.8:124	1/.:154.0:139	1/.:169.2:145	1/.:116.9:98	1/.:231.0:185	1/.:14.4:17	./.	./.	1/.:129.7:80	./.	1/.:165.9:106	./.	1/.:121.5:49	1/.:155.2:54	./.	1/.:20.7:12	./.
3	60604754	.	C	INS:ME:L1HS	.	PASS	SVTYPE=L1HS;POLARITY=+	GT:TPM:UR	./.	./.	./.	./.	./.	./.	./.	./.	./.	./.	./.	./.	./.	./.	./.	1/.:344.5:90	./.	1/.:349.6:73	./.	./.	./.	1/.:15.3:31	./.	./.	./.	./.	./.	1/.:16.9:13	./.	1/.:30.1:26	./.	./.	./.	./.	1/.:689.4:231	./.
3	63540949	.	T	INS:ME:AluYb8	.	PASS	SVTYPE=AluYb8;POLARITY=-	GT:TPM:UR	1/.:339.1:25	./.	1/.:142.2:23	./.	./.	./.	./.	./.	./.	./.	./.	./.	./.	./.	./.	./.	./.	./.	./.	./.	./.	./.	./.	./.	./.	./.	./.	./.	./.	./.	1/.:180.6:13	./.	./.	1/.:172.5:84	./.	1/.:236.5:44
3	63712349	.	G	INS:ME:L1HS	.	PASS	SVTYPE=L1HS;POLARITY=+	GT:TPM:UR	./.	./.	./.	./.	./.	./.	./.	./.	./.	./.	./.	./.	./.	./.	./.	./.	./.	./.	./.	./.	./.	./.	./.	1/.:28.0:11	./.	./.	./.	./.	./.	./.	./.	./.	./.	./.	./.	./.
3	64399215	.	A	INS:ME:AluYb8	.	PASS	SVTYPE=AluYb8;POLARITY=-	GT:TPM:UR	./.	./.	1/.:57.3:21	./.	./.	./.	./.	./.	./.	1/.:102.3:37	./.	1/.:122.6:29	./.	./.	./.	./.	./.	./.	1/.:145.4:88	./.	1/.:47.1:64	./.	./.	./.	./.	./.	./.	./.	./.	./.	./.	./.	./.	./.	./.	./.
3	64606110	.	A	INS:ME:AluYb8	.	PASS	SVTYPE=AluYb8;POLARITY=+	GT:TPM:UR	./.	./.	./.	./.	./.	./.	1/.:83.3:14	1/.:72.9:16	./.	./.	./.	./.	./.	./.	./.	./.	./.	./.	./.	./.	./.	./.	./.	./.	./.	./.	./.	./.	./.	./.	./.	./.	./.	./.	1/.:164.2:72	./.
3	66951635	.	T	INS:ME:AluYb8	.	PASS	SVTYPE=AluYb8;POLARITY=-	GT:TPM:UR	./.	./.	./.	./.	./.	./.	./.	./.	./.	./.	./.	./.	./.	./.	./.	1/.:87.6:42	1/.:127.6:61	1/.:483.0:89	./.	./.	./.	./.	./.	./.	./.	./.	./.	./.	./.	./.	./.	./.	./.	./.	./.	./.
3	67735125	.	T	INS:ME:L1HS	.	PASS	SVTYPE=L1HS;POLARITY=+	GT:TPM:UR	./.	./.	./.	./.	./.	./.	./.	./.	./.	./.	./.	./.	./.	./.	./.	./.	./.	./.	./.	./.	./.	./.	./.	./.	./.	./.	./.	./.	./.	./.	./.	./.	./.	1/.:18.1:19	./.	./.
3	68680649	.	T	INS:ME:AluYb8	.	PASS	SVTYPE=AluYb8;POLARITY=-	GT:TPM:UR	./.	./.	./.	1/.:157.6:22	1/.:102.9:14	./.	./.	./.	./.	./.	./.	./.	./.	./.	./.	./.	./.	./.	./.	./.	./.	./.	./.	./.	./.	./.	./.	./.	./.	./.	./.	./.	./.	./.	./.	./.
3	69342595	.	A	INS:ME:AluYb8	.	PASS	SVTYPE=AluYb8;POLARITY=+	GT:TPM:UR	./.	./.	./.	./.	./.	./.	./.	./.	./.	./.	./.	./.	1/.:214.3:36	./.	1/.:139.6:48	./.	./.	./.	./.	./.	./.	./.	./.	./.	./.	1/.:87.7:79	./.	1/.:178.8:72	./.	./.	./.	./.	./.	./.	1/.:193.5:70	1/.:169.2:49
3	73823588	.	T	INS:ME:AluYb8	.	PASS	SVTYPE=AluYb8;POLARITY=-	GT:TPM:UR	./.	./.	./.	./.	./.	./.	./.	./.	./.	./.	./.	./.	./.	./.	./.	./.	./.	./.	./.	./.	./.	./.	./.	./.	./.	./.	./.	./.	1/.:185.7:93	./.	./.	./.	./.	./.	./.	./.
3	73845558	.	T	INS:ME:L1HS	.	PASS	SVTYPE=L1HS;POLARITY=+	GT:TPM:UR	./.	./.	1/.:60.6:13	./.	./.	./.	./.	./.	./.	./.	./.	./.	./.	./.	./.	./.	./.	./.	./.	./.	./.	./.	./.	./.	./.	./.	./.	./.	./.	./.	./.	./.	./.	./.	./.	./.
3	74325732	.	A	INS:ME:AluYb8	.	PASS	SVTYPE=AluYb8;POLARITY=+	GT:TPM:UR	./.	./.	./.	./.	./.	./.	./.	./.	1/.:40.0:30	./.	./.	./.	./.	./.	./.	./.	./.	./.	./.	./.	./.	./.	./.	./.	./.	./.	./.	./.	./.	./.	./.	./.	./.	./.	./.	./.
3	74682323	.	T	INS:ME:L1HS	.	PASS	SVTYPE=L1HS;POLARITY=+	GT:TPM:UR	./.	./.	./.	./.	./.	./.	./.	./.	./.	./.	1/.:65.7:19	./.	./.	./.	./.	./.	./.	./.	./.	./.	./.	./.	./.	./.	./.	./.	./.	./.	./.	./.	./.	./.	./.	./.	./.	./.
3	75101216	.	T	INS:ME:L1HS	.	PASS	SVTYPE=L1HS;POLARITY=+	GT:TPM:UR	1/.:491.0:82	1/.:339.6:61	1/.:11.1:19	1/.:343.8:69	1/.:135.9:47	1/.:13.8:21	./.	./.	./.	1/.:409.5:220	1/.:905.0:407	1/.:11.2:36	1/.:19.7:16	./.	1/.:30.4:51	1/.:316.1:106	1/.:708.5:204	1/.:23.5:35	1/.:554.6:345	1/.:460.4:318	1/.:45.3:144	1/.:436.4:355	1/.:280.2:307	1/.:787.9:450	1/.:508.0:293	1/.:30.5:116	1/.:452.4:404	1/.:67.3:115	1/.:530.1:403	1/.:35.7:112	1/.:37.9:36	1/.:1066.4:242	1/.:42.7:60	1/.:389.9:201	1/.:388.8:221	1/.:688.3:166
3	75331563	.	A	INS:ME:SVA	.	PASS	SVTYPE=SVA;POLARITY=-	GT:TPM:UR	./.	./.	./.	./.	./.	./.	./.	./.	1/.:280.6:92	./.	1/.:36.2:28	./.	./.	./.	./.	./.	./.	./.	./.	./.	./.	./.	./.	./.	./.	./.	./.	./.	./.	./.	./.	./.	./.	./.	./.	./.
3	76230927	.	T	INS:ME:L1HS	.	PASS	SVTYPE=L1HS;POLARITY=-	GT:TPM:UR	./.	./.	./.	./.	./.	./.	./.	./.	./.	./.	./.	./.	./.	./.	./.	./.	./.	./.	./.	./.	./.	./.	./.	./.	./.	./.	./.	./.	./.	./.	./.	./.	./.	./.	1/.:28.5:12	./.
3	76345668	.	T	INS:ME:AluYb8	.	PASS	SVTYPE=AluYb8;POLARITY=+	GT:TPM:UR	./.	./.	1/.:187.4:37	./.	./.	./.	./.	./.	./.	./.	./.	./.	1/.:257.5:41	1/.:104.8:28	./.	1/.:258.7:63	./.	1/.:219.8:49	./.	./.	./.	1/.:148.2:133	1/.:257.0:128	1/.:167.9:131	./.	./.	./.	1/.:96.7:57	./.	1/.:111.9:71	./.	./.	./.	./.	./.	./.
3	78141671	.	A	INS:ME:AluYb8	.	PASS	SVTYPE=AluYb8;POLARITY=+	GT:TPM:UR	./.	./.	./.	./.	./.	./.	./.	./.	./.	./.	./.	./.	./.	./.	./.	1/.:115.1:40	./.	./.	./.	./.	./.	./.	./.	./.	./.	./.	./.	./.	./.	./.	./.	./.	./.	./.	./.	./.
3	78789443	.	A	INS:ME:AluYb8	.	PASS	SVTYPE=AluYb8;POLARITY=+	GT:TPM:UR	./.	./.	./.	./.	./.	./.	./.	./.	./.	./.	./.	./.	./.	1/.:133.3:32	./.	./.	./.	./.	./.	./.	./.	1/.:216.0:139	./.	./.	./.	./.	./.	./.	./.	./.	./.	./.	./.	./.	./.	./.
3	79216296	.	T	INS:ME:L1HS	.	PASS	SVTYPE=L1HS;POLARITY=+	GT:TPM:UR	1/.:114.5:35	1/.:353.1:80	./.	./.	1/.:22.0:17	1/.:10.5:21	./.	./.	./.	./.	./.	1/.:13.3:27	1/.:402.4:185	1/.:718.3:239	1/.:415.0:328	./.	./.	./.	./.	./.	./.	./.	./.	./.	./.	1/.:295.6:184	./.	./.	./.	./.	./.	./.	./.	./.	./.	./.
3	80370191	.	C	INS:ME:AluYb8	.	PASS	SVTYPE=AluYb8;POLARITY=-	GT:TPM:UR	1/.:34.4:20	./.	1/.:32.7:24	./.	1/.:20.0:12	1/.:34.6:21	./.	1/.:28.9:15	1/.:17.9:43	1/.:21.1:34	1/.:58.2:81	1/.:29.7:36	1/.:33.1:33	1/.:33.7:39	1/.:33.0:52	1/.:64.6:44	1/.:40.6:40	1/.:86.4:39	1/.:57.1:79	1/.:27.3:55	1/.:26.6:58	1/.:25.4:64	1/.:48.1:73	1/.:28.4:58	1/.:63.8:85	1/.:46.0:96	1/.:52.8:111	1/.:65.9:74	1/.:58.7:101	1/.:56.1:81	1/.:45.9:16	1/.:57.3:60	1/.:76.2:48	1/.:47.6:65	1/.:60.3:74	1/.:50.8:39
3	80590180	.	T	INS:ME:L1HS	.	PASS	SVTYPE=L1HS;POLARITY=-	GT:TPM:UR	./.	./.	1/.:38.0:36	./.	./.	./.	./.	./.	./.	./.	./.	./.	./.	./.	./.	./.	./.	./.	1/.:41.4:55	./.	./.	1/.:55.6:85	1/.:48.6:72	1/.:43.7:63	./.	./.	./.	1/.:48.7:33	./.	1/.:65.7:80	./.	1/.:370.1:109	1/.:264.3:68	1/.:34.9:46	./.	1/.:17.5:15
3	80964883	.	A	INS:ME:AluYb8	.	PASS	SVTYPE=AluYb8;POLARITY=+	GT:TPM:UR	./.	./.	./.	./.	./.	./.	./.	./.	./.	./.	./.	./.	./.	./.	./.	./.	./.	./.	./.	1/.:195.0:110	1/.:197.0:114	./.	./.	./.	./.	1/.:211.2:115	./.	./.	./.	./.	./.	./.	./.	./.	./.	./.
3	81991007	.	C	INS:ME:L1HS	.	PASS	SVTYPE=L1HS;POLARITY=-	GT:TPM:UR	./.	./.	./.	./.	./.	./.	./.	./.	./.	./.	./.	./.	./.	./.	./.	1/.:530.3:133	./.	1/.:83.7:34	./.	./.	./.	1/.:299.9:190	./.	1/.:151.1:131	./.	./.	./.	./.	./.	./.	./.	./.	./.	./.	./.	1/.:12.0:16
3	82144870	.	A	INS:ME:L1HS	.	PASS	SVTYPE=L1HS;POLARITY=-	GT:TPM:UR	1/.:86.9:49	1/.:183.3:52	1/.:30.0:35	1/.:185.6:43	./.	1/.:93.9:70	./.	./.	1/.:44.4:104	1/.:37.0:64	./.	1/.:99.6:123	1/.:66.3:71	1/.:46.7:44	1/.:34.7:89	./.	1/.:15.8:28	./.	1/.:69.7:109	1/.:32.2:43	./.	1/.:14.3:66	1/.:51.3:118	1/.:17.1:47	1/.:278.2:189	1/.:397.3:281	1/.:408.2:269	./.	1/.:223.6:194	1/.:12.3:44	1/.:204.8:25	./.	1/.:39.4:34	1/.:101.2:91	1/.:44.9:73	1/.:186.9:89
3	82615587	.	A	INS:ME:SVA	.	PASS	SVTYPE=SVA;POLARITY=+	GT:TPM:UR	./.	./.	1/.:86.7:42	./.	./.	./.	1/.:49.1:24	1/.:60.1:39	1/.:70.5:121	./.	./.	./.	./.	./.	./.	1/.:99.5:53	1/.:72.9:64	1/.:178.6:58	./.	./.	./.	./.	./.	./.	1/.:90.1:98	./.	./.	./.	1/.:68.1:89	./.	./.	./.	./.	./.	./.	./.
3	83613992	.	T	INS:ME:L1HS	.	PASS	SVTYPE=L1HS;POLARITY=+	GT:TPM:UR	1/.:27.5:23	1/.:50.5:23	./.	./.	./.	1/.:51.2:40	1/.:103.7:26	./.	1/.:93.5:193	./.	./.	./.	./.	./.	./.	./.	./.	./.	./.	./.	./.	./.	./.	./.	./.	1/.:42.0:85	./.	./.	./.	./.	./.	./.	./.	./.	1/.:29.3:42	1/.:28.3:22
3	84433384	.	T	INS:ME:L1HS	.	PASS	SVTYPE=L1HS;POLARITY=+	GT:TPM:UR	1/.:188.9:47	1/.:165.7:32	1/.:69.0:52	1/.:28.4:17	1/.:390.7:72	./.	./.	./.	./.	./.	1/.:94.5:112	1/.:10.7:25	./.	./.	1/.:207.6:146	./.	./.	1/.:43.4:13	./.	./.	1/.:12.6:30	./.	./.	./.	./.	./.	./.	1/.:132.6:66	1/.:11.8:53	1/.:163.3:106	1/.:280.7:32	./.	1/.:183.6:54	1/.:221.2:98	./.	1/.:245.9:68
3	84593289	.	A	INS:ME:L1HS	.	PASS	SVTYPE=L1HS;POLARITY=-	GT:TPM:UR	1/.:300.3:82	1/.:388.9:98	1/.:284.6:157	1/.:113.8:65	1/.:283.7:78	1/.:658.6:204	1/.:526.8:100	1/.:552.9:120	1/.:393.9:480	1/.:181.6:209	1/.:370.7:226	1/.:111.8:139	1/.:266.6:203	1/.:508.4:227	1/.:378.7:385	1/.:15.8:32	1/.:641.7:194	1/.:393.1:84	1/.:362.8:215	1/.:29.5:83	1/.:174.8:184	1/.:523.3:354	1/.:316.7:303	1/.:354.3:274	1/.:23.3:87	1/.:250.7:214	1/.:34.5:137	1/.:200.0:115	1/.:42.3:139	1/.:324.4:200	1/.:839.6:71	1/.:23.0:51	1/.:66.9:56	1/.:243.9:159	1/.:50.8:90	1/.:296.1:103
3	84832134	.	A	INS:ME:AluYb8	.	PASS	SVTYPE=AluYb8;POLARITY=+	GT:TPM:UR	./.	./.	./.	./.	./.	./.	./.	./.	./.	./.	./.	./.	./.	1/.:134.9:19	./.	1/.:144.6:29	./.	./.	1/.:109.7:72	1/.:144.8:81	./.	1/.:91.1:82	./.	./.	1/.:141.6:103	1/.:79.6:71	1/.:206.6:133	./.	./.	./.	1/.:161.2:12	./.	./.	./.	./.	./.
3	85576543	.	C	INS:ME:L1HS	.	PASS	SVTYPE=L1HS;POLARITY=+	GT:TPM:UR	./.	./.	./.	./.	./.	./.	./.	./.	./.	1/.:419.6:202	1/.:626.1:240	./.	./.	./.	./.	./.	./.	./.	./.	./.	./.	./.	./.	./.	./.	./.	./.	./.	./.	./.	./.	./.	./.	./.	./.	./.
3	85663370	.	A	INS:ME:L1HS	.	PASS	SVTYPE=L1HS;POLARITY=-	GT:TPM:UR	1/.:629.1:86	1/.:10.6:13	1/.:677.5:164	1/.:10.1:12	./.	1/.:24.7:35	1/.:723.5:90	1/.:459.4:70	1/.:387.5:272	./.	1/.:663.8:322	1/.:14.2:42	1/.:484.0:164	1/.:13.5:24	1/.:415.1:298	1/.:434.1:126	1/.:30.5:62	1/.:20.4:32	1/.:498.0:272	1/.:1227.7:500	1/.:402.3:313	1/.:567.8:372	1/.:517.5:351	1/.:398.1:302	1/.:795.0:353	1/.:588.2:316	1/.:61.7:202	1/.:38.9:88	1/.:68.7:188	1/.:20.2:78	1/.:21.9:21	1/.:29.1:71	1/.:32.0:52	1/.:28.4:76	1/.:54.2:103	1/.:45.0:79
3	85868014	.	C	INS:ME:L1HS	.	PASS	SVTYPE=L1HS;POLARITY=+	GT:TPM:UR	./.	./.	./.	1/.:118.6:42	1/.:64.7:40	1/.:43.4:34	./.	./.	./.	./.	./.	./.	./.	./.	./.	./.	./.	./.	./.	./.	./.	./.	./.	./.	./.	./.	./.	./.	./.	./.	./.	./.	./.	1/.:129.3:127	./.	1/.:82.5:35
3	86264951	.	A	INS:ME:L1HS	.	PASS	SVTYPE=L1HS;POLARITY=-	GT:TPM:UR	./.	./.	1/.:506.3:130	1/.:307.6:68	./.	1/.:384.8:154	1/.:748.0:59	1/.:26.7:18	1/.:191.5:245	1/.:774.4:446	1/.:289.6:199	1/.:434.2:246	1/.:13.4:36	./.	1/.:224.2:210	1/.:404.6:94	1/.:20.5:47	1/.:199.9:48	1/.:14.0:54	1/.:14.7:68	1/.:18.9:80	1/.:34.5:104	1/.:31.1:100	1/.:10.3:62	1/.:39.9:79	1/.:436.6:267	1/.:366.0:311	1/.:22.8:47	1/.:418.7:281	1/.:546.6:246	1/.:13.5:15	1/.:390.4:106	1/.:564.2:136	1/.:14.7:48	1/.:255.9:162	1/.:21.1:39
3	89022347	.	A	INS:ME:L1HS	.	PASS	SVTYPE=L1HS;POLARITY=-	GT:TPM:UR	1/.:57.2:18	1/.:66.4:15	./.	./.	1/.:16.1:18	./.	1/.:62.9:12	1/.:47.4:13	1/.:92.4:76	1/.:77.9:76	1/.:103.1:55	1/.:134.3:60	1/.:52.2:28	1/.:28.4:24	1/.:45.8:56	1/.:33.4:20	1/.:104.9:42	1/.:133.9:31	1/.:29.6:30	./.	./.	./.	1/.:39.2:50	1/.:43.0:39	./.	1/.:44.1:36	1/.:43.5:49	1/.:35.6:20	1/.:52.8:54	1/.:61.6:42	1/.:67.4:16	./.	./.	1/.:51.9:41	1/.:60.9:40	1/.:39.5:16
3	95236096	.	T	INS:ME:L1HS	.	PASS	SVTYPE=L1HS;POLARITY=+	GT:TPM:UR	./.	./.	./.	./.	./.	./.	./.	./.	./.	./.	./.	./.	./.	./.	./.	./.	./.	./.	./.	./.	./.	./.	./.	./.	./.	./.	./.	./.	1/.:42.1:74	./.	./.	./.	./.	./.	./.	./.
3	96596486	.	T	INS:ME:AluYb8	.	PASS	SVTYPE=AluYb8;POLARITY=-	GT:TPM:UR	./.	./.	./.	./.	./.	./.	./.	./.	./.	./.	./.	./.	./.	./.	./.	./.	1/.:115.0:48	./.	./.	./.	./.	./.	./.	./.	./.	./.	./.	./.	1/.:133.1:99	./.	1/.:106.8:20	./.	1/.:147.2:45	./.	./.	./.
3	96865725	.	A	INS:ME:AluYb8	.	PASS	SVTYPE=AluYb8;POLARITY=+	GT:TPM:UR	./.	./.	./.	./.	./.	1/.:102.0:21	./.	./.	./.	./.	./.	./.	./.	./.	./.	./.	./.	./.	./.	./.	./.	./.	./.	./.	./.	./.	./.	./.	./.	./.	./.	./.	./.	./.	./.	./.
3	97329532	.	T	INS:ME:L1HS	.	PASS	SVTYPE=L1HS;POLARITY=+	GT:TPM:UR	./.	./.	./.	./.	./.	./.	./.	./.	./.	1/.:243.3:122	./.	1/.:167.7:93	./.	./.	./.	./.	./.	./.	./.	./.	./.	./.	./.	./.	./.	./.	./.	./.	./.	./.	./.	./.	./.	./.	./.	./.
3	98375077	.	A	INS:ME:AluYb8	.	PASS	SVTYPE=AluYb8;POLARITY=+	GT:TPM:UR	1/.:108.8:14	1/.:357.3:36	./.	1/.:228.0:16	1/.:330.2:20	./.	1/.:321.9:28	./.	1/.:308.9:126	1/.:334.0:105	1/.:425.1:208	1/.:284.2:71	./.	./.	./.	./.	1/.:166.8:85	./.	1/.:194.7:116	1/.:14.1:14	1/.:234.2:155	1/.:329.7:200	1/.:174.7:106	1/.:135.1:115	1/.:258.5:133	1/.:162.7:117	1/.:332.0:221	./.	1/.:237.9:129	./.	./.	1/.:201.5:71	./.	1/.:270.9:118	./.	1/.:25.7:11
3	98775501	.	A	INS:ME:L1HS	.	PASS	SVTYPE=L1HS;POLARITY=-	GT:TPM:UR	1/.:71.0:28	1/.:195.1:38	./.	1/.:327.9:70	./.	1/.:158.9:68	1/.:475.9:85	1/.:393.4:71	1/.:101.0:148	./.	1/.:20.0:55	1/.:288.0:172	./.	./.	./.	1/.:11.2:22	1/.:241.3:112	1/.:30.8:24	1/.:422.7:222	1/.:341.0:210	1/.:316.2:237	1/.:419.8:288	1/.:21.5:75	1/.:20.0:45	./.	1/.:16.2:48	1/.:27.0:106	1/.:581.2:177	1/.:23.7:96	1/.:513.6:241	1/.:27.8:13	1/.:265.1:107	1/.:11.9:24	1/.:20.0:35	1/.:21.1:53	1/.:15.5:28
3	98834545	.	T	INS:ME:L1HS	.	PASS	SVTYPE=L1HS;POLARITY=+	GT:TPM:UR	./.	./.	./.	./.	./.	./.	./.	./.	./.	./.	./.	./.	./.	./.	./.	./.	./.	./.	./.	./.	./.	./.	./.	./.	./.	./.	./.	./.	./.	./.	./.	1/.:104.1:17	./.	./.	./.	./.
3	98912361	.	A	INS:ME:AluYb8	.	PASS	SVTYPE=AluYb8;POLARITY=+	GT:TPM:UR	./.	./.	1/.:78.3:20	./.	./.	./.	./.	./.	./.	./.	./.	1/.:61.8:24	./.	./.	./.	1/.:465.9:100	./.	1/.:125.4:40	./.	1/.:162.8:93	./.	1/.:160.3:89	./.	1/.:157.4:100	1/.:10.9:12	1/.:258.6:124	1/.:17.0:18	./.	1/.:15.7:18	./.	1/.:500.1:41	./.	1/.:158.5:36	./.	1/.:198.7:71	1/.:153.2:38
3	99854522	.	A	INS:ME:AluYb8	.	PASS	SVTYPE=AluYb8;POLARITY=+	GT:TPM:UR	./.	./.	./.	./.	1/.:31.1:13	./.	./.	./.	1/.:153.3:83	./.	1/.:68.5:95	./.	./.	./.	./.	./.	1/.:62.1:67	./.	./.	./.	./.	./.	./.	./.	./.	1/.:85.6:147	1/.:77.0:120	1/.:76.1:57	./.	./.	./.	./.	./.	./.	./.	./.
3	101279643	.	T	INS:ME:L1HS	.	PASS	SVTYPE=L1HS;POLARITY=+	GT:TPM:UR	./.	./.	./.	./.	./.	./.	./.	./.	./.	./.	./.	./.	./.	./.	./.	./.	1/.:348.1:103	./.	./.	./.	./.	./.	./.	./.	./.	./.	./.	./.	./.	./.	./.	./.	./.	./.	./.	./.
3	101406455	.	T	INS:ME:AluYb8	.	PASS	SVTYPE=AluYb8;POLARITY=+	GT:TPM:UR	./.	./.	./.	./.	./.	./.	./.	./.	./.	./.	./.	./.	./.	./.	./.	./.	1/.:350.2:96	./.	./.	./.	./.	./.	./.	./.	./.	./.	./.	./.	./.	./.	./.	./.	./.	./.	./.	./.
3	102543368	.	C	INS:ME:L1HS	.	PASS	SVTYPE=L1HS;POLARITY=+	GT:TPM:UR	./.	./.	1/.:40.5:21	1/.:64.6:13	./.	1/.:24.3:16	./.	./.	./.	./.	./.	./.	./.	./.	1/.:47.7:57	./.	./.	./.	./.	1/.:20.5:24	./.	1/.:21.1:27	1/.:35.1:30	./.	1/.:17.7:17	./.	./.	1/.:17.8:19	1/.:23.3:26	./.	./.	1/.:49.0:19	1/.:55.8:12	1/.:38.5:23	./.	./.
3	103171377	.	A	INS:ME:AluYb8	.	PASS	SVTYPE=AluYb8;POLARITY=+	GT:TPM:UR	./.	./.	./.	./.	./.	./.	./.	1/.:215.6:15	./.	./.	./.	./.	./.	./.	./.	./.	./.	./.	1/.:335.3:134	./.	1/.:189.3:146	1/.:134.9:121	1/.:273.7:108	1/.:357.3:213	./.	./.	./.	./.	./.	./.	./.	./.	./.	./.	./.	./.
3	104365730	.	C	INS:ME:L1HS	.	PASS	SVTYPE=L1HS;POLARITY=+	GT:TPM:UR	./.	./.	./.	./.	./.	./.	1/.:323.1:39	1/.:63.2:35	./.	./.	./.	./.	./.	./.	./.	./.	./.	./.	./.	./.	./.	./.	./.	./.	./.	./.	./.	./.	./.	./.	./.	./.	./.	./.	./.	./.
3	104943686	.	A	INS:ME:AluYb8	.	PASS	SVTYPE=AluYb8;POLARITY=-	GT:TPM:UR	./.	./.	./.	./.	./.	./.	./.	./.	./.	./.	./.	./.	./.	./.	./.	./.	./.	./.	./.	1/.:255.5:124	1/.:186.1:135	./.	1/.:191.2:113	./.	./.	./.	./.	./.	./.	./.	./.	./.	./.	./.	./.	./.
3	105814921	.	G	INS:ME:AluYb8	.	PASS	SVTYPE=AluYb8;POLARITY=-	GT:TPM:UR	./.	./.	./.	./.	./.	./.	./.	./.	./.	./.	./.	./.	./.	./.	./.	./.	./.	./.	./.	./.	./.	./.	./.	./.	./.	./.	./.	./.	./.	./.	./.	1/.:172.4:57	./.	./.	./.	./.
3	106289202	.	A	INS:ME:AluYb8	.	PASS	SVTYPE=AluYb8;POLARITY=+	GT:TPM:UR	./.	./.	1/.:85.9:29	./.	./.	./.	./.	1/.:105.8:18	1/.:105.6:67	1/.:124.7:43	1/.:401.9:141	1/.:105.9:36	./.	./.	./.	1/.:486.6:119	1/.:199.0:65	1/.:179.0:39	./.	./.	./.	1/.:12.9:11	./.	./.	./.	./.	./.	1/.:531.2:135	./.	1/.:238.7:94	./.	./.	./.	1/.:385.0:101	./.	1/.:409.7:73
3	108924701	.	A	INS:ME:L1HS	.	PASS	SVTYPE=L1HS;POLARITY=+	GT:TPM:UR	1/.:14.6:22	./.	1/.:16.7:41	1/.:14.0:21	1/.:12.4:20	./.	1/.:15.7:17	./.	./.	1/.:10.9:52	1/.:14.4:57	1/.:15.4:51	1/.:14.4:40	./.	1/.:10.6:63	1/.:10.9:20	1/.:16.3:42	./.	1/.:14.6:56	1/.:19.4:73	1/.:12.1:76	1/.:14.0:56	1/.:15.1:64	1/.:14.6:70	1/.:17.1:77	1/.:16.2:70	1/.:15.2:87	1/.:18.1:46	1/.:11.4:62	1/.:15.3:59	1/.:21.1:18	1/.:10.6:26	1/.:19.0:27	1/.:12.4:42	./.	1/.:20.3:31
3	108933400	.	C	INS:ME:L1HS	.	PASS	SVTYPE=L1HS;POLARITY=-	GT:TPM:UR	./.	./.	./.	./.	./.	./.	./.	./.	./.	./.	./.	./.	./.	./.	./.	./.	./.	./.	./.	1/.:65.9:14	./.	./.	./.	./.	./.	./.	./.	./.	./.	./.	./.	./.	./.	./.	./.	./.
3	109751755	.	T	INS:ME:L1HS	.	PASS	SVTYPE=L1HS;POLARITY=+	GT:TPM:UR	./.	./.	1/.:16.5:11	./.	./.	./.	./.	./.	./.	1/.:28.9:22	./.	./.	1/.:12.7:17	1/.:25.9:17	1/.:12.4:28	./.	./.	./.	./.	./.	./.	./.	./.	./.	./.	./.	./.	./.	./.	./.	./.	./.	./.	./.	./.	./.
3	110113847	.	C	INS:ME:AluYb8	.	PASS	SVTYPE=AluYb8;POLARITY=+	GT:TPM:UR	./.	./.	./.	./.	./.	./.	./.	1/.:136.3:22	./.	1/.:157.3:54	1/.:132.8:90	1/.:259.6:72	./.	1/.:136.9:26	1/.:163.6:64	./.	1/.:218.6:72	1/.:188.1:44	./.	./.	./.	./.	./.	./.	./.	1/.:293.3:125	1/.:123.1:123	./.	./.	./.	1/.:273.0:21	./.	1/.:156.3:46	./.	./.	./.
3	110819601	.	T	INS:ME:AluYb8	.	PASS	SVTYPE=AluYb8;POLARITY=+	GT:TPM:UR	./.	./.	1/.:143.1:29	./.	./.	./.	./.	./.	1/.:190.0:82	./.	./.	./.	./.	./.	1/.:128.7:48	./.	./.	./.	./.	./.	./.	1/.:202.6:114	./.	1/.:109.4:93	1/.:21.7:13	1/.:221.9:127	1/.:136.0:107	./.	1/.:223.0:126	1/.:144.8:108	./.	./.	./.	./.	./.	./.
3	111094135	.	A	INS:ME:AluYb8	.	PASS	SVTYPE=AluYb8;POLARITY=+	GT:TPM:UR	./.	./.	./.	./.	./.	./.	./.	./.	./.	./.	./.	./.	./.	./.	./.	./.	./.	./.	./.	./.	./.	./.	./.	./.	./.	./.	./.	./.	./.	./.	./.	./.	./.	./.	1/.:209.6:75	./.
3	111226377	.	G	INS:ME:AluYb8	.	PASS	SVTYPE=AluYb8;POLARITY=+	GT:TPM:UR	./.	./.	./.	./.	./.	./.	./.	1/.:173.1:17	1/.:12.5:12	1/.:146.0:49	./.	1/.:183.0:47	1/.:163.9:36	./.	1/.:178.5:71	./.	1/.:88.0:45	./.	1/.:105.4:69	1/.:80.1:69	1/.:92.6:75	1/.:132.9:78	1/.:131.7:79	./.	./.	1/.:75.9:70	./.	./.	./.	./.	1/.:234.3:18	1/.:226.1:57	1/.:210.4:82	./.	./.	./.
3	111271469	.	A	INS:ME:AluYb8	.	PASS	SVTYPE=AluYb8;POLARITY=+	GT:TPM:UR	1/.:158.4:23	1/.:234.1:24	./.	./.	1/.:252.5:25	./.	./.	./.	./.	./.	1/.:184.3:129	./.	./.	./.	./.	./.	./.	./.	./.	1/.:161.2:121	./.	./.	./.	./.	./.	1/.:179.2:127	1/.:156.9:129	./.	./.	./.	./.	./.	./.	./.	./.	./.
3	112070528	.	G	INS:ME:L1HS	.	PASS	SVTYPE=L1HS;POLARITY=-	GT:TPM:UR	./.	./.	./.	./.	./.	./.	./.	./.	./.	./.	./.	./.	./.	./.	./.	./.	./.	./.	./.	./.	./.	./.	./.	./.	./.	./.	./.	./.	./.	./.	./.	./.	./.	./.	1/.:54.4:11	./.
3	112262823	.	A	INS:ME:AluYb8	.	PASS	SVTYPE=AluYb8;POLARITY=+	GT:TPM:UR	./.	./.	./.	./.	./.	./.	./.	./.	./.	./.	./.	./.	./.	1/.:63.4:26	./.	./.	./.	./.	./.	./.	./.	./.	./.	./.	./.	./.	./.	./.	./.	./.	./.	1/.:247.9:75	1/.:292.2:51	1/.:89.0:56	./.	1/.:174.1:37
3	112466690	.	T	INS:ME:SVA	.	PASS	SVTYPE=SVA;POLARITY=-	GT:TPM:UR	1/.:701.9:59	./.	1/.:611.4:93	1/.:95.6:29	1/.:784.4:101	1/.:6.6:11	./.	./.	./.	./.	./.	./.	./.	1/.:6.6:17	1/.:14.9:31	1/.:336.3:81	./.	1/.:250.1:33	1/.:326.2:156	1/.:211.0:105	1/.:12.0:14	1/.:6.2:17	1/.:151.9:114	1/.:177.2:121	./.	./.	./.	1/.:501.8:109	1/.:419.8:180	1/.:307.5:133	1/.:4.8:5	./.	./.	./.	./.	./.
3	112521201	.	T	INS:ME:AluYb8	.	PASS	SVTYPE=AluYb8;POLARITY=-	GT:TPM:UR	./.	./.	./.	1/.:218.0:24	1/.:102.2:12	./.	./.	./.	./.	./.	./.	./.	./.	./.	./.	./.	./.	./.	./.	./.	./.	./.	1/.:121.2:80	1/.:149.7:103	./.	./.	./.	./.	./.	./.	./.	./.	./.	./.	./.	./.
3	112895156	.	A	INS:ME:L1HS	.	PASS	SVTYPE=L1HS;POLARITY=-	GT:TPM:UR	./.	./.	./.	./.	./.	1/.:136.9:14	./.	./.	./.	./.	./.	./.	./.	./.	./.	./.	./.	./.	./.	./.	./.	./.	./.	./.	./.	./.	./.	./.	./.	./.	./.	./.	./.	./.	./.	./.
3	113047143	.	T	INS:ME:AluYb8	.	PASS	SVTYPE=AluYb8;POLARITY=-	GT:TPM:UR	./.	./.	./.	1/.:125.5:22	1/.:80.7:11	./.	./.	./.	./.	./.	1/.:31.9:21	./.	./.	1/.:68.2:25	./.	./.	./.	./.	./.	1/.:316.2:144	1/.:220.2:164	1/.:12.3:20	1/.:290.3:124	1/.:207.2:138	./.	./.	./.	1/.:21.7:11	1/.:18.8:18	./.	./.	1/.:364.2:116	1/.:185.1:52	1/.:271.9:116	1/.:255.4:123	1/.:308.7:65
3	113177132	.	G	INS:ME:SVA	.	PASS	SVTYPE=SVA;POLARITY=+	GT:TPM:UR	1/.:661.0:123	1/.:571.7:160	1/.:794.2:250	1/.:623.9:127	1/.:585.3:128	1/.:540.7:163	1/.:311.8:98	1/.:716.7:138	1/.:716.5:498	1/.:891.2:395	1/.:894.7:391	1/.:707.0:313	1/.:633.1:268	1/.:714.8:260	1/.:499.6:414	1/.:1061.2:219	1/.:931.6:250	1/.:874.4:155	1/.:895.1:371	1/.:874.2:413	1/.:948.6:491	1/.:726.8:400	1/.:885.8:399	1/.:954.0:425	1/.:950.2:421	1/.:808.1:420	1/.:927.3:477	1/.:1030.3:294	1/.:876.2:422	1/.:1070.3:402	1/.:592.5:86	1/.:898.5:237	1/.:835.9:208	1/.:851.1:348	1/.:870.1:316	1/.:595.6:183
3	113275281	.	C	INS:ME:AluYb8	.	PASS	SVTYPE=AluYb8;POLARITY=-	GT:TPM:UR	./.	./.	./.	./.	./.	./.	1/.:164.5:17	1/.:174.7:25	./.	./.	./.	./.	./.	./.	./.	./.	./.	./.	./.	./.	./.	./.	./.	./.	./.	./.	./.	./.	./.	./.	./.	./.	./.	./.	1/.:136.7:60	./.
3	113730121	.	G	INS:ME:AluYb8	.	PASS	SVTYPE=AluYb8;POLARITY=-	GT:TPM:UR	./.	./.	./.	./.	./.	./.	./.	./.	./.	./.	./.	./.	./.	./.	./.	./.	./.	./.	./.	./.	./.	./.	./.	./.	1/.:60.8:74	./.	1/.:25.9:46	./.	./.	./.	./.	./.	./.	./.	./.	./.
3	113843301	.	T	INS:ME:L1HS	.	PASS	SVTYPE=L1HS;POLARITY=+	GT:TPM:UR	./.	./.	./.	./.	./.	./.	./.	./.	./.	./.	./.	./.	./.	./.	./.	./.	./.	./.	./.	./.	./.	./.	./.	./.	./.	./.	./.	./.	./.	./.	./.	./.	./.	./.	1/.:51.7:12	./.
3	115383076	.	T	INS:ME:AluYb8	.	PASS	SVTYPE=AluYb8;POLARITY=-	GT:TPM:UR	./.	./.	./.	./.	./.	./.	./.	./.	./.	./.	./.	./.	./.	./.	./.	./.	1/.:106.8:44	1/.:119.9:29	./.	./.	./.	./.	./.	./.	./.	./.	./.	./.	./.	./.	./.	./.	./.	./.	./.	./.
3	115494028	.	C	INS:ME:AluYb8	.	PASS	SVTYPE=AluYb8;POLARITY=-	GT:TPM:UR	1/.:39.2:11	1/.:152.3:23	1/.:51.9:19	1/.:62.7:16	1/.:108.8:18	1/.:164.2:26	1/.:85.3:15	1/.:63.3:12	1/.:116.9:82	1/.:133.0:78	./.	1/.:109.0:44	1/.:153.8:49	1/.:151.7:44	1/.:91.3:74	1/.:34.1:16	./.	./.	1/.:42.0:36	1/.:15.4:27	1/.:40.5:55	1/.:26.7:40	1/.:11.0:19	./.	1/.:17.4:34	1/.:24.7:33	1/.:12.1:27	1/.:12.5:21	1/.:71.4:70	1/.:11.5:29	./.	1/.:30.8:20	./.	1/.:31.5:32	1/.:12.6:18	1/.:15.7:16
3	116301665	.	C	INS:ME:L1HS	.	PASS	SVTYPE=L1HS;POLARITY=+	GT:TPM:UR	./.	./.	./.	./.	./.	./.	./.	./.	./.	./.	./.	./.	./.	./.	./.	./.	./.	./.	./.	./.	./.	./.	./.	./.	./.	./.	./.	./.	./.	./.	./.	./.	1/.:98.1:12	./.	./.	./.
3	116774522	.	T	INS:ME:AluYb8	.	PASS	SVTYPE=AluYb8;POLARITY=-	GT:TPM:UR	./.	./.	./.	./.	./.	./.	./.	./.	./.	./.	./.	./.	./.	./.	./.	./.	./.	./.	./.	./.	./.	./.	./.	./.	./.	./.	./.	./.	./.	./.	./.	./.	./.	./.	1/.:220.6:133	1/.:334.7:100
3	117193588	.	A	INS:ME:AluYb8	.	PASS	SVTYPE=AluYb8;POLARITY=+	GT:TPM:UR	./.	./.	./.	./.	./.	./.	./.	./.	./.	./.	./.	./.	./.	./.	./.	./.	./.	./.	./.	./.	./.	./.	./.	./.	./.	./.	./.	./.	./.	./.	1/.:222.1:12	1/.:109.6:44	./.	./.	./.	./.
3	117230482	.	T	INS:ME:L1HS	.	PASS	SVTYPE=L1HS;POLARITY=-	GT:TPM:UR	1/.:79.6:30	./.	1/.:99.6:54	./.	./.	./.	./.	./.	./.	./.	./.	./.	./.	./.	./.	./.	./.	./.	./.	./.	./.	./.	./.	./.	./.	./.	./.	./.	./.	./.	./.	./.	./.	./.	./.	./.
3	117351857	.	G	INS:ME:AluYb8	.	PASS	SVTYPE=AluYb8;POLARITY=-	GT:TPM:UR	./.	./.	./.	./.	./.	./.	./.	./.	./.	1/.:285.2:83	1/.:241.5:105	1/.:104.0:35	./.	./.	./.	./.	./.	./.	./.	./.	./.	./.	./.	./.	./.	1/.:274.5:156	1/.:218.9:156	./.	1/.:201.7:136	1/.:284.5:137	./.	1/.:348.3:85	./.	./.	./.	./.
3	119223851	.	G	INS:ME:L1HS	.	PASS	SVTYPE=L1HS;POLARITY=+	GT:TPM:UR	./.	./.	./.	./.	./.	./.	1/.:12.6:11	./.	./.	./.	./.	./.	./.	./.	./.	./.	./.	./.	./.	./.	./.	./.	./.	./.	./.	./.	./.	./.	./.	./.	./.	./.	./.	./.	./.	./.
3	119270720	.	A	INS:ME:L1HS	.	PASS	SVTYPE=L1HS;POLARITY=-	GT:TPM:UR	./.	./.	1/.:35.9:12	./.	./.	./.	./.	./.	./.	./.	./.	./.	./.	./.	./.	./.	./.	./.	./.	./.	./.	./.	./.	./.	./.	./.	./.	./.	./.	./.	./.	./.	./.	./.	./.	./.
3	120910330	.	G	INS:ME:SVA	.	PASS	SVTYPE=SVA;POLARITY=-	GT:TPM:UR	1/.:37.5:21	1/.:52.9:38	1/.:30.6:40	1/.:54.9:27	1/.:44.9:24	1/.:45.0:35	1/.:54.3:19	1/.:85.2:32	1/.:44.9:122	1/.:34.4:68	1/.:20.6:54	1/.:63.5:83	1/.:38.5:52	1/.:58.7:57	1/.:44.5:100	1/.:11.4:20	1/.:18.3:33	1/.:15.1:19	1/.:18.5:62	1/.:37.1:68	1/.:24.1:72	1/.:27.4:60	1/.:28.8:54	1/.:18.0:49	1/.:20.6:67	1/.:18.4:61	1/.:22.3:67	1/.:27.9:37	1/.:22.5:65	1/.:22.4:53	1/.:32.1:9	1/.:30.0:24	1/.:14.6:16	1/.:24.0:50	1/.:29.1:40	1/.:45.6:32
3	122500349	.	G	INS:ME:SVA	.	PASS	SVTYPE=SVA;POLARITY=-	GT:TPM:UR	1/.:9.8:18	1/.:10.1:28	1/.:6.2:25	1/.:6.4:13	1/.:8.5:19	1/.:4.9:15	./.	1/.:8.7:22	1/.:8.3:74	1/.:5.5:40	./.	1/.:7.3:42	1/.:6.4:38	1/.:6.5:36	1/.:5.8:55	./.	./.	./.	./.	./.	./.	./.	./.	./.	./.	./.	./.	./.	./.	./.	./.	./.	./.	./.	./.	1/.:5.3:14
3	123033701	.	T	INS:ME:L1HS	.	PASS	SVTYPE=L1HS;POLARITY=+	GT:TPM:UR	./.	./.	./.	./.	./.	./.	./.	./.	./.	./.	./.	./.	./.	./.	./.	./.	./.	./.	./.	./.	./.	./.	./.	./.	./.	1/.:78.9:100	1/.:79.1:116	./.	./.	./.	./.	./.	./.	./.	./.	./.
3	123408771	.	A	INS:ME:L1HS	.	PASS	SVTYPE=L1HS;POLARITY=+	GT:TPM:UR	./.	./.	./.	1/.:268.1:24	./.	./.	./.	./.	./.	./.	./.	./.	./.	./.	./.	./.	./.	./.	./.	./.	./.	./.	./.	./.	./.	./.	./.	./.	./.	./.	./.	./.	./.	./.	./.	./.
3	123590710	.	C	INS:ME:L1HS	.	PASS	SVTYPE=L1HS;POLARITY=+	GT:TPM:UR	1/.:356.7:95	1/.:28.8:30	1/.:436.5:146	1/.:555.4:132	1/.:444.8:101	1/.:439.4:176	1/.:16.3:18	1/.:10.4:15	1/.:53.5:147	1/.:513.2:305	1/.:19.2:70	1/.:500.9:266	1/.:18.9:54	1/.:23.4:60	1/.:35.8:123	1/.:457.6:154	1/.:377.5:176	1/.:628.7:147	1/.:296.8:193	1/.:507.4:318	1/.:725.8:429	1/.:353.7:264	1/.:208.0:208	1/.:277.4:213	1/.:36.5:93	./.	1/.:26.5:134	1/.:368.2:136	1/.:39.5:131	1/.:15.8:60	1/.:268.1:36	1/.:354.0:124	1/.:311.9:79	1/.:26.1:59	1/.:35.2:84	1/.:33.5:44
3	124175904	.	T	INS:ME:SVA	.	PASS	SVTYPE=SVA;POLARITY=-	GT:TPM:UR	./.	./.	./.	./.	./.	./.	./.	./.	./.	./.	./.	./.	./.	./.	./.	./.	./.	./.	./.	./.	./.	./.	./.	./.	./.	./.	./.	./.	1/.:29.2:45	1/.:35.8:39	./.	./.	./.	./.	./.	./.
3	124344143	.	A	INS:ME:L1HS	.	PASS	SVTYPE=L1HS;POLARITY=-	GT:TPM:UR	./.	./.	./.	./.	./.	./.	./.	./.	./.	./.	./.	./.	./.	./.	./.	1/.:111.3:17	./.	./.	./.	./.	./.	./.	./.	./.	./.	./.	./.	./.	./.	./.	./.	./.	./.	./.	./.	./.
3	124568671	.	A	INS:ME:AluYb8	.	PASS	SVTYPE=AluYb8;POLARITY=-	GT:TPM:UR	./.	./.	./.	./.	./.	./.	./.	./.	./.	1/.:123.2:57	1/.:99.5:86	./.	./.	./.	./.	./.	./.	./.	./.	./.	./.	./.	./.	./.	./.	./.	./.	./.	./.	./.	./.	./.	./.	./.	./.	./.
3	126317537	.	T	INS:ME:L1HS	.	PASS	SVTYPE=L1HS;POLARITY=+	GT:TPM:UR	./.	./.	./.	./.	./.	./.	./.	./.	./.	./.	./.	./.	./.	./.	./.	1/.:65.0:33	./.	./.	./.	./.	./.	./.	./.	./.	./.	./.	./.	./.	./.	./.	./.	./.	./.	./.	./.	./.
3	127015531	.	A	INS:ME:AluYb8	.	PASS	SVTYPE=AluYb8;POLARITY=-	GT:TPM:UR	1/.:93.6:16	1/.:239.0:27	1/.:233.0:53	1/.:182.1:31	1/.:60.7:18	1/.:205.3:38	1/.:267.4:14	./.	1/.:89.7:62	./.	1/.:71.2:70	./.	1/.:208.8:71	1/.:77.1:31	1/.:161.8:101	1/.:114.1:60	1/.:72.7:58	1/.:56.9:25	1/.:77.6:69	1/.:83.7:74	1/.:169.9:175	1/.:263.1:170	1/.:120.2:71	1/.:108.8:93	1/.:61.8:77	./.	./.	1/.:207.2:101	1/.:144.7:142	1/.:188.7:134	1/.:75.2:19	1/.:110.1:58	1/.:64.4:24	1/.:145.5:103	1/.:133.8:87	1/.:81.6:32
3	128076678	.	T	INS:ME:AluYb8	.	PASS	SVTYPE=AluYb8;POLARITY=-	GT:TPM:UR	1/.:44.0:14	./.	1/.:342.2:55	1/.:60.4:11	1/.:90.3:19	./.	./.	1/.:114.6:11	./.	1/.:134.2:51	./.	1/.:173.9:50	./.	./.	./.	./.	./.	./.	./.	./.	./.	./.	./.	./.	./.	./.	./.	1/.:182.0:63	./.	./.	1/.:238.6:13	1/.:189.4:54	./.	./.	./.	./.
3	129136670	.	A	INS:ME:AluYb8	.	PASS	SVTYPE=AluYb8;POLARITY=+	GT:TPM:UR	./.	./.	./.	./.	./.	./.	./.	./.	./.	./.	./.	./.	./.	./.	./.	./.	./.	./.	./.	./.	./.	./.	./.	./.	./.	./.	./.	./.	./.	./.	./.	./.	./.	./.	1/.:202.2:89	1/.:253.7:48
3	130586225	.	T	INS:ME:SVA	.	PASS	SVTYPE=SVA;POLARITY=+	GT:TPM:UR	1/.:198.3:71	1/.:247.7:83	1/.:7.4:22	1/.:5.6:19	1/.:10.7:14	1/.:16.1:25	1/.:15.4:23	1/.:7.6:23	1/.:8.1:63	1/.:222.0:222	1/.:7.5:38	1/.:157.1:153	1/.:8.8:29	1/.:225.9:136	1/.:12.6:71	1/.:6.8:21	1/.:167.1:109	./.	./.	1/.:121.6:164	1/.:137.4:260	1/.:9.3:50	1/.:8.9:44	./.	1/.:121.5:178	1/.:7.1:46	1/.:142.8:228	1/.:8.5:27	1/.:9.4:50	./.	1/.:125.3:32	1/.:6.1:18	1/.:122.0:76	1/.:7.5:30	1/.:126.7:124	1/.:7.3:21
3	130595640	.	G	INS:ME:SVA	.	PASS	SVTYPE=SVA;POLARITY=-	GT:TPM:UR	./.	./.	./.	./.	./.	./.	./.	./.	./.	1/.:184.9:103	./.	1/.:96.7:77	./.	./.	./.	./.	./.	./.	./.	./.	./.	./.	./.	./.	./.	./.	./.	./.	./.	./.	./.	./.	./.	./.	./.	./.
3	131012411	.	T	INS:ME:AluYb8	.	PASS	SVTYPE=AluYb8;POLARITY=-	GT:TPM:UR	./.	1/.:402.6:26	./.	./.	./.	./.	./.	./.	./.	./.	./.	./.	./.	./.	./.	./.	./.	./.	./.	./.	./.	./.	./.	./.	./.	1/.:160.7:90	1/.:213.8:128	./.	./.	./.	./.	./.	./.	./.	./.	./.
3	131069766	.	T	INS:ME:L1HS	.	PASS	SVTYPE=L1HS;POLARITY=+	GT:TPM:UR	1/.:948.8:150	1/.:324.3:53	1/.:461.5:185	1/.:128.3:46	1/.:325.5:71	1/.:11.6:22	./.	./.	./.	1/.:390.9:209	1/.:27.9:69	1/.:239.6:120	1/.:324.8:141	1/.:431.7:176	1/.:176.6:159	1/.:441.1:106	1/.:276.6:117	1/.:447.3:72	1/.:330.4:168	1/.:371.4:218	1/.:428.9:259	1/.:47.5:117	1/.:339.7:232	1/.:395.3:221	1/.:327.5:191	1/.:13.7:63	1/.:357.7:274	1/.:20.5:47	1/.:41.3:126	1/.:22.6:62	1/.:16.0:16	1/.:395.5:111	1/.:370.9:96	1/.:363.6:157	1/.:19.8:64	1/.:102.0:54
3	131837643	.	T	INS:ME:L1HS	.	PASS	SVTYPE=L1HS;POLARITY=-	GT:TPM:UR	./.	./.	./.	./.	./.	./.	./.	./.	./.	./.	1/.:22.8:44	./.	./.	./.	./.	./.	./.	./.	./.	./.	./.	./.	./.	./.	./.	./.	./.	./.	1/.:18.0:50	./.	./.	./.	./.	./.	./.	./.
3	133490356	.	T	INS:ME:AluYb8	.	PASS	SVTYPE=AluYb8;POLARITY=+	GT:TPM:UR	1/.:462.3:49	1/.:254.4:19	1/.:460.7:81	1/.:385.6:30	./.	1/.:269.4:49	./.	./.	1/.:227.7:96	1/.:145.3:72	1/.:499.0:241	./.	1/.:208.8:53	1/.:143.3:37	1/.:183.3:78	1/.:224.1:71	1/.:421.0:161	1/.:237.3:55	1/.:466.2:229	1/.:246.5:139	1/.:436.3:267	1/.:261.7:174	1/.:220.9:142	1/.:19.0:35	1/.:416.3:237	1/.:274.2:169	1/.:248.9:169	1/.:318.5:103	1/.:249.0:149	1/.:10.4:31	./.	1/.:244.8:89	1/.:296.3:63	1/.:577.9:225	1/.:137.9:95	1/.:203.7:52
3	137845386	.	T	INS:ME:SVA	.	PASS	SVTYPE=SVA;POLARITY=+	GT:TPM:UR	./.	./.	./.	./.	./.	./.	./.	1/.:3.4:12	./.	./.	./.	./.	./.	./.	./.	./.	./.	./.	./.	./.	./.	./.	./.	./.	./.	./.	./.	./.	./.	./.	./.	./.	./.	./.	./.	./.
3	139044426	.	C	INS:ME:L1HS	.	PASS	SVTYPE=L1HS;POLARITY=+	GT:TPM:UR	./.	./.	./.	./.	./.	./.	./.	./.	./.	./.	./.	./.	./.	1/.:10.4:14	1/.:224.0:246	./.	./.	./.	./.	./.	./.	./.	./.	./.	./.	./.	./.	./.	./.	./.	./.	./.	./.	./.	./.	./.
3	143121774	.	A	INS:ME:L1HS	.	PASS	SVTYPE=L1HS;POLARITY=-	GT:TPM:UR	./.	./.	./.	./.	./.	./.	./.	./.	./.	./.	./.	./.	./.	./.	./.	./.	./.	./.	./.	./.	./.	1/.:15.9:61	1/.:370.0:254	1/.:382.6:230	./.	./.	./.	./.	1/.:36.2:66	./.	./.	./.	./.	1/.:357.3:203	./.	1/.:227.2:103
3	144001580	.	T	INS:ME:AluYb8	.	PASS	SVTYPE=AluYb8;POLARITY=+	GT:TPM:UR	./.	./.	./.	./.	./.	./.	./.	./.	1/.:153.1:70	./.	./.	./.	./.	./.	./.	./.	./.	./.	./.	./.	./.	./.	./.	./.	./.	./.	./.	./.	./.	./.	./.	./.	./.	./.	./.	./.
3	144308220	.	T	INS:ME:AluYb8	.	PASS	SVTYPE=AluYb8;POLARITY=+	GT:TPM:UR	./.	1/.:57.5:12	./.	./.	1/.:65.9:22	./.	./.	./.	1/.:46.5:57	1/.:107.7:79	1/.:112.5:105	1/.:81.5:32	1/.:83.5:38	1/.:51.8:27	./.	./.	1/.:84.2:73	./.	1/.:357.8:239	./.	1/.:207.5:167	1/.:173.0:149	1/.:213.1:143	1/.:78.2:100	1/.:22.0:15	1/.:302.4:234	1/.:160.0:158	1/.:321.9:153	1/.:19.9:27	1/.:117.6:104	1/.:194.2:21	./.	./.	1/.:200.8:119	1/.:37.1:25	1/.:160.9:72
3	144610085	.	T	INS:ME:L1HS	.	PASS	SVTYPE=L1HS;POLARITY=-	GT:TPM:UR	./.	1/.:63.5:39	./.	1/.:243.5:66	1/.:756.1:205	1/.:194.1:81	./.	1/.:186.1:75	./.	./.	1/.:372.7:264	./.	./.	./.	1/.:308.5:318	1/.:73.0:67	1/.:398.0:179	1/.:11.8:17	1/.:15.7:55	1/.:19.9:73	./.	1/.:23.8:91	1/.:60.9:84	1/.:27.3:73	1/.:572.1:421	1/.:12.5:57	1/.:351.0:368	1/.:306.5:159	1/.:107.4:216	1/.:548.7:317	1/.:16.9:13	1/.:15.1:38	1/.:11.9:23	1/.:17.0:41	1/.:20.0:41	1/.:10.8:23
3	144899319	.	C	INS:ME:L1HS	.	PASS	SVTYPE=L1HS;POLARITY=+	GT:TPM:UR	./.	./.	1/.:144.6:95	./.	./.	./.	./.	./.	./.	./.	./.	./.	./.	./.	./.	./.	./.	./.	./.	./.	./.	./.	./.	./.	./.	./.	./.	./.	./.	./.	./.	./.	./.	./.	./.	./.
3	145813746	.	G	INS:ME:SVA	.	PASS	SVTYPE=SVA;POLARITY=+	GT:TPM:UR	1/.:188.2:65	1/.:316.8:93	1/.:303.8:140	1/.:175.6:56	1/.:63.1:54	1/.:367.4:106	1/.:215.8:50	1/.:309.0:82	1/.:270.3:253	1/.:234.7:228	1/.:199.5:174	1/.:340.0:190	1/.:236.6:134	1/.:306.0:135	1/.:248.3:267	1/.:128.5:72	1/.:167.7:107	1/.:209.2:68	1/.:191.8:195	1/.:194.3:183	1/.:166.1:235	1/.:150.5:176	1/.:120.3:182	1/.:122.8:167	1/.:194.8:199	1/.:165.5:194	1/.:184.3:214	1/.:225.8:129	1/.:147.2:183	1/.:196.1:171	1/.:46.6:19	1/.:211.4:100	1/.:232.6:94	1/.:184.7:166	1/.:163.5:136	1/.:66.0:52
3	146322854	.	A	INS:ME:L1HS	.	PASS	SVTYPE=L1HS;POLARITY=+	GT:TPM:UR	./.	./.	./.	./.	./.	./.	./.	./.	./.	./.	./.	./.	./.	./.	./.	./.	./.	./.	./.	./.	./.	./.	./.	./.	./.	./.	./.	./.	./.	./.	./.	1/.:77.5:11	./.	./.	./.	./.
3	146450580	.	A	INS:ME:L1HS	.	PASS	SVTYPE=L1HS;POLARITY=-	GT:TPM:UR	./.	./.	./.	./.	./.	./.	./.	./.	./.	./.	./.	./.	./.	1/.:18.7:12	./.	./.	./.	./.	./.	./.	./.	./.	./.	./.	./.	./.	./.	./.	./.	./.	./.	./.	./.	./.	./.	./.
3	147682179	.	A	INS:ME:L1HS	.	PASS	SVTYPE=L1HS;POLARITY=+	GT:TPM:UR	./.	./.	./.	./.	./.	./.	./.	./.	./.	1/.:98.2:23	./.	./.	./.	./.	./.	./.	./.	./.	./.	./.	./.	./.	./.	./.	./.	./.	./.	./.	./.	./.	./.	./.	./.	./.	./.	./.
3	147911652	.	T	INS:ME:AluYb8	.	PASS	SVTYPE=AluYb8;POLARITY=-	GT:TPM:UR	1/.:299.9:16	1/.:223.6:21	./.	./.	1/.:157.7:13	1/.:277.1:23	./.	1/.:145.1:13	./.	./.	1/.:232.4:135	1/.:206.3:48	./.	./.	./.	./.	1/.:175.8:75	./.	./.	./.	./.	./.	1/.:47.5:27	./.	./.	./.	1/.:21.0:17	1/.:237.7:68	1/.:276.1:137	1/.:490.4:210	1/.:209.2:16	1/.:322.5:77	1/.:264.1:64	./.	1/.:154.7:88	1/.:234.3:49
3	149163479	.	C	INS:ME:SVA	.	PASS	SVTYPE=SVA;POLARITY=-	GT:TPM:UR	./.	./.	./.	./.	./.	./.	./.	./.	./.	./.	./.	./.	./.	./.	./.	./.	./.	./.	./.	./.	./.	./.	./.	./.	./.	./.	./.	./.	./.	./.	./.	./.	1/.:5.3:15	./.	./.	./.
3	150210994	.	C	INS:ME:L1HS	.	PASS	SVTYPE=L1HS;POLARITY=-	GT:TPM:UR	1/.:301.6:193	1/.:1018.8:266	1/.:136.9:141	1/.:677.9:243	1/.:305.3:172	1/.:1069.2:394	1/.:13.2:19	1/.:12.6:25	1/.:26.6:167	1/.:122.6:234	1/.:845.0:612	1/.:211.8:334	1/.:518.3:386	1/.:396.1:232	1/.:905.3:719	1/.:775.8:313	1/.:448.5:280	1/.:123.9:97	1/.:92.6:235	1/.:38.5:168	1/.:21.7:126	1/.:369.9:559	1/.:65.3:217	1/.:26.9:132	1/.:511.6:532	1/.:121.4:294	1/.:269.9:558	1/.:609.4:339	1/.:575.3:602	1/.:1199.0:779	1/.:168.6:70	1/.:438.2:202	1/.:321.1:147	1/.:602.9:482	1/.:299.0:315	1/.:907.1:317
3	151688102	.	A	INS:ME:L1HS	.	PASS	SVTYPE=L1HS;POLARITY=-	GT:TPM:UR	./.	./.	./.	./.	./.	./.	./.	./.	./.	./.	./.	./.	./.	./.	./.	./.	1/.:380.1:112	1/.:268.2:57	./.	./.	./.	./.	./.	./.	./.	./.	./.	./.	./.	./.	./.	./.	./.	./.	./.	./.
3	151748017	.	A	INS:ME:AluYb8	.	PASS	SVTYPE=AluYb8;POLARITY=-	GT:TPM:UR	./.	./.	./.	./.	./.	./.	./.	./.	./.	./.	./.	./.	./.	./.	./.	./.	./.	./.	./.	./.	./.	./.	./.	./.	./.	./.	./.	./.	1/.:88.0:75	1/.:126.8:74	./.	./.	./.	./.	./.	./.
3	151787480	.	T	INS:ME:L1HS	.	PASS	SVTYPE=L1HS;POLARITY=-	GT:TPM:UR	1/.:349.4:70	./.	1/.:504.8:144	./.	./.	./.	./.	./.	./.	./.	./.	./.	./.	./.	./.	./.	1/.:637.3:131	1/.:328.8:50	./.	./.	./.	./.	./.	./.	./.	./.	./.	./.	./.	./.	./.	./.	./.	./.	./.	./.
3	151974669	.	G	INS:ME:AluYb8	.	PASS	SVTYPE=AluYb8;POLARITY=+	GT:TPM:UR	./.	./.	./.	./.	1/.:120.7:24	./.	./.	./.	./.	./.	./.	./.	./.	./.	./.	./.	./.	./.	./.	./.	./.	./.	./.	./.	./.	./.	./.	./.	./.	./.	./.	./.	./.	./.	./.	./.
3	152178369	.	A	INS:ME:L1HS	.	PASS	SVTYPE=L1HS;POLARITY=+	GT:TPM:UR	1/.:10.8:13	./.	./.	1/.:13.5:18	1/.:10.6:13	1/.:12.3:27	1/.:11.3:11	1/.:11.7:13	1/.:10.3:66	1/.:11.9:40	./.	1/.:11.0:43	./.	1/.:10.1:22	./.	./.	1/.:11.8:27	./.	./.	./.	1/.:10.5:57	./.	./.	./.	./.	./.	./.	./.	./.	./.	./.	./.	./.	./.	./.	./.
3	152218298	.	T	INS:ME:AluYb8	.	PASS	SVTYPE=AluYb8;POLARITY=+	GT:TPM:UR	./.	./.	./.	./.	./.	./.	./.	./.	./.	1/.:145.8:59	./.	1/.:206.0:45	./.	./.	./.	./.	./.	./.	1/.:201.6:126	./.	1/.:203.7:132	./.	1/.:27.0:17	./.	1/.:15.2:16	1/.:195.6:128	1/.:216.1:137	./.	./.	./.	1/.:146.2:30	./.	1/.:244.0:71	./.	1/.:199.0:94	./.
3	152701414	.	A	INS:ME:L1HS	.	PASS	SVTYPE=L1HS;POLARITY=+	GT:TPM:UR	1/.:75.3:11	./.	./.	./.	./.	./.	./.	./.	./.	./.	1/.:20.0:12	./.	./.	./.	./.	./.	./.	./.	./.	./.	./.	./.	./.	./.	./.	1/.:11.1:15	1/.:25.4:47	./.	./.	./.	./.	./.	./.	./.	./.	./.
3	153091083	.	C	INS:ME:L1HS	.	PASS	SVTYPE=L1HS;POLARITY=+	GT:TPM:UR	./.	./.	./.	./.	./.	./.	./.	./.	./.	1/.:97.0:100	1/.:119.5:98	./.	1/.:21.6:28	1/.:102.8:51	./.	./.	./.	./.	1/.:188.6:146	./.	1/.:132.1:127	./.	./.	./.	./.	./.	./.	./.	./.	./.	./.	./.	./.	1/.:207.6:113	./.	1/.:123.9:41
3	153708506	.	C	INS:ME:L1HS	.	PASS	SVTYPE=L1HS;POLARITY=+	GT:TPM:UR	./.	./.	./.	./.	./.	./.	./.	./.	1/.:22.9:15	./.	./.	./.	./.	./.	./.	./.	./.	./.	./.	./.	./.	./.	./.	./.	./.	./.	./.	./.	./.	./.	./.	./.	./.	./.	./.	./.
3	154869708	.	T	INS:ME:AluYb8	.	PASS	SVTYPE=AluYb8;POLARITY=-	GT:TPM:UR	./.	./.	./.	1/.:36.0:13	1/.:78.5:14	./.	./.	./.	./.	./.	./.	./.	./.	./.	./.	./.	1/.:264.7:87	1/.:184.8:40	./.	./.	./.	./.	./.	./.	./.	./.	./.	./.	./.	./.	./.	./.	./.	./.	./.	./.
3	156048670	.	T	INS:ME:L1HS	.	PASS	SVTYPE=L1HS;POLARITY=+	GT:TPM:UR	./.	./.	./.	./.	./.	./.	./.	./.	./.	./.	1/.:28.1:11	./.	./.	./.	./.	./.	./.	./.	./.	./.	./.	./.	./.	./.	./.	./.	./.	./.	./.	./.	./.	./.	./.	./.	./.	./.
3	157267907	.	A	INS:ME:L1HS	.	PASS	SVTYPE=L1HS;POLARITY=-	GT:TPM:UR	./.	./.	./.	./.	./.	./.	./.	./.	./.	./.	./.	./.	./.	./.	./.	./.	./.	./.	./.	./.	./.	1/.:14.5:43	./.	./.	./.	./.	./.	./.	./.	./.	./.	./.	./.	./.	./.	./.
3	157824428	.	G	INS:ME:SVA	.	PASS	SVTYPE=SVA;POLARITY=-	GT:TPM:UR	./.	./.	./.	./.	./.	./.	./.	./.	./.	./.	./.	1/.:41.7:20	./.	./.	./.	./.	./.	./.	./.	./.	./.	./.	./.	./.	./.	./.	./.	./.	./.	./.	./.	./.	./.	./.	./.	./.
3	157854367	.	A	INS:ME:L1HS	.	PASS	SVTYPE=L1HS;POLARITY=-	GT:TPM:UR	./.	./.	./.	./.	./.	./.	./.	./.	./.	1/.:221.0:144	./.	1/.:301.4:158	./.	./.	./.	./.	./.	./.	./.	./.	./.	./.	./.	./.	./.	./.	./.	./.	./.	./.	1/.:290.0:33	./.	1/.:201.8:65	./.	./.	./.
3	158223556	.	A	INS:ME:AluYb8	.	PASS	SVTYPE=AluYb8;POLARITY=+	GT:TPM:UR	./.	./.	./.	./.	./.	./.	./.	1/.:113.8:16	./.	./.	./.	./.	1/.:159.4:37	1/.:156.6:38	1/.:265.1:109	./.	./.	./.	./.	./.	./.	./.	./.	./.	./.	./.	./.	./.	./.	./.	./.	./.	./.	./.	1/.:186.0:87	1/.:224.6:36
3	158243292	.	A	INS:ME:L1HS	.	PASS	SVTYPE=L1HS;POLARITY=-	GT:TPM:UR	./.	./.	./.	./.	./.	./.	1/.:374.0:23	./.	./.	./.	./.	./.	./.	./.	./.	./.	./.	./.	./.	./.	./.	./.	./.	./.	./.	./.	./.	./.	./.	./.	./.	./.	./.	./.	./.	./.
3	159534244	.	A	INS:ME:AluYb8	.	PASS	SVTYPE=AluYb8;POLARITY=+	GT:TPM:UR	./.	./.	./.	./.	./.	./.	./.	./.	./.	./.	./.	./.	./.	./.	./.	./.	./.	./.	./.	./.	./.	./.	./.	./.	./.	./.	./.	./.	./.	./.	./.	1/.:133.1:51	./.	./.	./.	./.
3	162148444	.	A	INS:ME:L1HS	.	PASS	SVTYPE=L1HS;POLARITY=-	GT:TPM:UR	./.	./.	./.	./.	./.	./.	./.	./.	./.	1/.:214.9:131	./.	1/.:306.9:160	./.	./.	./.	./.	./.	./.	./.	./.	./.	./.	./.	./.	./.	./.	./.	./.	./.	./.	./.	./.	./.	./.	./.	./.
3	162848548	.	T	INS:ME:AluYb8	.	PASS	SVTYPE=AluYb8;POLARITY=+	GT:TPM:UR	./.	./.	./.	./.	./.	./.	./.	./.	./.	./.	./.	./.	./.	./.	./.	./.	./.	./.	./.	./.	./.	./.	./.	./.	./.	./.	./.	./.	./.	./.	./.	./.	./.	1/.:97.0:46	./.	1/.:57.4:21
3	163886483	.	A	INS:ME:AluYb8	.	PASS	SVTYPE=AluYb8;POLARITY=-	GT:TPM:UR	./.	./.	./.	./.	./.	./.	./.	./.	./.	./.	./.	./.	./.	./.	./.	./.	./.	./.	./.	./.	./.	./.	./.	./.	1/.:181.0:104	./.	./.	./.	./.	./.	./.	./.	./.	./.	./.	./.
3	164227582	.	A	INS:ME:AluYb8	.	PASS	SVTYPE=AluYb8;POLARITY=-	GT:TPM:UR	./.	./.	./.	./.	./.	./.	./.	./.	./.	./.	./.	./.	./.	./.	./.	./.	1/.:110.8:66	1/.:148.4:38	./.	./.	./.	./.	1/.:25.7:20	./.	./.	./.	./.	./.	1/.:226.7:141	1/.:107.9:88	./.	./.	./.	./.	./.	./.
3	166178947	.	T	INS:ME:AluYb8	.	PASS	SVTYPE=AluYb8;POLARITY=-	GT:TPM:UR	./.	./.	./.	./.	./.	./.	./.	./.	./.	./.	./.	./.	./.	./.	./.	./.	./.	./.	./.	./.	./.	./.	./.	./.	./.	./.	./.	./.	./.	./.	./.	1/.:169.3:71	./.	./.	./.	./.
3	166595356	.	G	INS:ME:AluYb8	.	PASS	SVTYPE=AluYb8;POLARITY=+	GT:TPM:UR	./.	./.	./.	./.	./.	1/.:44.9:13	./.	./.	1/.:67.9:54	./.	./.	./.	1/.:56.0:24	./.	1/.:80.4:42	./.	./.	./.	./.	1/.:483.0:216	1/.:228.6:140	./.	./.	./.	./.	./.	./.	1/.:218.3:63	./.	1/.:181.3:104	1/.:260.1:20	./.	1/.:474.0:73	./.	./.	./.
3	167306722	.	T	INS:ME:L1HS	.	PASS	SVTYPE=L1HS;POLARITY=-	GT:TPM:UR	./.	./.	./.	./.	./.	./.	./.	./.	./.	./.	./.	./.	./.	./.	./.	./.	./.	./.	./.	./.	./.	./.	./.	./.	./.	./.	./.	./.	1/.:92.6:77	./.	./.	./.	./.	./.	./.	./.
3	167498877	.	A	INS:ME:AluYb8	.	PASS	SVTYPE=AluYb8;POLARITY=-	GT:TPM:UR	./.	./.	./.	./.	./.	./.	./.	./.	./.	./.	./.	./.	./.	./.	./.	./.	./.	./.	./.	./.	./.	./.	1/.:166.5:105	1/.:248.2:125	./.	./.	./.	./.	./.	./.	./.	./.	./.	./.	./.	./.
3	169257506	.	T	INS:ME:L1HS	.	PASS	SVTYPE=L1HS;POLARITY=+	GT:TPM:UR	./.	./.	./.	./.	./.	./.	1/.:95.5:31	./.	1/.:39.8:129	./.	./.	./.	./.	./.	./.	./.	./.	./.	./.	./.	./.	./.	./.	./.	./.	./.	./.	./.	./.	./.	./.	./.	./.	./.	./.	./.
3	169269950	.	T	INS:ME:L1HS	.	PASS	SVTYPE=L1HS;POLARITY=+	GT:TPM:UR	./.	./.	./.	./.	./.	1/.:22.8:21	./.	./.	1/.:14.3:48	./.	1/.:33.1:108	1/.:11.0:33	./.	./.	1/.:36.0:55	1/.:20.0:37	1/.:33.1:72	1/.:25.3:45	1/.:24.9:84	1/.:846.0:444	1/.:22.5:105	1/.:816.7:439	1/.:766.0:393	1/.:843.7:389	1/.:46.1:114	1/.:24.9:89	1/.:63.8:181	1/.:583.3:212	1/.:60.2:182	1/.:1363.8:431	1/.:20.2:18	1/.:25.1:59	1/.:33.1:50	1/.:49.2:86	1/.:1050.1:351	1/.:872.0:166
3	169270585	.	G	INS:ME:AluYb8	.	PASS	SVTYPE=AluYb8;POLARITY=-	GT:TPM:UR	1/.:195.2:17	1/.:237.4:24	1/.:151.6:32	./.	./.	1/.:268.1:31	./.	./.	./.	./.	./.	./.	./.	./.	1/.:81.0:57	1/.:223.1:87	1/.:211.9:94	1/.:399.9:57	./.	./.	./.	./.	1/.:15.9:15	./.	./.	./.	./.	./.	1/.:129.9:120	./.	./.	1/.:177.1:66	./.	1/.:441.1:200	1/.:200.9:103	1/.:118.4:54
3	169524306	.	T	INS:ME:AluYb8	.	PASS	SVTYPE=AluYb8;POLARITY=-	GT:TPM:UR	1/.:150.4:20	1/.:204.1:24	./.	./.	./.	./.	./.	./.	1/.:164.4:75	./.	./.	./.	./.	./.	./.	./.	./.	./.	./.	./.	./.	./.	./.	./.	./.	./.	./.	./.	./.	./.	./.	./.	./.	./.	./.	./.
3	172295716	.	T	INS:ME:L1HS	.	PASS	SVTYPE=L1HS;POLARITY=+	GT:TPM:UR	./.	./.	./.	./.	./.	./.	./.	./.	./.	./.	./.	./.	./.	./.	./.	./.	./.	./.	./.	./.	./.	./.	./.	./.	./.	./.	./.	1/.:42.7:13	./.	./.	./.	./.	./.	./.	./.	./.
3	172402812	.	C	INS:ME:SVA	.	PASS	SVTYPE=SVA;POLARITY=-	GT:TPM:UR	./.	./.	1/.:51.7:25	./.	./.	./.	./.	./.	./.	./.	./.	1/.:47.1:34	./.	./.	./.	./.	./.	./.	./.	1/.:19.0:36	./.	./.	./.	./.	./.	1/.:25.5:39	./.	1/.:43.0:32	./.	1/.:16.5:23	./.	./.	./.	./.	./.	./.
3	172408740	.	T	INS:ME:AluYb8	.	PASS	SVTYPE=AluYb8;POLARITY=-	GT:TPM:UR	./.	./.	./.	1/.:228.7:23	1/.:114.8:19	./.	./.	./.	./.	./.	./.	./.	./.	./.	./.	./.	./.	./.	./.	./.	./.	./.	./.	./.	./.	./.	./.	./.	1/.:123.2:108	./.	./.	./.	./.	1/.:153.3:83	./.	./.
3	173305622	.	T	INS:ME:AluYb8	.	PASS	SVTYPE=AluYb8;POLARITY=-	GT:TPM:UR	./.	./.	./.	./.	./.	./.	./.	./.	1/.:124.0:59	./.	./.	./.	1/.:227.9:45	./.	1/.:158.5:67	./.	./.	./.	./.	./.	./.	./.	./.	./.	./.	./.	./.	./.	./.	./.	./.	./.	./.	./.	./.	./.
3	174410735	.	G	INS:ME:AluYb8	.	PASS	SVTYPE=AluYb8;POLARITY=-	GT:TPM:UR	1/.:205.6:28	1/.:149.9:17	1/.:110.0:24	1/.:107.1:17	./.	1/.:117.4:20	./.	./.	./.	./.	./.	./.	1/.:38.3:19	1/.:154.2:36	1/.:16.9:13	1/.:94.4:33	./.	1/.:293.1:46	./.	./.	./.	./.	1/.:114.9:67	./.	./.	1/.:142.3:83	./.	./.	1/.:135.8:76	1/.:241.0:93	./.	./.	./.	1/.:144.1:68	./.	1/.:111.6:36
3	174776953	.	T	INS:ME:AluYb8	.	PASS	SVTYPE=AluYb8;POLARITY=-	GT:TPM:UR	./.	./.	./.	./.	./.	./.	./.	./.	./.	./.	./.	./.	./.	./.	./.	./.	./.	./.	./.	./.	./.	./.	./.	./.	./.	./.	./.	./.	./.	./.	./.	./.	./.	./.	1/.:163.7:89	1/.:121.3:58
3	175677986	.	A	INS:ME:L1HS	.	PASS	SVTYPE=L1HS;POLARITY=-	GT:TPM:UR	./.	1/.:15.3:15	./.	./.	./.	1/.:24.7:35	1/.:72.3:16	1/.:15.4:15	1/.:17.4:69	1/.:378.9:218	1/.:1016.6:375	1/.:546.3:252	1/.:10.9:31	1/.:11.0:24	1/.:15.2:64	1/.:440.0:101	1/.:14.2:32	1/.:31.7:13	./.	1/.:14.0:43	1/.:12.0:54	1/.:17.6:71	1/.:37.4:77	./.	1/.:14.3:58	1/.:511.5:256	1/.:20.3:83	1/.:25.5:31	1/.:18.3:75	1/.:25.1:48	1/.:544.6:54	1/.:19.7:38	1/.:418.5:127	./.	1/.:407.1:159	1/.:20.3:27
3	176091316	.	T	INS:ME:L1HS	.	PASS	SVTYPE=L1HS;POLARITY=+	GT:TPM:UR	./.	1/.:20.6:13	./.	./.	./.	./.	./.	1/.:39.3:28	./.	1/.:61.9:97	1/.:52.7:114	1/.:39.7:51	1/.:30.4:57	1/.:23.9:44	1/.:36.6:94	./.	1/.:22.9:22	1/.:14.9:14	1/.:138.0:171	1/.:65.0:137	1/.:145.5:185	1/.:97.6:165	1/.:60.2:108	1/.:79.8:107	1/.:133.0:147	1/.:58.3:85	1/.:79.7:169	1/.:45.4:61	1/.:149.1:204	1/.:43.9:89	1/.:83.5:26	1/.:74.4:55	1/.:75.1:48	1/.:100.3:110	1/.:33.5:58	1/.:68.5:61
3	176228598	.	A	INS:ME:AluYb8	.	PASS	SVTYPE=AluYb8;POLARITY=+	GT:TPM:UR	./.	./.	./.	./.	./.	./.	./.	./.	./.	./.	1/.:149.6:110	./.	./.	./.	./.	./.	./.	./.	./.	./.	./.	./.	./.	./.	./.	./.	./.	./.	1/.:170.1:146	./.	./.	./.	./.	./.	./.	./.
3	176609227	.	C	INS:ME:AluYb8	.	PASS	SVTYPE=AluYb8;POLARITY=-	GT:TPM:UR	1/.:84.0:14	1/.:33.2:13	1/.:97.5:40	1/.:136.2:17	1/.:50.3:16	1/.:36.6:20	1/.:215.9:21	1/.:18.4:13	1/.:91.3:91	1/.:119.5:58	1/.:19.9:37	1/.:180.3:62	1/.:41.8:21	1/.:80.7:36	1/.:65.3:51	1/.:77.2:22	1/.:53.9:24	1/.:37.2:15	1/.:22.0:23	1/.:21.8:31	1/.:26.4:37	1/.:96.3:56	./.	1/.:33.5:35	1/.:18.6:24	1/.:52.1:36	1/.:27.3:44	./.	1/.:22.9:36	1/.:10.9:24	./.	1/.:115.8:32	./.	1/.:33.4:29	1/.:33.3:26	1/.:52.5:18
3	176654606	.	A	INS:ME:AluYb8	.	PASS	SVTYPE=AluYb8;POLARITY=-	GT:TPM:UR	./.	./.	./.	./.	./.	./.	./.	./.	./.	./.	./.	./.	./.	./.	./.	./.	./.	./.	./.	./.	./.	./.	1/.:21.1:13	./.	./.	./.	./.	./.	./.	./.	./.	./.	./.	./.	./.	./.
3	176990164	.	A	INS:ME:SVA	.	PASS	SVTYPE=SVA;POLARITY=-	GT:TPM:UR	./.	./.	./.	./.	1/.:102.8:34	./.	./.	./.	./.	1/.:69.5:93	./.	1/.:60.1:62	1/.:121.2:64	1/.:69.5:54	1/.:68.2:110	./.	1/.:52.8:39	./.	./.	1/.:28.5:51	./.	./.	./.	./.	./.	1/.:19.5:51	1/.:46.7:81	./.	./.	./.	1/.:31.3:6	./.	1/.:17.1:24	./.	./.	./.
3	177673741	.	G	INS:ME:SVA	.	PASS	SVTYPE=SVA;POLARITY=-	GT:TPM:UR	./.	./.	./.	./.	./.	./.	./.	./.	./.	./.	./.	./.	./.	./.	./.	./.	./.	./.	./.	./.	./.	./.	1/.:49.6:65	./.	./.	./.	./.	./.	./.	./.	./.	./.	./.	./.	./.	./.
3	178111046	.	A	INS:ME:AluYb8	.	PASS	SVTYPE=AluYb8;POLARITY=+	GT:TPM:UR	1/.:184.0:21	1/.:264.1:20	1/.:210.7:49	1/.:210.4:29	./.	1/.:199.5:43	./.	1/.:49.7:12	./.	./.	1/.:17.3:20	./.	./.	1/.:120.4:29	./.	./.	1/.:172.3:75	1/.:368.9:62	./.	1/.:328.8:141	./.	1/.:186.7:134	./.	1/.:186.6:121	1/.:10.6:17	1/.:445.9:240	1/.:221.5:135	1/.:181.8:65	1/.:14.0:21	1/.:169.9:102	1/.:276.6:28	./.	1/.:154.9:52	1/.:206.0:109	1/.:252.8:112	1/.:140.7:36
3	178991947	.	T	INS:ME:SVA	.	PASS	SVTYPE=SVA;POLARITY=+	GT:TPM:UR	./.	./.	./.	./.	./.	./.	./.	./.	./.	./.	./.	./.	./.	./.	./.	./.	./.	./.	./.	./.	./.	1/.:59.3:71	./.	1/.:62.2:75	1/.:43.2:65	./.	1/.:45.3:98	./.	./.	./.	./.	./.	./.	./.	./.	./.
3	180171408	.	A	INS:ME:AluYb8	.	PASS	SVTYPE=AluYb8;POLARITY=+	GT:TPM:UR	./.	./.	./.	./.	./.	./.	./.	./.	./.	1/.:17.4:28	./.	1/.:48.8:49	1/.:26.4:25	1/.:20.1:19	./.	./.	1/.:43.4:45	./.	1/.:37.0:64	./.	./.	./.	./.	./.	./.	./.	./.	./.	./.	./.	./.	1/.:37.9:30	./.	1/.:34.3:41	./.	1/.:18.0:17
3	180190411	.	A	INS:ME:AluYb8	.	PASS	SVTYPE=AluYb8;POLARITY=+	GT:TPM:UR	./.	1/.:77.0:16	1/.:164.2:28	./.	./.	./.	./.	./.	./.	1/.:161.0:62	1/.:10.8:11	1/.:253.5:77	1/.:119.3:37	1/.:124.4:41	./.	1/.:180.2:61	1/.:66.1:47	1/.:300.0:61	1/.:285.3:148	1/.:20.2:11	1/.:175.9:121	1/.:165.2:115	1/.:24.1:27	1/.:233.8:137	./.	1/.:161.9:107	1/.:208.1:130	./.	1/.:12.5:12	./.	./.	1/.:171.4:50	./.	1/.:132.3:90	./.	1/.:252.5:54
3	180484095	.	A	INS:ME:AluYb8	.	PASS	SVTYPE=AluYb8;POLARITY=-	GT:TPM:UR	./.	./.	1/.:11.2:11	./.	./.	./.	./.	./.	1/.:11.6:32	./.	1/.:18.7:50	./.	1/.:20.5:18	./.	1/.:26.2:49	1/.:40.6:44	1/.:15.6:31	1/.:47.4:41	1/.:15.3:37	1/.:19.4:57	1/.:21.3:54	1/.:46.6:103	./.	1/.:24.6:77	1/.:29.4:61	1/.:16.8:51	1/.:42.4:122	./.	1/.:42.6:97	1/.:17.9:40	./.	./.	1/.:26.7:21	1/.:44.3:79	1/.:25.9:39	1/.:43.9:47
3	180525416	.	A	INS:ME:AluYb8	.	PASS	SVTYPE=AluYb8;POLARITY=-	GT:TPM:UR	./.	./.	./.	./.	./.	./.	./.	./.	./.	./.	./.	./.	./.	./.	./.	./.	./.	./.	./.	./.	./.	./.	./.	./.	./.	./.	./.	./.	./.	./.	./.	./.	./.	./.	1/.:312.0:101	./.
3	181192826	.	T	INS:ME:L1HS	.	PASS	SVTYPE=L1HS;POLARITY=+	GT:TPM:UR	./.	./.	./.	./.	./.	1/.:13.5:20	./.	./.	./.	1/.:12.3:30	./.	./.	./.	1/.:11.7:17	1/.:20.8:39	./.	./.	./.	./.	./.	./.	./.	./.	./.	./.	./.	./.	./.	./.	./.	./.	./.	./.	./.	./.	./.
3	181994856	.	A	INS:ME:AluYb8	.	PASS	SVTYPE=AluYb8;POLARITY=-	GT:TPM:UR	1/.:54.4:15	1/.:114.2:27	./.	./.	./.	./.	./.	./.	./.	./.	./.	./.	./.	./.	1/.:57.6:54	./.	./.	./.	1/.:244.5:113	./.	./.	1/.:11.6:18	./.	./.	1/.:253.0:125	1/.:519.5:241	1/.:437.1:248	./.	1/.:231.5:132	1/.:167.6:108	./.	./.	./.	./.	1/.:172.3:88	./.
3	183433065	.	T	INS:ME:SVA	.	PASS	SVTYPE=SVA;POLARITY=-	GT:TPM:UR	1/.:1287.2:93	./.	1/.:810.6:184	./.	./.	1/.:243.6:72	./.	./.	./.	./.	./.	./.	1/.:670.4:177	1/.:612.3:130	1/.:6.2:25	./.	./.	./.	./.	./.	./.	./.	./.	./.	./.	./.	./.	./.	./.	./.	./.	./.	./.	./.	./.	./.
3	184722248	.	G	INS:ME:SVA	.	PASS	SVTYPE=SVA;POLARITY=-	GT:TPM:UR	./.	./.	./.	./.	./.	./.	./.	./.	./.	1/.:5.6:17	./.	./.	./.	./.	./.	1/.:11.7:15	./.	./.	./.	./.	./.	./.	./.	./.	./.	./.	./.	./.	./.	./.	./.	./.	./.	./.	./.	./.
3	185662743	.	A	INS:ME:AluYb8	.	PASS	SVTYPE=AluYb8;POLARITY=+	GT:TPM:UR	./.	./.	./.	./.	./.	1/.:20.5:12	./.	./.	./.	1/.:11.0:16	./.	1/.:11.9:20	1/.:10.1:12	1/.:13.6:12	1/.:10.5:21	./.	./.	./.	./.	./.	./.	./.	./.	./.	./.	./.	./.	./.	./.	./.	./.	./.	./.	./.	./.	./.
3	186372121	.	C	INS:ME:L1HS	.	PASS	SVTYPE=L1HS;POLARITY=+	GT:TPM:UR	1/.:12.9:23	1/.:102.2:45	1/.:203.5:150	1/.:325.4:92	1/.:476.1:146	1/.:874.7:262	1/.:707.8:125	1/.:415.1:128	1/.:634.8:753	1/.:419.9:357	1/.:75.7:177	1/.:502.3:365	1/.:342.0:220	1/.:489.4:290	1/.:305.5:321	1/.:43.9:77	1/.:453.5:235	1/.:110.4:65	1/.:437.9:356	1/.:1160.9:697	1/.:598.5:452	1/.:897.1:625	1/.:878.6:602	1/.:1230.7:735	1/.:433.7:366	1/.:234.4:310	1/.:436.1:510	1/.:928.3:337	1/.:1021.6:748	1/.:921.3:559	1/.:64.1:47	1/.:780.1:305	1/.:145.0:134	1/.:1066.8:468	1/.:964.8:452	1/.:813.8:238
3	186591104	.	G	INS:ME:SVA	.	PASS	SVTYPE=SVA;POLARITY=+	GT:TPM:UR	1/.:82.2:39	1/.:74.2:62	1/.:62.7:82	1/.:53.4:39	1/.:79.3:44	1/.:85.0:63	1/.:154.4:48	1/.:65.9:46	1/.:74.6:177	1/.:63.3:176	1/.:89.5:158	1/.:83.0:113	1/.:74.0:83	1/.:57.6:79	1/.:73.1:151	1/.:71.0:68	1/.:74.6:98	1/.:93.2:51	1/.:27.2:65	1/.:52.9:110	1/.:73.5:167	1/.:59.8:119	1/.:79.7:134	1/.:65.0:138	1/.:88.9:187	1/.:85.3:151	1/.:84.1:206	1/.:88.3:81	1/.:70.8:166	1/.:56.7:135	1/.:69.9:14	1/.:77.4:84	1/.:80.4:79	1/.:55.5:118	1/.:75.1:123	1/.:84.6:72
3	186603323	.	A	INS:ME:SVA	.	PASS	SVTYPE=SVA;POLARITY=-	GT:TPM:UR	./.	./.	./.	./.	./.	./.	./.	./.	./.	./.	./.	./.	./.	./.	./.	./.	./.	./.	./.	./.	./.	./.	./.	./.	./.	./.	./.	./.	./.	1/.:6.8:22	1/.:4.0:5	./.	1/.:5.0:12	./.	./.	./.
3	186957947	.	T	INS:ME:AluYb8	.	PASS	SVTYPE=AluYb8;POLARITY=-	GT:TPM:UR	./.	./.	1/.:230.4:28	1/.:248.6:20	1/.:366.5:22	./.	1/.:193.3:13	1/.:183.6:26	./.	./.	./.	1/.:174.4:40	./.	1/.:250.1:38	./.	./.	1/.:323.9:104	./.	1/.:26.1:13	1/.:222.9:113	./.	./.	1/.:14.9:11	./.	./.	./.	./.	./.	./.	./.	./.	1/.:340.7:58	1/.:298.8:42	1/.:248.3:101	./.	1/.:273.3:59
3	187191498	.	T	INS:ME:AluYb8	.	PASS	SVTYPE=AluYb8;POLARITY=+	GT:TPM:UR	./.	./.	./.	./.	./.	./.	./.	./.	./.	./.	./.	./.	1/.:53.2:16	./.	1/.:28.8:28	./.	./.	./.	./.	./.	./.	./.	./.	./.	./.	./.	./.	./.	./.	./.	./.	./.	./.	./.	./.	./.
3	187558302	.	T	INS:ME:AluYb8	.	PASS	SVTYPE=AluYb8;POLARITY=+	GT:TPM:UR	1/.:142.4:22	1/.:279.5:37	./.	1/.:130.8:17	1/.:192.5:30	./.	1/.:99.7:15	./.	1/.:107.3:77	./.	./.	./.	./.	./.	1/.:90.5:50	1/.:86.1:29	1/.:247.0:117	1/.:323.7:58	./.	./.	./.	1/.:377.2:172	1/.:109.8:98	1/.:316.6:172	1/.:148.6:93	1/.:21.5:12	1/.:12.4:24	./.	1/.:126.8:103	1/.:126.3:80	./.	1/.:157.7:68	./.	./.	1/.:130.7:75	./.
3	187627010	.	A	INS:ME:AluYb8	.	PASS	SVTYPE=AluYb8;POLARITY=+	GT:TPM:UR	./.	./.	./.	./.	./.	./.	./.	./.	./.	./.	./.	./.	./.	./.	./.	./.	./.	./.	./.	./.	./.	./.	./.	./.	./.	1/.:112.1:132	1/.:104.0:126	./.	./.	./.	./.	./.	./.	./.	./.	./.
3	187835313	.	A	INS:ME:L1HS	.	PASS	SVTYPE=L1HS;POLARITY=-	GT:TPM:UR	1/.:548.6:154	1/.:537.6:111	1/.:400.7:221	1/.:230.0:69	1/.:53.3:52	1/.:339.2:153	1/.:125.1:49	1/.:417.8:111	1/.:350.4:418	1/.:52.6:133	1/.:594.6:343	1/.:263.8:227	1/.:120.4:109	1/.:380.1:186	1/.:702.0:494	1/.:971.4:256	1/.:65.7:116	1/.:735.9:147	1/.:418.5:303	1/.:985.0:512	1/.:1128.9:601	1/.:635.9:470	1/.:824.3:515	1/.:505.0:342	1/.:611.6:369	1/.:453.4:339	1/.:118.6:299	1/.:706.1:271	1/.:545.3:449	1/.:549.0:340	1/.:975.3:109	1/.:581.6:217	1/.:1148.5:249	1/.:1155.4:441	1/.:689.2:299	1/.:879.2:257
3	188234416	.	T	INS:ME:L1HS	.	PASS	SVTYPE=L1HS;POLARITY=+	GT:TPM:UR	./.	./.	./.	1/.:160.1:45	1/.:189.1:55	1/.:12.3:11	./.	./.	./.	1/.:356.3:294	1/.:281.9:157	1/.:129.0:117	1/.:79.3:62	./.	1/.:145.7:182	1/.:265.9:75	1/.:397.2:129	1/.:1090.5:131	./.	1/.:10.6:38	./.	1/.:305.0:189	1/.:51.9:53	./.	1/.:11.2:34	./.	1/.:22.5:53	./.	1/.:11.5:48	./.	./.	./.	./.	1/.:11.8:29	./.	./.
3	188567134	.	A	INS:ME:AluYb8	.	PASS	SVTYPE=AluYb8;POLARITY=+	GT:TPM:UR	./.	1/.:283.5:23	./.	./.	1/.:119.2:13	./.	./.	./.	./.	./.	./.	./.	./.	./.	./.	./.	./.	./.	./.	./.	./.	./.	./.	./.	./.	./.	./.	./.	./.	./.	./.	./.	./.	./.	./.	./.
3	188883208	.	C	INS:ME:AluYb8	.	PASS	SVTYPE=AluYb8;POLARITY=-	GT:TPM:UR	./.	./.	./.	./.	./.	1/.:80.2:15	./.	./.	./.	1/.:80.7:32	1/.:240.0:110	1/.:255.7:46	1/.:74.8:32	./.	1/.:307.6:106	./.	./.	./.	1/.:80.6:90	1/.:13.5:11	./.	./.	1/.:153.8:106	1/.:269.7:140	./.	1/.:420.0:222	1/.:206.7:139	./.	./.	1/.:21.0:11	./.	./.	./.	1/.:160.7:93	1/.:14.0:15	1/.:191.2:56
3	189286161	.	T	INS:ME:AluYb8	.	PASS	SVTYPE=AluYb8;POLARITY=-	GT:TPM:UR	./.	./.	./.	./.	./.	./.	./.	./.	./.	./.	./.	./.	./.	./.	./.	./.	./.	./.	./.	./.	./.	./.	./.	./.	./.	./.	./.	./.	./.	./.	1/.:131.8:12	./.	./.	./.	./.	./.
3	190018108	.	T	INS:ME:AluYb8	.	PASS	SVTYPE=AluYb8;POLARITY=-	GT:TPM:UR	./.	./.	./.	./.	./.	./.	./.	./.	./.	1/.:168.9:50	1/.:229.7:119	./.	./.	1/.:185.5:34	./.	1/.:233.0:60	1/.:477.0:129	1/.:216.5:44	1/.:220.7:111	1/.:198.2:115	1/.:195.6:114	./.	1/.:126.3:96	./.	./.	./.	1/.:21.8:13	./.	1/.:20.2:18	./.	./.	./.	./.	./.	1/.:250.6:86	./.
3	190190548	.	C	INS:ME:SVA	.	PASS	SVTYPE=SVA;POLARITY=+	GT:TPM:UR	1/.:54.3:48	1/.:92.8:73	1/.:46.7:83	1/.:67.9:56	1/.:104.0:76	1/.:86.1:73	1/.:124.3:62	1/.:103.6:53	1/.:65.9:218	1/.:80.5:147	1/.:91.2:162	1/.:92.0:156	1/.:81.1:125	1/.:75.6:112	1/.:84.1:208	1/.:67.8:82	1/.:87.5:104	1/.:96.8:70	1/.:98.4:168	1/.:98.5:184	1/.:97.9:211	1/.:88.0:179	1/.:105.6:171	1/.:103.3:173	1/.:84.9:163	1/.:101.8:188	1/.:112.2:219	1/.:83.6:96	1/.:96.9:197	1/.:96.6:166	1/.:65.8:21	1/.:71.8:82	1/.:105.9:86	1/.:92.0:149	1/.:97.7:151	1/.:135.6:74
3	190759997	.	T	INS:ME:L1HS	.	PASS	SVTYPE=L1HS;POLARITY=-	GT:TPM:UR	./.	./.	./.	./.	./.	./.	./.	./.	./.	./.	./.	./.	./.	./.	./.	./.	./.	./.	./.	./.	./.	./.	./.	./.	./.	./.	./.	./.	./.	./.	./.	./.	./.	1/.:44.6:12	./.	./.
3	191026646	.	T	INS:ME:AluYb8	.	PASS	SVTYPE=AluYb8;POLARITY=-	GT:TPM:UR	./.	./.	./.	./.	./.	./.	./.	./.	./.	./.	./.	./.	./.	./.	1/.:180.5:69	./.	./.	./.	./.	./.	./.	./.	./.	./.	./.	./.	./.	./.	./.	./.	./.	./.	./.	./.	./.	./.
3	192731328	.	A	INS:ME:AluYb8	.	PASS	SVTYPE=AluYb8;POLARITY=-	GT:TPM:UR	./.	./.	./.	./.	./.	./.	./.	./.	./.	./.	./.	./.	1/.:117.6:37	1/.:111.6:30	./.	./.	./.	./.	./.	./.	./.	./.	./.	./.	./.	./.	./.	./.	./.	./.	./.	./.	./.	./.	./.	./.
3	193354187	.	G	INS:ME:L1HS	.	PASS	SVTYPE=L1HS;POLARITY=-	GT:TPM:UR	1/.:37.9:36	1/.:446.5:91	1/.:218.5:119	1/.:920.9:179	1/.:910.3:174	1/.:362.0:117	1/.:308.0:51	1/.:962.6:160	1/.:30.6:124	1/.:406.5:265	1/.:755.6:377	1/.:260.3:181	1/.:939.2:357	1/.:324.4:158	1/.:779.7:496	1/.:83.2:99	1/.:68.6:122	1/.:99.5:63	1/.:631.7:343	1/.:63.3:172	1/.:459.7:343	1/.:542.2:391	1/.:1014.3:483	1/.:1061.2:493	1/.:567.9:357	1/.:1461.4:645	1/.:1154.1:632	1/.:631.9:233	1/.:585.9:467	1/.:1105.5:488	1/.:2799.6:158	1/.:72.9:112	1/.:577.6:163	1/.:593.5:269	1/.:67.0:151	1/.:453.5:169
3	194222044	.	T	INS:ME:AluYb8	.	PASS	SVTYPE=AluYb8;POLARITY=+	GT:TPM:UR	./.	./.	./.	./.	./.	./.	./.	./.	1/.:19.9:28	./.	./.	./.	./.	./.	./.	./.	./.	./.	./.	./.	./.	./.	./.	./.	./.	./.	./.	./.	./.	./.	./.	./.	./.	./.	./.	./.
3	196253849	.	G	INS:ME:L1HS	.	PASS	SVTYPE=L1HS;POLARITY=+	GT:TPM:UR	./.	./.	./.	1/.:257.0:92	1/.:303.9:100	1/.:10.1:15	./.	1/.:23.5:13	1/.:298.4:335	1/.:372.3:266	1/.:22.3:59	1/.:551.0:245	1/.:208.5:161	1/.:350.3:151	./.	1/.:29.9:23	1/.:350.2:131	./.	1/.:16.2:53	1/.:465.2:288	1/.:12.7:57	1/.:24.0:90	1/.:52.7:96	1/.:12.4:64	1/.:263.6:230	1/.:18.9:55	1/.:449.1:358	1/.:22.5:47	1/.:470.0:386	1/.:311.8:232	1/.:852.3:59	1/.:20.3:44	1/.:255.4:122	1/.:13.0:36	1/.:676.5:229	1/.:432.4:124
3	196290443	.	A	INS:ME:AluYb8	.	PASS	SVTYPE=AluYb8;POLARITY=-	GT:TPM:UR	./.	./.	./.	./.	./.	./.	./.	./.	./.	./.	./.	./.	./.	./.	./.	./.	./.	./.	./.	./.	./.	./.	1/.:113.4:66	./.	./.	./.	./.	./.	./.	./.	./.	./.	./.	./.	./.	./.
3	196656954	.	T	INS:ME:SVA	.	PASS	SVTYPE=SVA;POLARITY=+	GT:TPM:UR	./.	./.	./.	./.	./.	./.	./.	./.	./.	./.	./.	1/.:7.1:11	./.	./.	./.	./.	./.	./.	./.	./.	./.	./.	./.	./.	./.	./.	./.	./.	./.	./.	./.	./.	./.	./.	./.	./.
4	146735	.	G	INS:ME:SVA	.	PASS	SVTYPE=SVA;POLARITY=-	GT:TPM:UR	./.	./.	./.	./.	./.	./.	./.	./.	./.	./.	./.	./.	./.	./.	./.	./.	./.	./.	./.	./.	./.	./.	./.	./.	./.	./.	./.	./.	./.	./.	./.	1/.:399.9:90	1/.:379.8:66	./.	./.	./.
4	4780059	.	A	INS:ME:AluYb8	.	PASS	SVTYPE=AluYb8;POLARITY=+	GT:TPM:UR	1/.:187.2:14	1/.:380.7:27	./.	./.	./.	./.	./.	./.	./.	./.	./.	./.	./.	1/.:197.1:30	./.	./.	./.	./.	./.	./.	./.	./.	./.	./.	./.	./.	./.	./.	1/.:218.0:121	1/.:132.9:77	./.	./.	./.	1/.:189.0:98	./.	1/.:147.5:43
4	4955670	.	T	INS:ME:L1HS	.	PASS	SVTYPE=L1HS;POLARITY=-	GT:TPM:UR	./.	./.	1/.:11.6:33	./.	1/.:11.5:13	./.	1/.:22.6:16	./.	./.	./.	./.	./.	./.	./.	./.	./.	./.	./.	./.	./.	./.	1/.:16.0:73	1/.:16.8:63	1/.:36.0:137	1/.:20.3:59	1/.:16.0:63	1/.:19.7:88	./.	1/.:22.5:99	./.	1/.:49.7:31	./.	1/.:12.6:23	1/.:15.1:51	./.	1/.:19.9:33
4	5667996	.	T	INS:ME:L1HS	.	PASS	SVTYPE=L1HS;POLARITY=-	GT:TPM:UR	./.	./.	./.	./.	./.	./.	./.	./.	./.	./.	./.	./.	./.	./.	./.	./.	./.	./.	./.	./.	./.	1/.:11.3:54	./.	./.	1/.:11.2:36	./.	./.	./.	1/.:432.1:256	1/.:419.7:198	./.	./.	./.	./.	./.	./.
4	5755660	.	G	INS:ME:L1HS	.	PASS	SVTYPE=L1HS;POLARITY=+	GT:TPM:UR	./.	./.	./.	./.	./.	./.	./.	./.	./.	./.	./.	./.	./.	./.	./.	./.	./.	./.	./.	./.	./.	./.	./.	./.	./.	./.	./.	./.	1/.:30.6:13	./.	./.	./.	./.	./.	./.	./.
4	6267790	.	A	INS:ME:L1HS	.	PASS	SVTYPE=L1HS;POLARITY=-	GT:TPM:UR	./.	./.	./.	./.	./.	./.	./.	./.	./.	1/.:75.2:18	./.	./.	./.	./.	./.	./.	./.	./.	./.	./.	./.	./.	./.	./.	./.	./.	./.	./.	./.	./.	./.	./.	./.	./.	./.	./.
4	7042639	.	T	INS:ME:AluYb8	.	PASS	SVTYPE=AluYb8;POLARITY=-	GT:TPM:UR	./.	./.	./.	./.	./.	./.	./.	./.	./.	./.	./.	./.	./.	./.	./.	./.	./.	./.	./.	./.	./.	./.	1/.:59.1:42	./.	./.	./.	./.	./.	./.	./.	./.	./.	./.	./.	./.	./.
4	11169841	.	C	INS:ME:L1HS	.	PASS	SVTYPE=L1HS;POLARITY=-	GT:TPM:UR	./.	./.	./.	./.	./.	./.	./.	./.	./.	./.	./.	./.	./.	./.	./.	./.	./.	./.	./.	./.	./.	./.	./.	./.	./.	./.	./.	./.	./.	./.	./.	./.	./.	./.	./.	1/.:106.4:11
4	12429465	.	T	INS:ME:L1HS	.	PASS	SVTYPE=L1HS;POLARITY=-	GT:TPM:UR	./.	./.	./.	./.	./.	1/.:14.6:12	./.	./.	./.	./.	./.	./.	1/.:60.2:54	./.	1/.:48.7:85	./.	./.	./.	./.	./.	./.	./.	./.	./.	./.	./.	./.	./.	./.	./.	./.	./.	./.	./.	./.	./.
4	13201362	.	A	INS:ME:SVA	.	PASS	SVTYPE=SVA;POLARITY=-	GT:TPM:UR	./.	./.	./.	./.	./.	./.	./.	./.	./.	./.	./.	./.	./.	./.	./.	./.	./.	./.	./.	./.	1/.:17.7:13	./.	./.	./.	./.	./.	./.	./.	./.	./.	./.	./.	./.	./.	./.	./.
4	13372415	.	A	INS:ME:L1HS	.	PASS	SVTYPE=L1HS;POLARITY=+	GT:TPM:UR	./.	./.	./.	./.	./.	./.	./.	./.	./.	./.	./.	./.	./.	./.	./.	./.	./.	./.	./.	./.	./.	./.	./.	./.	./.	./.	./.	./.	./.	./.	./.	./.	./.	./.	1/.:41.5:13	./.
4	14114117	.	C	INS:ME:L1HS	.	PASS	SVTYPE=L1HS;POLARITY=+	GT:TPM:UR	./.	./.	./.	./.	./.	./.	./.	./.	./.	./.	./.	./.	./.	./.	./.	./.	1/.:62.6:11	./.	./.	./.	./.	./.	./.	./.	./.	./.	./.	./.	./.	./.	./.	./.	./.	./.	./.	./.
4	14685955	.	G	INS:ME:L1HS	.	PASS	SVTYPE=L1HS;POLARITY=-	GT:TPM:UR	1/.:688.0:131	1/.:420.7:93	./.	./.	./.	./.	./.	./.	./.	./.	./.	./.	./.	./.	./.	./.	./.	./.	./.	./.	./.	./.	./.	./.	./.	./.	./.	./.	./.	./.	./.	./.	./.	./.	./.	./.
4	14849023	.	T	INS:ME:L1HS	.	PASS	SVTYPE=L1HS;POLARITY=+	GT:TPM:UR	1/.:675.5:111	1/.:272.6:63	1/.:232.3:115	1/.:364.0:75	1/.:245.6:67	1/.:18.0:38	1/.:832.3:85	1/.:501.8:92	1/.:538.0:549	1/.:17.9:51	1/.:403.8:255	1/.:11.2:35	1/.:285.7:137	1/.:536.8:228	1/.:276.1:261	1/.:467.4:129	1/.:19.5:56	./.	1/.:33.8:86	1/.:1033.9:518	1/.:445.2:327	1/.:44.4:130	1/.:55.7:136	1/.:30.0:87	1/.:23.0:92	1/.:22.0:82	1/.:46.7:145	1/.:402.6:184	1/.:627.5:463	1/.:386.8:241	1/.:621.3:75	1/.:246.0:120	1/.:419.3:121	1/.:323.7:194	1/.:334.2:192	1/.:43.0:50
4	16703631	.	A	INS:ME:L1HS	.	PASS	SVTYPE=L1HS;POLARITY=-	GT:TPM:UR	./.	./.	./.	./.	./.	./.	./.	./.	./.	./.	./.	1/.:102.1:15	./.	./.	./.	./.	./.	./.	./.	./.	./.	./.	./.	./.	./.	./.	./.	./.	./.	./.	./.	./.	./.	./.	./.	./.
4	18162690	.	A	INS:ME:L1HS	.	PASS	SVTYPE=L1HS;POLARITY=-	GT:TPM:UR	1/.:11.2:16	1/.:222.1:66	./.	1/.:242.5:78	1/.:15.6:19	1/.:466.7:262	1/.:590.9:121	1/.:199.2:121	1/.:102.1:270	1/.:297.8:362	1/.:222.8:220	1/.:104.0:159	1/.:92.4:139	1/.:11.7:37	1/.:138.7:274	1/.:160.1:119	1/.:49.2:59	1/.:198.1:81	1/.:423.1:332	1/.:500.0:414	1/.:470.4:480	1/.:47.4:128	1/.:46.2:116	1/.:18.8:77	1/.:236.6:247	1/.:581.8:527	1/.:261.1:326	1/.:699.6:246	1/.:456.7:414	1/.:544.5:434	1/.:127.3:64	1/.:28.7:57	1/.:607.3:107	1/.:18.9:50	1/.:253.8:155	1/.:26.3:38
4	18194359	.	T	INS:ME:L1HS	.	PASS	SVTYPE=L1HS;POLARITY=-	GT:TPM:UR	1/.:259.5:68	1/.:338.4:71	./.	1/.:141.3:51	./.	1/.:714.3:190	1/.:501.0:83	1/.:865.0:124	1/.:366.1:321	1/.:339.2:210	1/.:14.0:43	1/.:410.0:216	./.	./.	1/.:18.8:54	1/.:503.3:125	1/.:11.0:30	1/.:271.8:75	1/.:348.9:193	1/.:382.5:213	1/.:13.2:54	1/.:28.9:78	1/.:25.8:62	1/.:11.2:31	./.	1/.:10.0:38	1/.:16.4:79	1/.:401.1:154	1/.:26.1:79	1/.:308.6:211	1/.:517.6:54	./.	1/.:556.1:115	1/.:26.9:32	./.	1/.:17.5:29
4	18472634	.	T	INS:ME:AluYb8	.	PASS	SVTYPE=AluYb8;POLARITY=-	GT:TPM:UR	./.	./.	./.	./.	1/.:187.3:19	./.	./.	./.	./.	./.	./.	./.	./.	./.	./.	./.	./.	./.	1/.:118.9:63	./.	1/.:87.9:81	./.	./.	./.	./.	./.	./.	./.	1/.:84.6:72	1/.:180.1:72	./.	./.	./.	./.	./.	./.
4	20519010	.	A	INS:ME:AluYb8	.	PASS	SVTYPE=AluYb8;POLARITY=-	GT:TPM:UR	1/.:162.4:21	./.	1/.:253.2:31	./.	./.	./.	./.	./.	./.	1/.:158.1:63	1/.:142.4:75	./.	./.	./.	./.	1/.:132.8:51	./.	1/.:217.6:28	./.	./.	./.	./.	./.	./.	./.	./.	./.	./.	./.	./.	./.	./.	./.	./.	./.	./.
4	21181128	.	T	INS:ME:AluYb8	.	PASS	SVTYPE=AluYb8;POLARITY=+	GT:TPM:UR	./.	./.	./.	./.	./.	./.	./.	./.	./.	./.	1/.:92.0:81	./.	./.	./.	./.	./.	./.	./.	./.	./.	./.	./.	./.	./.	./.	./.	./.	./.	./.	./.	./.	./.	./.	./.	./.	./.
4	22043199	.	C	INS:ME:AluYb8	.	PASS	SVTYPE=AluYb8;POLARITY=-	GT:TPM:UR	./.	./.	./.	1/.:186.7:21	1/.:168.1:23	1/.:202.1:22	./.	./.	./.	./.	1/.:290.1:142	./.	./.	./.	1/.:147.7:70	./.	./.	./.	1/.:195.3:124	./.	1/.:177.5:142	./.	./.	./.	./.	./.	./.	./.	./.	./.	./.	./.	./.	./.	./.	./.
4	23511025	.	A	INS:ME:AluYb8	.	PASS	SVTYPE=AluYb8;POLARITY=+	GT:TPM:UR	./.	1/.:93.2:19	1/.:100.2:30	1/.:75.7:14	1/.:308.0:40	1/.:114.2:28	./.	./.	./.	1/.:181.1:65	1/.:111.1:94	1/.:122.0:51	./.	1/.:120.0:41	./.	./.	1/.:347.1:139	1/.:59.4:32	1/.:113.6:110	./.	./.	./.	./.	./.	1/.:78.6:100	./.	./.	1/.:149.9:69	./.	1/.:11.4:13	1/.:139.0:25	1/.:106.6:54	1/.:195.9:92	./.	1/.:113.3:82	1/.:57.4:32
4	24130283	.	T	INS:ME:AluYb8	.	PASS	SVTYPE=AluYb8;POLARITY=-	GT:TPM:UR	./.	./.	./.	./.	./.	./.	./.	./.	./.	./.	./.	./.	./.	./.	1/.:114.2:46	./.	./.	./.	./.	./.	./.	./.	./.	./.	./.	./.	./.	./.	./.	./.	./.	./.	./.	./.	./.	./.
4	25147114	.	T	INS:ME:L1HS	.	PASS	SVTYPE=L1HS;POLARITY=+	GT:TPM:UR	./.	./.	./.	./.	./.	./.	./.	./.	./.	./.	./.	1/.:194.4:27	./.	./.	./.	./.	./.	./.	./.	./.	./.	./.	./.	./.	./.	./.	./.	./.	./.	./.	./.	./.	./.	./.	./.	./.
4	25801456	.	T	INS:ME:L1HS	.	PASS	SVTYPE=L1HS;POLARITY=-	GT:TPM:UR	./.	./.	./.	./.	./.	./.	./.	./.	./.	./.	./.	./.	./.	./.	./.	./.	./.	./.	./.	./.	./.	./.	./.	./.	./.	./.	./.	./.	./.	./.	./.	./.	./.	./.	1/.:52.5:13	./.
4	26142925	.	C	INS:ME:SVA	.	PASS	SVTYPE=SVA;POLARITY=+	GT:TPM:UR	./.	./.	./.	./.	./.	./.	1/.:315.3:9	./.	./.	./.	./.	./.	./.	./.	./.	./.	./.	./.	./.	./.	./.	./.	./.	./.	./.	./.	./.	./.	./.	./.	./.	./.	./.	./.	./.	./.
4	27377355	.	C	INS:ME:L1HS	.	PASS	SVTYPE=L1HS;POLARITY=-	GT:TPM:UR	./.	./.	1/.:10.4:22	./.	./.	./.	./.	./.	./.	./.	./.	./.	./.	./.	./.	./.	./.	./.	./.	./.	./.	./.	./.	./.	./.	./.	./.	./.	./.	./.	./.	./.	./.	./.	./.	./.
4	27639271	.	G	INS:ME:AluYb8	.	PASS	SVTYPE=AluYb8;POLARITY=-	GT:TPM:UR	./.	./.	./.	./.	./.	./.	./.	./.	./.	./.	./.	./.	./.	./.	./.	./.	./.	./.	./.	./.	./.	./.	./.	./.	1/.:150.2:105	./.	./.	./.	./.	./.	./.	./.	./.	./.	./.	./.
4	27720171	.	C	INS:ME:L1HS	.	PASS	SVTYPE=L1HS;POLARITY=+	GT:TPM:UR	./.	./.	./.	./.	./.	./.	./.	./.	./.	./.	./.	1/.:86.1:20	./.	./.	./.	./.	./.	./.	./.	./.	./.	./.	./.	./.	./.	./.	./.	./.	./.	./.	./.	./.	./.	./.	./.	./.
4	27851015	.	A	INS:ME:L1HS	.	PASS	SVTYPE=L1HS;POLARITY=+	GT:TPM:UR	./.	./.	./.	./.	./.	./.	./.	./.	./.	./.	./.	./.	./.	./.	./.	./.	./.	./.	./.	./.	./.	./.	./.	./.	./.	./.	./.	./.	./.	./.	./.	./.	./.	1/.:14.1:20	./.	./.
4	28925353	.	G	INS:ME:AluYb8	.	PASS	SVTYPE=AluYb8;POLARITY=+	GT:TPM:UR	./.	./.	./.	./.	./.	./.	./.	./.	./.	./.	1/.:127.2:84	./.	./.	./.	./.	./.	./.	./.	1/.:221.8:109	./.	./.	./.	1/.:113.5:84	1/.:114.4:82	./.	./.	./.	./.	./.	./.	./.	1/.:112.7:45	./.	./.	./.	./.
4	29321846	.	C	INS:ME:L1HS	.	PASS	SVTYPE=L1HS;POLARITY=+	GT:TPM:UR	./.	./.	./.	./.	./.	1/.:14.2:14	./.	./.	./.	./.	./.	./.	./.	./.	1/.:12.5:26	./.	1/.:10.5:27	./.	1/.:588.4:280	1/.:564.8:292	1/.:524.6:303	1/.:19.6:78	1/.:20.1:76	1/.:10.6:45	1/.:14.0:51	./.	1/.:22.2:74	1/.:29.1:42	1/.:19.1:78	1/.:11.9:40	1/.:33.7:14	1/.:36.9:41	1/.:12.6:25	./.	1/.:671.3:228	1/.:13.2:26
4	29894712	.	T	INS:ME:L1HS	.	PASS	SVTYPE=L1HS;POLARITY=+	GT:TPM:UR	./.	./.	./.	./.	./.	./.	./.	./.	./.	./.	./.	./.	./.	./.	1/.:95.5:132	./.	./.	./.	./.	./.	./.	./.	./.	./.	./.	./.	./.	./.	./.	./.	./.	./.	./.	./.	./.	./.
4	30892083	.	A	INS:ME:AluYb8	.	PASS	SVTYPE=AluYb8;POLARITY=+	GT:TPM:UR	./.	./.	./.	./.	./.	./.	1/.:188.2:19	1/.:68.1:17	./.	1/.:163.5:57	1/.:131.7:99	1/.:191.6:40	./.	1/.:183.9:36	./.	./.	./.	./.	./.	./.	./.	./.	./.	./.	./.	./.	./.	1/.:127.2:62	./.	./.	./.	./.	./.	./.	./.	./.
4	31444955	.	T	INS:ME:AluYb8	.	PASS	SVTYPE=AluYb8;POLARITY=+	GT:TPM:UR	1/.:138.4:31	1/.:192.0:34	1/.:121.2:42	./.	1/.:102.2:22	./.	1/.:92.5:9	./.	1/.:169.5:103	./.	./.	./.	./.	./.	./.	1/.:134.8:76	1/.:229.1:124	./.	./.	./.	./.	./.	1/.:145.1:132	1/.:19.5:15	./.	./.	./.	./.	1/.:134.9:161	1/.:150.3:129	1/.:285.9:45	1/.:414.4:149	1/.:174.1:73	1/.:153.3:137	1/.:436.3:240	1/.:79.6:46
4	31672602	.	C	INS:ME:AluYb8	.	PASS	SVTYPE=AluYb8;POLARITY=-	GT:TPM:UR	1/.:212.8:29	1/.:233.3:34	1/.:256.7:63	1/.:254.7:31	1/.:168.8:41	1/.:131.5:46	1/.:183.0:30	1/.:77.8:25	1/.:184.0:145	1/.:162.5:118	1/.:50.7:128	1/.:118.7:79	1/.:111.7:59	1/.:101.2:59	1/.:176.3:128	1/.:51.5:58	1/.:53.3:86	1/.:55.0:36	1/.:66.3:154	1/.:53.3:128	1/.:64.0:180	1/.:62.2:163	1/.:38.8:131	1/.:60.6:130	1/.:93.0:158	1/.:78.5:160	1/.:58.5:146	1/.:45.6:68	1/.:40.5:131	1/.:91.3:135	1/.:18.6:13	1/.:88.3:97	1/.:53.1:55	1/.:47.7:88	1/.:73.5:134	1/.:66.8:70
4	31838892	.	T	INS:ME:L1HS	.	PASS	SVTYPE=L1HS;POLARITY=-	GT:TPM:UR	./.	./.	./.	./.	./.	./.	./.	./.	./.	./.	1/.:13.6:57	./.	./.	./.	./.	1/.:24.6:32	1/.:20.8:35	./.	1/.:731.7:268	1/.:13.0:56	1/.:620.7:327	1/.:501.2:284	1/.:29.6:86	1/.:11.2:55	1/.:12.7:59	./.	1/.:43.5:97	1/.:19.3:35	1/.:28.1:89	1/.:10.7:38	1/.:16.9:12	1/.:499.9:124	1/.:758.3:133	1/.:19.8:35	1/.:15.8:47	1/.:16.7:27
4	31976187	.	A	INS:ME:AluYb8	.	PASS	SVTYPE=AluYb8;POLARITY=+	GT:TPM:UR	./.	./.	./.	./.	./.	./.	./.	./.	./.	./.	./.	1/.:228.0:43	./.	./.	./.	1/.:128.5:44	./.	1/.:247.2:35	./.	1/.:193.2:94	1/.:173.7:121	./.	1/.:296.7:129	1/.:128.3:73	./.	./.	./.	./.	./.	./.	./.	./.	./.	./.	./.	./.
4	32548000	.	T	INS:ME:AluYb8	.	PASS	SVTYPE=AluYb8;POLARITY=+	GT:TPM:UR	./.	./.	./.	./.	./.	./.	./.	./.	1/.:98.6:56	./.	./.	./.	./.	./.	./.	./.	./.	./.	./.	./.	./.	./.	./.	./.	./.	./.	./.	./.	./.	./.	./.	./.	./.	./.	./.	./.
4	32706392	.	A	INS:ME:AluYb8	.	PASS	SVTYPE=AluYb8;POLARITY=-	GT:TPM:UR	./.	./.	./.	./.	./.	./.	1/.:123.4:11	./.	1/.:138.7:65	./.	./.	./.	./.	./.	./.	./.	./.	./.	./.	./.	./.	./.	./.	./.	./.	./.	./.	./.	./.	./.	./.	./.	./.	./.	./.	./.
4	32845294	.	T	INS:ME:L1HS	.	PASS	SVTYPE=L1HS;POLARITY=+	GT:TPM:UR	./.	./.	./.	./.	./.	./.	./.	./.	./.	./.	./.	./.	./.	./.	./.	./.	./.	./.	1/.:11.0:33	./.	./.	1/.:10.8:48	1/.:11.6:41	./.	1/.:14.4:40	1/.:398.8:230	1/.:264.2:226	./.	1/.:18.0:54	./.	./.	1/.:16.0:16	./.	./.	1/.:596.0:218	1/.:610.6:126
4	33203104	.	T	INS:ME:L1HS	.	PASS	SVTYPE=L1HS;POLARITY=+	GT:TPM:UR	./.	1/.:262.0:35	./.	./.	./.	./.	./.	./.	./.	./.	./.	./.	./.	./.	./.	./.	./.	./.	./.	./.	./.	./.	./.	./.	./.	./.	./.	./.	./.	./.	./.	./.	./.	./.	./.	./.
4	33247186	.	G	INS:ME:AluYb8	.	PASS	SVTYPE=AluYb8;POLARITY=-	GT:TPM:UR	./.	1/.:120.7:16	./.	1/.:189.7:16	1/.:99.2:11	./.	./.	./.	./.	./.	./.	./.	./.	./.	./.	./.	./.	./.	./.	./.	./.	./.	1/.:152.2:84	1/.:161.4:119	./.	./.	./.	1/.:232.2:68	./.	1/.:183.8:92	./.	./.	./.	./.	./.	./.
4	33701758	.	A	INS:ME:AluYb8	.	PASS	SVTYPE=AluYb8;POLARITY=+	GT:TPM:UR	./.	1/.:30.8:15	1/.:25.9:14	./.	./.	./.	./.	./.	1/.:36.4:58	1/.:35.8:32	1/.:10.9:40	1/.:33.0:37	./.	./.	./.	1/.:31.3:37	1/.:33.9:65	1/.:18.2:27	1/.:19.0:66	1/.:22.2:57	1/.:41.1:108	1/.:12.8:51	./.	./.	1/.:18.3:71	1/.:26.3:83	1/.:24.3:80	1/.:20.1:32	1/.:14.2:50	1/.:32.3:80	./.	1/.:14.4:29	1/.:24.2:34	1/.:19.8:52	1/.:32.7:53	1/.:19.4:27
4	35317531	.	T	INS:ME:AluYb8	.	PASS	SVTYPE=AluYb8;POLARITY=-	GT:TPM:UR	./.	./.	./.	1/.:82.6:15	1/.:73.3:12	1/.:100.1:11	./.	./.	./.	./.	./.	./.	./.	./.	./.	./.	./.	./.	./.	./.	./.	./.	./.	./.	./.	./.	./.	./.	./.	./.	./.	./.	./.	./.	./.	./.
4	37415634	.	C	INS:ME:L1HS	.	PASS	SVTYPE=L1HS;POLARITY=+	GT:TPM:UR	./.	./.	./.	./.	./.	./.	./.	./.	./.	./.	./.	./.	./.	./.	1/.:50.0:12	./.	./.	./.	./.	./.	./.	./.	./.	./.	./.	./.	./.	./.	./.	./.	./.	./.	./.	./.	./.	./.
4	37501308	.	C	INS:ME:L1HS	.	PASS	SVTYPE=L1HS;POLARITY=-	GT:TPM:UR	./.	./.	./.	./.	./.	./.	./.	./.	./.	./.	./.	./.	./.	1/.:75.3:14	./.	./.	./.	./.	./.	./.	./.	./.	./.	./.	./.	./.	./.	./.	./.	./.	./.	./.	./.	./.	./.	./.
4	37952113	.	T	INS:ME:L1HS	.	PASS	SVTYPE=L1HS;POLARITY=-	GT:TPM:UR	./.	./.	1/.:206.4:112	./.	./.	./.	./.	./.	./.	./.	./.	1/.:351.4:198	./.	./.	./.	./.	./.	./.	./.	1/.:53.0:106	./.	./.	./.	./.	./.	./.	./.	./.	./.	./.	./.	./.	./.	./.	./.	./.
4	38486973	.	A	INS:ME:AluYb8	.	PASS	SVTYPE=AluYb8;POLARITY=-	GT:TPM:UR	1/.:45.6:15	1/.:49.4:20	1/.:47.9:40	1/.:71.9:20	1/.:36.3:15	1/.:46.8:21	./.	1/.:45.7:20	1/.:48.5:79	1/.:37.6:51	1/.:33.8:82	1/.:27.2:36	1/.:50.8:44	1/.:31.7:27	1/.:73.3:84	1/.:24.7:37	1/.:49.9:67	1/.:46.3:32	1/.:25.3:79	1/.:26.9:79	1/.:35.3:98	1/.:27.8:78	1/.:33.2:86	1/.:25.2:84	1/.:21.6:72	1/.:33.9:100	1/.:30.0:97	1/.:30.5:46	1/.:22.8:87	1/.:28.5:66	1/.:33.0:17	1/.:31.5:41	1/.:42.1:48	1/.:35.3:84	1/.:33.3:59	1/.:43.1:48
4	38882563	.	G	INS:ME:AluYb8	.	PASS	SVTYPE=AluYb8;POLARITY=+	GT:TPM:UR	./.	./.	./.	./.	./.	./.	./.	./.	./.	./.	1/.:11.5:20	./.	./.	./.	./.	./.	./.	./.	./.	./.	./.	1/.:16.6:18	1/.:15.9:14	./.	1/.:17.7:18	1/.:21.7:23	./.	./.	1/.:14.3:13	./.	./.	./.	./.	./.	./.	./.
4	39410560	.	C	INS:ME:AluYb8	.	PASS	SVTYPE=AluYb8;POLARITY=+	GT:TPM:UR	./.	1/.:59.1:14	1/.:144.9:32	./.	./.	./.	./.	./.	./.	./.	./.	./.	1/.:95.0:24	1/.:147.3:48	./.	./.	1/.:403.7:113	1/.:255.9:42	./.	./.	./.	./.	1/.:276.8:152	1/.:182.7:111	./.	./.	./.	1/.:100.1:58	1/.:182.7:111	1/.:230.7:124	./.	1/.:86.4:45	1/.:337.0:73	./.	1/.:13.4:11	./.
4	40038483	.	C	INS:ME:AluYb8	.	PASS	SVTYPE=AluYb8;POLARITY=+	GT:TPM:UR	./.	./.	./.	./.	./.	./.	./.	./.	./.	./.	./.	./.	1/.:32.4:24	1/.:30.5:21	1/.:59.0:103	./.	./.	./.	./.	./.	./.	./.	./.	./.	./.	./.	./.	./.	./.	./.	./.	./.	./.	./.	./.	./.
4	40528453	.	T	INS:ME:AluYb8	.	PASS	SVTYPE=AluYb8;POLARITY=+	GT:TPM:UR	./.	./.	./.	./.	./.	./.	./.	./.	./.	./.	./.	./.	1/.:151.4:28	1/.:116.8:35	./.	./.	./.	./.	./.	./.	./.	./.	./.	./.	./.	./.	./.	1/.:125.6:62	1/.:193.3:117	./.	./.	./.	./.	./.	./.	./.
4	40716552	.	A	INS:ME:L1HS	.	PASS	SVTYPE=L1HS;POLARITY=-	GT:TPM:UR	./.	./.	./.	./.	./.	./.	./.	./.	./.	./.	./.	./.	./.	./.	./.	./.	./.	./.	./.	./.	./.	./.	./.	./.	./.	./.	./.	./.	./.	./.	./.	1/.:92.9:13	./.	./.	./.	./.
4	40881204	.	G	INS:ME:AluYb8	.	PASS	SVTYPE=AluYb8;POLARITY=+	GT:TPM:UR	./.	./.	./.	./.	./.	./.	./.	./.	./.	./.	./.	./.	./.	./.	./.	./.	./.	./.	./.	./.	./.	1/.:166.6:111	./.	1/.:155.2:114	./.	./.	./.	./.	./.	./.	./.	./.	./.	./.	./.	./.
4	41011264	.	A	INS:ME:AluYb8	.	PASS	SVTYPE=AluYb8;POLARITY=+	GT:TPM:UR	./.	1/.:443.1:44	./.	./.	./.	./.	1/.:66.8:11	1/.:85.8:20	./.	1/.:192.7:56	./.	1/.:329.4:79	./.	1/.:185.9:33	./.	1/.:305.9:87	./.	./.	1/.:13.3:11	./.	1/.:21.1:16	./.	1/.:33.4:23	./.	1/.:484.4:229	./.	1/.:282.8:170	1/.:790.2:183	1/.:239.5:152	1/.:407.4:219	1/.:103.2:25	./.	1/.:177.7:53	1/.:243.8:124	1/.:38.3:17	1/.:293.6:63
4	42979530	.	T	INS:ME:AluYb8	.	PASS	SVTYPE=AluYb8;POLARITY=-	GT:TPM:UR	./.	./.	./.	./.	./.	./.	./.	./.	./.	1/.:89.1:54	1/.:145.0:108	./.	./.	./.	./.	./.	./.	./.	./.	./.	./.	./.	./.	./.	./.	./.	./.	./.	./.	./.	./.	./.	./.	./.	./.	./.
4	43399986	.	A	INS:ME:AluYb8	.	PASS	SVTYPE=AluYb8;POLARITY=+	GT:TPM:UR	./.	./.	./.	./.	./.	./.	./.	./.	./.	./.	./.	1/.:139.8:43	./.	./.	1/.:28.4:16	./.	./.	./.	./.	./.	./.	./.	./.	./.	./.	./.	./.	./.	./.	./.	./.	1/.:184.2:63	./.	./.	1/.:200.9:88	1/.:215.4:41
4	43707456	.	A	INS:ME:L1HS	.	PASS	SVTYPE=L1HS;POLARITY=+	GT:TPM:UR	./.	./.	./.	./.	./.	./.	./.	./.	./.	./.	1/.:32.5:11	./.	./.	./.	./.	./.	./.	./.	./.	./.	./.	./.	./.	./.	./.	./.	./.	./.	./.	./.	./.	./.	./.	./.	./.	./.
4	44183321	.	T	INS:ME:SVA	.	PASS	SVTYPE=SVA;POLARITY=+	GT:TPM:UR	1/.:40.6:57	1/.:105.5:65	1/.:81.3:100	1/.:61.5:55	1/.:61.4:54	1/.:82.9:73	1/.:59.4:35	1/.:85.9:65	1/.:68.8:206	1/.:110.3:134	1/.:80.2:152	1/.:95.9:140	1/.:82.0:110	1/.:71.9:81	1/.:75.4:171	1/.:79.5:80	1/.:62.3:79	1/.:54.3:46	1/.:68.9:138	1/.:72.8:137	1/.:72.6:182	1/.:70.7:153	1/.:77.5:147	1/.:94.0:168	1/.:54.7:138	1/.:65.4:134	1/.:85.6:203	1/.:76.6:93	1/.:73.3:182	1/.:68.6:132	1/.:56.2:32	1/.:90.7:91	1/.:73.3:62	1/.:76.1:137	1/.:82.6:129	1/.:87.9:72
4	44711757	.	A	INS:ME:AluYb8	.	PASS	SVTYPE=AluYb8;POLARITY=-	GT:TPM:UR	./.	./.	./.	./.	./.	./.	./.	./.	./.	./.	./.	./.	./.	./.	./.	./.	1/.:11.0:17	./.	./.	./.	./.	./.	./.	./.	./.	./.	./.	./.	./.	./.	./.	./.	./.	./.	./.	./.
4	45122397	.	G	INS:ME:L1HS	.	PASS	SVTYPE=L1HS;POLARITY=-	GT:TPM:UR	./.	./.	./.	./.	./.	./.	./.	./.	./.	./.	./.	./.	./.	./.	./.	./.	./.	./.	./.	./.	1/.:24.3:11	./.	./.	./.	./.	./.	./.	./.	./.	./.	./.	./.	./.	./.	./.	./.
4	45884783	.	G	INS:ME:AluYb8	.	PASS	SVTYPE=AluYb8;POLARITY=+	GT:TPM:UR	./.	./.	./.	./.	./.	./.	./.	./.	./.	./.	1/.:130.1:68	./.	./.	./.	./.	1/.:126.7:42	./.	1/.:103.2:29	./.	./.	./.	./.	./.	./.	./.	./.	./.	1/.:173.5:64	./.	1/.:120.5:81	1/.:52.3:11	./.	1/.:79.0:25	./.	./.	./.
4	46150973	.	C	INS:ME:AluYb8	.	PASS	SVTYPE=AluYb8;POLARITY=-	GT:TPM:UR	1/.:55.2:17	1/.:33.2:12	1/.:27.3:18	1/.:39.0:13	1/.:37.8:13	1/.:30.8:18	1/.:51.4:13	1/.:36.9:20	1/.:39.9:66	1/.:37.1:47	1/.:20.8:68	1/.:33.3:42	1/.:19.1:21	1/.:43.4:40	1/.:45.9:55	1/.:38.4:45	1/.:19.8:47	1/.:22.2:31	1/.:23.1:67	1/.:20.9:63	1/.:25.8:88	1/.:31.0:86	1/.:24.4:87	1/.:24.4:85	1/.:21.7:70	1/.:20.8:82	1/.:23.1:85	1/.:28.2:44	1/.:28.9:74	1/.:22.7:66	1/.:33.0:15	1/.:23.9:42	1/.:38.0:34	1/.:29.3:58	1/.:15.4:45	1/.:22.3:37
4	46908079	.	C	INS:ME:AluYb8	.	PASS	SVTYPE=AluYb8;POLARITY=-	GT:TPM:UR	1/.:152.8:29	1/.:223.6:22	1/.:153.0:49	1/.:206.5:36	1/.:134.8:24	1/.:83.4:41	1/.:78.2:16	1/.:132.3:18	1/.:109.8:86	1/.:138.9:70	1/.:166.2:166	1/.:160.8:62	1/.:95.3:45	1/.:120.8:44	1/.:151.5:88	1/.:150.2:83	1/.:298.8:133	1/.:135.2:74	1/.:176.7:167	1/.:175.8:193	1/.:181.7:206	1/.:177.8:185	1/.:173.9:169	1/.:314.1:194	1/.:235.6:203	1/.:187.2:175	1/.:241.9:229	1/.:219.5:109	1/.:235.4:207	1/.:238.4:159	1/.:215.0:51	1/.:206.5:105	1/.:256.7:76	1/.:296.6:156	1/.:212.9:163	1/.:243.4:98
4	47007786	.	A	INS:ME:L1HS	.	PASS	SVTYPE=L1HS;POLARITY=-	GT:TPM:UR	1/.:117.9:67	1/.:22.9:26	1/.:237.4:145	1/.:149.9:75	1/.:393.0:101	1/.:372.5:181	1/.:536.2:87	1/.:417.4:102	1/.:492.1:548	1/.:753.4:423	1/.:368.5:264	1/.:468.2:238	1/.:821.2:333	1/.:666.2:275	1/.:253.7:319	1/.:538.7:164	1/.:29.4:67	1/.:288.6:95	1/.:137.6:172	1/.:46.9:115	1/.:22.0:90	1/.:42.5:139	1/.:449.4:291	1/.:33.2:91	1/.:33.5:90	1/.:296.2:263	1/.:331.2:333	1/.:223.4:124	1/.:462.0:364	1/.:512.7:324	1/.:461.1:69	1/.:158.0:97	1/.:688.7:193	1/.:651.3:337	1/.:44.3:71	1/.:204.8:91
4	48187909	.	C	INS:ME:SVA	.	PASS	SVTYPE=SVA;POLARITY=+	GT:TPM:UR	1/.:7.0:18	1/.:7.1:20	./.	1/.:4.6:16	1/.:5.2:13	./.	1/.:5.8:13	1/.:5.6:20	./.	1/.:5.5:46	./.	./.	./.	1/.:5.8:26	./.	./.	./.	./.	./.	./.	./.	./.	./.	./.	./.	./.	./.	./.	./.	./.	./.	./.	./.	./.	./.	./.
4	48250458	.	C	INS:ME:L1HS	.	PASS	SVTYPE=L1HS;POLARITY=+	GT:TPM:UR	./.	./.	./.	./.	./.	./.	./.	./.	./.	./.	./.	./.	./.	./.	./.	./.	./.	./.	1/.:33.9:16	./.	./.	./.	./.	./.	./.	./.	./.	./.	./.	./.	./.	./.	./.	./.	./.	./.
4	48291601	.	A	INS:ME:SVA	.	PASS	SVTYPE=SVA;POLARITY=+	GT:TPM:UR	./.	1/.:520.5:71	1/.:481.2:128	1/.:433.0:74	1/.:404.2:71	1/.:163.0:71	./.	./.	./.	1/.:851.2:338	1/.:870.6:253	1/.:433.9:148	./.	./.	1/.:6.6:31	1/.:854.9:127	./.	./.	./.	./.	./.	./.	./.	./.	./.	./.	./.	./.	1/.:12.3:24	./.	./.	./.	./.	./.	1/.:1167.3:279	1/.:536.3:82
4	53290814	.	T	INS:ME:AluYb8	.	PASS	SVTYPE=AluYb8;POLARITY=+	GT:TPM:UR	1/.:16.8:11	./.	1/.:12.1:13	1/.:22.9:12	./.	./.	./.	./.	1/.:16.9:33	1/.:18.4:29	./.	1/.:16.9:21	./.	1/.:13.2:17	1/.:13.1:31	./.	./.	./.	./.	./.	./.	./.	./.	./.	./.	./.	./.	./.	./.	./.	./.	./.	./.	./.	./.	./.
4	53628475	.	T	INS:ME:L1HS	.	PASS	SVTYPE=L1HS;POLARITY=+	GT:TPM:UR	./.	./.	1/.:279.5:134	./.	./.	1/.:181.7:67	./.	./.	./.	1/.:307.0:209	1/.:438.2:239	./.	1/.:160.4:106	1/.:379.6:146	./.	./.	1/.:11.8:34	./.	1/.:12.1:43	./.	./.	1/.:225.3:181	1/.:306.8:204	1/.:268.7:214	1/.:20.5:45	./.	1/.:23.2:74	1/.:19.3:37	1/.:123.4:164	./.	1/.:16.0:14	1/.:11.8:22	1/.:13.8:14	./.	1/.:359.5:195	1/.:404.5:104
4	54090926	.	T	INS:ME:L1HS	.	PASS	SVTYPE=L1HS;POLARITY=+	GT:TPM:UR	./.	./.	./.	./.	./.	1/.:293.9:87	./.	./.	1/.:140.6:171	./.	./.	./.	./.	./.	./.	./.	./.	./.	./.	./.	./.	1/.:244.1:181	1/.:84.6:94	1/.:214.9:181	./.	./.	./.	./.	./.	./.	./.	./.	./.	./.	./.	./.
4	54211699	.	A	INS:ME:SVA	.	PASS	SVTYPE=SVA;POLARITY=+	GT:TPM:UR	1/.:51.2:10	1/.:35.2:11	./.	./.	./.	./.	./.	./.	./.	./.	./.	./.	./.	./.	./.	./.	./.	./.	./.	./.	./.	./.	./.	./.	./.	./.	./.	./.	./.	./.	./.	./.	./.	./.	./.	./.
4	54415655	.	C	INS:ME:AluYb8	.	PASS	SVTYPE=AluYb8;POLARITY=+	GT:TPM:UR	1/.:146.4:20	1/.:404.2:38	./.	./.	./.	./.	./.	./.	./.	./.	./.	./.	1/.:161.8:33	1/.:274.6:35	./.	./.	1/.:206.8:80	1/.:190.3:40	./.	./.	./.	./.	./.	./.	./.	./.	./.	1/.:170.7:61	./.	./.	1/.:263.0:24	./.	1/.:161.8:37	./.	./.	./.
4	54778455	.	A	INS:ME:L1HS	.	PASS	SVTYPE=L1HS;POLARITY=+	GT:TPM:UR	./.	./.	./.	./.	./.	./.	./.	./.	./.	./.	./.	./.	./.	./.	./.	./.	./.	./.	./.	./.	./.	./.	./.	./.	./.	./.	./.	./.	./.	./.	./.	1/.:66.0:12	./.	./.	./.	./.
4	56678328	.	T	INS:ME:AluYb8	.	PASS	SVTYPE=AluYb8;POLARITY=-	GT:TPM:UR	./.	./.	./.	./.	./.	./.	./.	./.	./.	./.	./.	./.	./.	./.	./.	./.	1/.:158.2:67	./.	./.	./.	./.	./.	./.	./.	./.	./.	./.	./.	./.	./.	./.	./.	./.	./.	./.	./.
4	57497068	.	A	INS:ME:L1HS	.	PASS	SVTYPE=L1HS;POLARITY=-	GT:TPM:UR	1/.:11.6:17	./.	1/.:96.7:124	1/.:700.6:130	1/.:518.7:107	1/.:318.2:110	./.	1/.:79.0:59	1/.:13.4:61	./.	1/.:57.1:136	./.	1/.:630.4:249	./.	1/.:529.3:393	./.	1/.:11.6:31	./.	1/.:384.2:243	1/.:306.2:273	1/.:835.5:547	1/.:28.6:83	1/.:168.4:215	./.	1/.:17.5:63	1/.:16.4:49	1/.:21.0:99	1/.:16.0:45	1/.:29.2:106	1/.:20.9:53	1/.:22.8:18	1/.:29.1:42	1/.:10.4:24	1/.:578.5:308	1/.:24.2:60	1/.:403.3:112
4	57501906	.	C	INS:ME:AluYb8	.	PASS	SVTYPE=AluYb8;POLARITY=+	GT:TPM:UR	./.	./.	./.	./.	1/.:51.8:13	./.	./.	./.	./.	./.	./.	./.	./.	1/.:41.3:20	1/.:34.6:39	./.	1/.:21.5:39	1/.:65.3:36	1/.:45.3:62	./.	./.	1/.:68.9:128	./.	1/.:23.1:75	./.	1/.:35.2:87	./.	1/.:25.7:26	./.	./.	./.	1/.:26.8:25	./.	./.	1/.:28.0:46	./.
4	57738466	.	A	INS:ME:SVA	.	PASS	SVTYPE=SVA;POLARITY=+	GT:TPM:UR	./.	./.	1/.:90.8:46	./.	./.	./.	./.	./.	./.	1/.:77.9:103	1/.:77.0:86	1/.:172.7:135	./.	./.	./.	./.	1/.:63.8:46	1/.:73.1:32	./.	./.	./.	./.	./.	./.	./.	./.	./.	./.	./.	./.	./.	./.	./.	./.	1/.:74.9:73	1/.:75.0:44
4	58126678	.	A	INS:ME:L1HS	.	PASS	SVTYPE=L1HS;POLARITY=-	GT:TPM:UR	1/.:350.7:97	1/.:676.8:122	1/.:290.4:123	1/.:21.2:28	1/.:45.4:56	1/.:150.0:97	1/.:1191.8:120	1/.:728.6:139	1/.:1199.7:757	1/.:670.4:415	1/.:540.0:304	1/.:791.6:367	1/.:958.9:332	1/.:1208.1:342	1/.:806.9:443	1/.:280.6:95	1/.:613.3:207	1/.:642.8:132	1/.:322.9:224	1/.:233.0:235	1/.:24.2:118	1/.:485.9:338	1/.:420.6:334	1/.:337.0:263	1/.:526.0:291	1/.:727.5:396	1/.:588.0:430	1/.:39.5:71	1/.:327.1:305	1/.:38.4:116	1/.:1245.1:105	1/.:555.6:173	1/.:624.4:169	1/.:316.3:178	1/.:164.4:163	1/.:174.2:111
4	58917529	.	T	INS:ME:L1HS	.	PASS	SVTYPE=L1HS;POLARITY=-	GT:TPM:UR	1/.:12.5:16	./.	./.	./.	./.	1/.:223.6:79	1/.:360.8:56	1/.:290.9:62	1/.:11.3:46	./.	./.	./.	./.	./.	./.	./.	./.	./.	./.	1/.:11.6:30	./.	1/.:206.8:204	1/.:16.7:53	1/.:151.4:156	./.	./.	1/.:10.3:54	./.	1/.:307.0:232	1/.:13.2:28	./.	1/.:181.3:90	1/.:190.7:72	./.	1/.:225.2:134	1/.:251.9:75
4	59127483	.	A	INS:ME:AluYb8	.	PASS	SVTYPE=AluYb8;POLARITY=+	GT:TPM:UR	./.	./.	./.	./.	./.	./.	./.	./.	./.	./.	./.	./.	./.	./.	./.	./.	./.	./.	./.	./.	./.	./.	./.	./.	./.	./.	./.	1/.:138.1:46	./.	1/.:160.7:103	1/.:111.8:25	./.	1/.:94.6:31	./.	./.	./.
4	60979579	.	T	INS:ME:L1HS	.	PASS	SVTYPE=L1HS;POLARITY=-	GT:TPM:UR	./.	./.	./.	./.	./.	./.	./.	./.	./.	./.	1/.:398.6:186	./.	./.	./.	./.	./.	./.	./.	./.	./.	./.	./.	./.	./.	./.	./.	./.	./.	./.	./.	./.	./.	./.	./.	./.	./.
4	61434022	.	G	INS:ME:AluYb8	.	PASS	SVTYPE=AluYb8;POLARITY=+	GT:TPM:UR	./.	./.	./.	./.	./.	./.	./.	./.	./.	./.	./.	./.	./.	./.	./.	./.	./.	./.	./.	./.	./.	./.	./.	./.	./.	./.	./.	./.	./.	./.	./.	1/.:175.5:66	./.	./.	./.	./.
4	61825110	.	T	INS:ME:AluYb8	.	PASS	SVTYPE=AluYb8;POLARITY=+	GT:TPM:UR	1/.:41.6:14	./.	1/.:174.4:31	./.	./.	./.	1/.:208.7:12	1/.:217.2:18	1/.:30.9:15	1/.:134.2:42	1/.:143.2:93	1/.:130.3:33	./.	1/.:179.4:38	1/.:155.1:63	./.	./.	./.	1/.:124.5:99	./.	./.	1/.:127.3:112	1/.:149.7:99	1/.:200.4:112	./.	./.	./.	./.	1/.:18.8:18	./.	./.	./.	./.	./.	./.	./.
4	62282065	.	T	INS:ME:SVA	.	PASS	SVTYPE=SVA;POLARITY=-	GT:TPM:UR	./.	./.	./.	./.	./.	./.	./.	./.	./.	./.	./.	./.	./.	./.	./.	./.	./.	./.	./.	./.	./.	./.	./.	./.	./.	./.	./.	./.	./.	./.	1/.:19.3:11	./.	1/.:65.2:28	./.	./.	./.
4	63667131	.	T	INS:ME:L1HS	.	PASS	SVTYPE=L1HS;POLARITY=-	GT:TPM:UR	./.	./.	./.	./.	./.	./.	./.	1/.:12.2:17	./.	./.	./.	./.	./.	./.	./.	./.	./.	./.	./.	./.	./.	./.	./.	./.	./.	./.	./.	./.	./.	./.	./.	./.	./.	./.	./.	./.
4	64197749	.	T	INS:ME:AluYb8	.	PASS	SVTYPE=AluYb8;POLARITY=+	GT:TPM:UR	./.	1/.:172.6:20	./.	./.	./.	./.	./.	./.	./.	1/.:155.8:55	1/.:88.3:103	1/.:206.9:38	./.	./.	1/.:161.6:62	1/.:73.4:47	1/.:119.8:64	1/.:110.5:38	./.	./.	./.	./.	1/.:65.3:81	./.	1/.:109.6:114	./.	1/.:129.9:150	1/.:67.8:50	./.	1/.:134.8:96	1/.:167.7:16	1/.:102.3:58	./.	1/.:121.1:87	./.	1/.:176.0:55
4	64583026	.	T	INS:ME:AluYb8	.	PASS	SVTYPE=AluYb8;POLARITY=-	GT:TPM:UR	./.	./.	./.	./.	./.	./.	./.	./.	./.	./.	./.	./.	./.	./.	./.	./.	./.	./.	./.	./.	./.	./.	1/.:198.2:108	./.	./.	./.	./.	./.	./.	./.	1/.:156.9:17	./.	1/.:213.5:55	./.	./.	./.
4	64819984	.	A	INS:ME:L1HS	.	PASS	SVTYPE=L1HS;POLARITY=+	GT:TPM:UR	./.	./.	./.	./.	./.	./.	./.	./.	./.	./.	1/.:44.8:11	./.	./.	./.	./.	./.	./.	./.	./.	./.	./.	./.	./.	./.	./.	./.	./.	./.	./.	./.	./.	./.	./.	./.	./.	./.
4	64970206	.	A	INS:ME:SVA	.	PASS	SVTYPE=SVA;POLARITY=+	GT:TPM:UR	1/.:203.5:60	1/.:546.6:111	./.	./.	./.	./.	./.	./.	./.	./.	./.	./.	./.	./.	1/.:10.6:12	./.	./.	./.	./.	./.	./.	./.	./.	./.	./.	1/.:371.3:251	1/.:199.8:209	./.	./.	./.	./.	./.	./.	./.	./.	./.
4	66085593	.	G	INS:ME:AluYb8	.	PASS	SVTYPE=AluYb8;POLARITY=+	GT:TPM:UR	./.	./.	./.	./.	./.	./.	./.	./.	./.	./.	./.	./.	./.	./.	./.	./.	./.	./.	./.	./.	./.	./.	./.	./.	./.	./.	./.	./.	./.	./.	./.	./.	./.	./.	1/.:141.7:77	./.
4	66281508	.	T	INS:ME:L1HS	.	PASS	SVTYPE=L1HS;POLARITY=+	GT:TPM:UR	./.	./.	./.	./.	./.	./.	./.	./.	./.	./.	./.	./.	./.	./.	./.	./.	./.	./.	./.	./.	./.	./.	./.	./.	./.	./.	./.	./.	./.	1/.:29.3:12	./.	./.	./.	./.	./.	./.
4	66580344	.	A	INS:ME:L1HS	.	PASS	SVTYPE=L1HS;POLARITY=-	GT:TPM:UR	./.	./.	./.	./.	./.	./.	./.	./.	./.	./.	./.	./.	./.	./.	./.	./.	./.	./.	./.	./.	./.	./.	./.	./.	./.	./.	./.	./.	1/.:27.5:12	./.	./.	./.	./.	./.	./.	./.
4	66809081	.	T	INS:ME:L1HS	.	PASS	SVTYPE=L1HS;POLARITY=-	GT:TPM:UR	./.	./.	./.	./.	./.	1/.:294.7:76	./.	./.	./.	./.	1/.:20.9:68	./.	./.	./.	./.	1/.:309.4:87	1/.:232.4:119	1/.:387.6:86	1/.:280.3:208	1/.:366.4:270	1/.:188.9:213	1/.:409.1:306	1/.:39.8:101	1/.:15.2:71	1/.:27.8:73	1/.:429.0:246	1/.:231.6:261	1/.:326.9:142	1/.:42.8:146	1/.:286.5:220	1/.:23.6:20	1/.:17.9:41	1/.:24.5:38	1/.:14.5:47	1/.:510.6:191	1/.:239.1:78
4	67736072	.	T	INS:ME:L1HS	.	PASS	SVTYPE=L1HS;POLARITY=-	GT:TPM:UR	./.	./.	./.	./.	./.	./.	./.	./.	./.	./.	./.	./.	./.	./.	./.	./.	./.	./.	./.	./.	./.	./.	./.	./.	./.	./.	./.	./.	./.	1/.:21.8:41	./.	./.	./.	./.	./.	./.
4	68251862	.	G	INS:ME:L1HS	.	PASS	SVTYPE=L1HS;POLARITY=-	GT:TPM:UR	./.	./.	./.	./.	./.	./.	./.	./.	./.	./.	./.	./.	./.	./.	./.	./.	./.	./.	./.	./.	./.	./.	./.	./.	./.	./.	./.	./.	./.	./.	./.	./.	./.	./.	1/.:38.4:14	./.
4	68755074	.	A	INS:ME:L1HS	.	PASS	SVTYPE=L1HS;POLARITY=+	GT:TPM:UR	./.	./.	./.	1/.:12.1:14	1/.:12.9:13	./.	./.	./.	./.	1/.:11.3:51	./.	./.	./.	./.	./.	./.	./.	./.	./.	./.	./.	./.	./.	./.	./.	./.	./.	./.	./.	./.	./.	./.	./.	./.	./.	./.
4	68944780	.	A	INS:ME:AluYb8	.	PASS	SVTYPE=AluYb8;POLARITY=+	GT:TPM:UR	./.	./.	./.	1/.:161.4:31	1/.:165.9:26	./.	./.	1/.:258.1:31	./.	1/.:165.7:56	1/.:179.9:131	./.	./.	./.	./.	1/.:233.2:61	./.	1/.:109.0:38	1/.:141.5:103	./.	1/.:226.5:141	./.	./.	./.	./.	1/.:176.9:116	./.	./.	./.	./.	./.	./.	./.	1/.:161.9:90	./.	./.
4	69305796	.	A	INS:ME:AluYb8	.	PASS	SVTYPE=AluYb8;POLARITY=-	GT:TPM:UR	./.	./.	./.	./.	./.	./.	./.	./.	./.	./.	./.	./.	1/.:15.0:19	./.	1/.:15.3:31	./.	./.	./.	./.	./.	./.	./.	./.	./.	./.	./.	./.	./.	./.	./.	./.	./.	./.	./.	./.	./.
4	69572751	.	A	INS:ME:L1HS	.	PASS	SVTYPE=L1HS;POLARITY=-	GT:TPM:UR	./.	1/.:226.8:47	./.	1/.:195.3:56	1/.:505.4:100	1/.:318.2:77	1/.:193.0:27	1/.:307.2:63	1/.:487.0:444	1/.:181.6:146	1/.:12.9:41	1/.:307.2:173	./.	./.	1/.:42.5:76	./.	1/.:10.8:26	./.	./.	1/.:21.1:33	./.	1/.:361.8:235	1/.:375.2:210	1/.:345.1:198	1/.:18.0:49	./.	1/.:13.4:65	./.	1/.:354.8:226	1/.:371.8:231	./.	1/.:10.6:33	./.	./.	./.	./.
4	70413674	.	A	INS:ME:AluYb8	.	PASS	SVTYPE=AluYb8;POLARITY=+	GT:TPM:UR	./.	./.	1/.:240.2:54	1/.:125.5:18	1/.:78.5:13	1/.:168.1:35	./.	./.	./.	./.	./.	./.	./.	1/.:100.8:41	1/.:11.3:12	1/.:151.7:49	1/.:227.9:63	1/.:353.2:76	1/.:210.6:128	./.	./.	./.	1/.:179.4:100	./.	./.	1/.:153.9:107	1/.:139.1:114	./.	./.	./.	./.	./.	./.	1/.:229.5:90	./.	./.
4	71093299	.	T	INS:ME:L1HS	.	PASS	SVTYPE=L1HS;POLARITY=+	GT:TPM:UR	./.	./.	./.	1/.:14.9:12	./.	./.	./.	./.	./.	./.	./.	1/.:18.9:36	./.	1/.:167.5:77	./.	./.	./.	./.	./.	./.	./.	./.	./.	./.	./.	./.	./.	./.	./.	./.	./.	./.	./.	./.	./.	./.
4	72270651	.	T	INS:ME:SVA	.	PASS	SVTYPE=SVA;POLARITY=-	GT:TPM:UR	./.	./.	./.	./.	./.	./.	./.	./.	./.	./.	./.	./.	./.	./.	./.	./.	./.	./.	./.	1/.:18.2:11	./.	./.	./.	./.	./.	./.	./.	./.	./.	./.	./.	./.	./.	./.	./.	./.
4	72915470	.	T	INS:ME:L1HS	.	PASS	SVTYPE=L1HS;POLARITY=-	GT:TPM:UR	./.	1/.:175.1:43	./.	./.	./.	./.	./.	./.	./.	./.	./.	./.	./.	./.	./.	./.	./.	./.	./.	./.	./.	./.	./.	./.	./.	./.	./.	./.	./.	./.	./.	./.	./.	./.	./.	./.
4	73611845	.	A	INS:ME:AluYb8	.	PASS	SVTYPE=AluYb8;POLARITY=-	GT:TPM:UR	./.	./.	./.	./.	./.	./.	./.	./.	./.	./.	./.	1/.:145.9:32	./.	./.	1/.:132.2:50	1/.:126.7:34	./.	./.	./.	./.	./.	./.	./.	./.	./.	1/.:179.3:83	./.	./.	./.	./.	./.	./.	./.	./.	./.	./.
4	74430415	.	T	INS:ME:AluYb8	.	PASS	SVTYPE=AluYb8;POLARITY=-	GT:TPM:UR	1/.:221.6:22	1/.:52.7:15	./.	./.	1/.:153.3:17	./.	1/.:93.6:10	./.	1/.:180.2:71	./.	1/.:30.0:19	./.	1/.:242.2:42	1/.:148.9:29	./.	1/.:228.4:73	1/.:377.2:129	1/.:331.4:74	1/.:223.0:128	1/.:447.3:196	1/.:152.4:123	1/.:213.5:125	1/.:385.2:190	1/.:203.0:124	1/.:25.5:17	1/.:12.2:14	1/.:24.2:22	1/.:176.0:73	1/.:376.2:207	1/.:424.7:193	1/.:621.9:46	1/.:155.1:54	1/.:62.7:35	./.	1/.:390.5:165	1/.:238.8:54
4	74472693	.	A	INS:ME:L1HS	.	PASS	SVTYPE=L1HS;POLARITY=+	GT:TPM:UR	./.	./.	./.	./.	./.	./.	./.	./.	./.	1/.:45.9:23	./.	./.	./.	./.	./.	./.	./.	./.	./.	./.	./.	./.	./.	./.	./.	./.	./.	./.	./.	./.	./.	./.	./.	./.	./.	./.
4	74488901	.	A	INS:ME:L1HS	.	PASS	SVTYPE=L1HS;POLARITY=-	GT:TPM:UR	./.	./.	./.	./.	./.	./.	1/.:22.6:15	./.	1/.:138.2:184	./.	./.	./.	./.	./.	./.	./.	./.	./.	./.	./.	./.	./.	1/.:122.5:120	1/.:134.2:140	./.	./.	./.	./.	./.	./.	./.	./.	./.	./.	1/.:137.7:99	1/.:29.5:26
4	76993825	.	C	INS:ME:AluYb8	.	PASS	SVTYPE=AluYb8;POLARITY=+	GT:TPM:UR	1/.:266.3:19	1/.:130.4:21	./.	./.	1/.:294.7:28	./.	1/.:316.7:27	1/.:121.8:14	1/.:143.0:68	1/.:319.3:75	1/.:363.6:184	1/.:315.6:92	./.	./.	1/.:25.8:12	1/.:287.2:59	1/.:332.1:118	1/.:288.7:68	1/.:381.3:220	1/.:219.0:131	1/.:235.6:164	1/.:351.9:199	1/.:53.7:30	1/.:197.8:125	1/.:235.4:139	./.	1/.:34.0:44	1/.:223.2:99	1/.:434.7:233	1/.:427.8:203	1/.:174.8:22	1/.:160.1:69	1/.:446.5:116	1/.:260.2:92	1/.:245.4:104	./.
4	78050663	.	T	INS:ME:AluYb8	.	PASS	SVTYPE=AluYb8;POLARITY=-	GT:TPM:UR	./.	./.	./.	./.	./.	./.	1/.:256.0:15	./.	1/.:147.1:67	./.	1/.:236.3:116	./.	1/.:143.3:34	1/.:128.9:25	./.	./.	./.	./.	1/.:276.8:135	1/.:205.6:136	1/.:315.2:155	1/.:197.9:115	1/.:422.0:183	1/.:220.0:112	1/.:188.6:113	1/.:278.1:139	1/.:295.5:149	1/.:162.6:63	1/.:12.7:17	1/.:16.9:12	./.	1/.:211.0:60	./.	./.	1/.:18.7:22	1/.:43.4:12
4	78928999	.	G	INS:ME:SVA	.	PASS	SVTYPE=SVA;POLARITY=-	GT:TPM:UR	./.	./.	./.	./.	./.	./.	./.	1/.:3.6:13	./.	./.	./.	./.	./.	./.	./.	./.	./.	./.	./.	./.	./.	./.	./.	./.	./.	./.	./.	./.	./.	./.	./.	./.	./.	./.	./.	./.
4	79322982	.	G	INS:ME:AluYb8	.	PASS	SVTYPE=AluYb8;POLARITY=+	GT:TPM:UR	1/.:144.8:22	./.	1/.:155.7:46	./.	./.	./.	./.	./.	./.	./.	./.	./.	./.	./.	./.	./.	./.	./.	./.	1/.:367.9:209	./.	./.	./.	./.	./.	./.	./.	1/.:200.0:108	./.	./.	./.	./.	./.	./.	./.	./.
4	79359158	.	A	INS:ME:AluYb8	.	PASS	SVTYPE=AluYb8;POLARITY=-	GT:TPM:UR	./.	./.	./.	./.	./.	./.	1/.:211.8:15	./.	1/.:194.1:87	./.	./.	./.	./.	./.	./.	./.	./.	./.	./.	./.	./.	1/.:221.6:108	./.	./.	./.	./.	./.	./.	./.	./.	./.	./.	./.	./.	./.	./.
4	79372155	.	C	INS:ME:AluYb8	.	PASS	SVTYPE=AluYb8;POLARITY=+	GT:TPM:UR	./.	./.	./.	./.	./.	./.	./.	./.	./.	./.	./.	./.	./.	./.	./.	1/.:88.3:28	./.	./.	./.	1/.:68.4:48	./.	./.	1/.:117.6:40	1/.:69.7:60	./.	./.	./.	./.	./.	./.	1/.:114.6:11	./.	1/.:87.8:26	./.	./.	./.
4	79543288	.	T	INS:ME:SVA	.	PASS	SVTYPE=SVA;POLARITY=-	GT:TPM:UR	./.	./.	1/.:120.6:62	./.	./.	./.	./.	./.	./.	./.	./.	./.	./.	./.	./.	./.	./.	./.	./.	./.	./.	./.	./.	./.	./.	./.	./.	./.	./.	./.	./.	./.	./.	./.	./.	./.
4	79823615	.	T	INS:ME:AluYb8	.	PASS	SVTYPE=AluYb8;POLARITY=+	GT:TPM:UR	./.	./.	./.	./.	./.	./.	1/.:256.0:21	./.	1/.:214.4:87	./.	./.	./.	./.	./.	./.	./.	./.	./.	./.	./.	./.	./.	./.	./.	./.	./.	./.	./.	./.	./.	./.	./.	./.	1/.:190.8:90	./.	./.
4	80729527	.	T	INS:ME:L1HS	.	PASS	SVTYPE=L1HS;POLARITY=-	GT:TPM:UR	./.	./.	./.	./.	./.	./.	./.	./.	./.	./.	./.	./.	./.	./.	./.	1/.:59.4:12	./.	./.	./.	./.	./.	./.	./.	./.	./.	./.	./.	./.	./.	./.	./.	./.	./.	./.	./.	./.
4	80741240	.	T	INS:ME:AluYb8	.	PASS	SVTYPE=AluYb8;POLARITY=+	GT:TPM:UR	1/.:152.0:18	./.	1/.:71.1:24	./.	./.	./.	./.	1/.:353.5:19	./.	./.	./.	./.	./.	1/.:126.0:28	./.	./.	./.	./.	./.	./.	./.	./.	./.	./.	./.	./.	./.	./.	./.	./.	./.	./.	./.	./.	./.	./.
4	80768517	.	C	INS:ME:L1HS	.	PASS	SVTYPE=L1HS;POLARITY=+	GT:TPM:UR	1/.:173.0:66	1/.:359.6:58	./.	./.	./.	1/.:14.2:29	1/.:405.4:75	1/.:160.8:53	1/.:493.0:453	./.	1/.:24.2:73	1/.:187.2:145	1/.:167.8:115	./.	1/.:203.9:186	1/.:14.7:24	1/.:598.9:198	1/.:489.0:92	1/.:233.6:161	1/.:646.4:347	1/.:599.9:378	1/.:44.4:141	1/.:45.4:107	1/.:13.6:68	1/.:19.9:72	1/.:241.3:214	1/.:233.9:268	1/.:362.3:148	1/.:309.7:267	1/.:499.3:338	1/.:26.1:20	1/.:217.6:115	1/.:24.9:38	1/.:15.6:51	1/.:20.0:68	1/.:21.1:39
4	82921880	.	T	INS:ME:L1HS	.	PASS	SVTYPE=L1HS;POLARITY=+	GT:TPM:UR	./.	./.	./.	1/.:362.1:112	1/.:77.6:33	1/.:145.8:51	./.	./.	./.	./.	1/.:160.4:123	./.	./.	./.	./.	./.	1/.:109.1:56	1/.:193.1:48	./.	./.	./.	./.	./.	./.	./.	./.	1/.:10.9:22	./.	./.	./.	./.	./.	./.	./.	./.	./.
4	84987028	.	C	INS:ME:L1HS	.	PASS	SVTYPE=L1HS;POLARITY=-	GT:TPM:UR	./.	./.	./.	./.	./.	./.	./.	./.	./.	./.	./.	1/.:32.2:17	./.	./.	./.	./.	./.	./.	./.	./.	./.	./.	./.	./.	./.	./.	./.	./.	./.	./.	./.	./.	./.	./.	./.	./.
4	85317477	.	A	INS:ME:L1HS	.	PASS	SVTYPE=L1HS;POLARITY=-	GT:TPM:UR	1/.:324.9:75	1/.:43.5:30	1/.:327.5:162	1/.:88.7:42	1/.:16.5:32	1/.:235.6:118	1/.:272.2:58	./.	1/.:506.5:426	1/.:424.2:293	1/.:808.0:423	1/.:440.7:239	1/.:981.3:344	1/.:503.0:190	1/.:880.2:593	1/.:469.9:160	1/.:748.7:288	1/.:875.2:181	1/.:37.7:109	1/.:50.2:138	1/.:39.2:151	1/.:600.3:448	1/.:365.3:340	1/.:923.4:531	1/.:439.1:324	1/.:31.0:121	1/.:403.7:411	1/.:685.9:233	1/.:448.2:411	1/.:961.2:477	1/.:35.4:34	1/.:33.0:78	1/.:61.7:76	1/.:1138.1:452	1/.:536.3:244	1/.:461.9:133
4	85432010	.	T	INS:ME:L1HS	.	PASS	SVTYPE=L1HS;POLARITY=+	GT:TPM:UR	./.	./.	./.	./.	./.	./.	./.	./.	./.	./.	./.	./.	./.	./.	./.	./.	./.	./.	./.	./.	./.	./.	./.	./.	./.	./.	./.	./.	./.	./.	./.	./.	./.	1/.:27.1:63	./.	./.
4	86229671	.	G	INS:ME:AluYb8	.	PASS	SVTYPE=AluYb8;POLARITY=-	GT:TPM:UR	./.	./.	1/.:113.2:23	./.	./.	./.	./.	./.	./.	1/.:82.2:42	./.	1/.:78.5:37	./.	./.	1/.:166.0:59	./.	./.	./.	1/.:215.6:99	./.	./.	1/.:113.5:74	./.	./.	./.	./.	./.	./.	1/.:108.4:94	1/.:170.9:70	./.	./.	./.	1/.:129.5:70	./.	./.
4	86607949	.	T	INS:ME:L1HS	.	PASS	SVTYPE=L1HS;POLARITY=+	GT:TPM:UR	./.	./.	./.	1/.:319.2:49	./.	1/.:187.4:68	./.	./.	./.	./.	./.	./.	./.	1/.:49.6:14	./.	./.	./.	./.	./.	./.	./.	./.	./.	./.	./.	./.	./.	./.	./.	./.	./.	./.	./.	./.	./.	./.
4	87445983	.	T	INS:ME:L1HS	.	PASS	SVTYPE=L1HS;POLARITY=+	GT:TPM:UR	./.	./.	./.	./.	./.	./.	./.	./.	./.	./.	./.	./.	./.	./.	./.	./.	./.	./.	./.	./.	./.	./.	./.	./.	./.	./.	./.	./.	./.	./.	./.	./.	./.	./.	1/.:26.6:21	./.
4	88490569	.	T	INS:ME:AluYb8	.	PASS	SVTYPE=AluYb8;POLARITY=-	GT:TPM:UR	./.	./.	./.	./.	./.	./.	./.	1/.:100.2:17	./.	./.	./.	./.	./.	./.	1/.:123.1:60	./.	./.	./.	./.	./.	./.	./.	./.	./.	./.	./.	./.	./.	./.	./.	./.	./.	./.	./.	1/.:142.2:69	1/.:89.6:40
4	91512724	.	T	INS:ME:L1HS	.	PASS	SVTYPE=L1HS;POLARITY=+	GT:TPM:UR	./.	./.	./.	./.	./.	./.	./.	./.	./.	./.	./.	./.	./.	./.	./.	./.	./.	./.	./.	./.	./.	./.	./.	./.	./.	./.	./.	./.	./.	./.	./.	1/.:46.3:11	./.	./.	./.	./.
4	92745760	.	G	INS:ME:L1HS	.	PASS	SVTYPE=L1HS;POLARITY=+	GT:TPM:UR	./.	./.	./.	./.	./.	./.	./.	./.	./.	./.	1/.:64.9:16	./.	./.	./.	./.	./.	./.	./.	./.	./.	./.	./.	./.	./.	./.	./.	./.	./.	./.	./.	./.	./.	./.	./.	./.	./.
4	92809644	.	A	INS:ME:AluYb8	.	PASS	SVTYPE=AluYb8;POLARITY=+	GT:TPM:UR	./.	./.	1/.:44.7:15	./.	./.	./.	./.	./.	./.	./.	./.	./.	./.	./.	./.	./.	./.	./.	./.	./.	./.	./.	./.	./.	./.	./.	./.	./.	./.	./.	./.	./.	./.	./.	./.	./.
4	94072668	.	G	INS:ME:AluYb8	.	PASS	SVTYPE=AluYb8;POLARITY=-	GT:TPM:UR	./.	./.	./.	./.	./.	./.	./.	./.	./.	./.	./.	./.	./.	./.	./.	./.	./.	./.	./.	1/.:147.9:100	./.	./.	./.	./.	./.	./.	./.	./.	./.	./.	./.	./.	./.	./.	./.	./.
4	94429095	.	T	INS:ME:L1HS	.	PASS	SVTYPE=L1HS;POLARITY=+	GT:TPM:UR	./.	1/.:47.0:21	./.	./.	./.	./.	./.	./.	./.	./.	./.	./.	./.	./.	./.	./.	./.	./.	./.	./.	./.	./.	./.	./.	./.	./.	./.	./.	./.	./.	./.	./.	./.	./.	./.	./.
4	94577743	.	A	INS:ME:AluYb8	.	PASS	SVTYPE=AluYb8;POLARITY=+	GT:TPM:UR	./.	./.	./.	./.	1/.:60.7:18	./.	./.	./.	./.	./.	./.	./.	./.	./.	./.	./.	./.	./.	./.	1/.:111.1:111	./.	./.	./.	./.	./.	./.	./.	./.	./.	./.	./.	./.	./.	1/.:128.9:101	./.	1/.:99.0:40
4	95413281	.	T	INS:ME:AluYb8	.	PASS	SVTYPE=AluYb8;POLARITY=+	GT:TPM:UR	1/.:399.9:38	1/.:234.9:19	1/.:359.6:52	1/.:221.8:15	1/.:263.6:19	1/.:556.1:52	./.	./.	1/.:218.0:76	1/.:230.2:62	1/.:395.3:219	./.	1/.:99.2:32	./.	1/.:174.3:68	./.	1/.:127.0:77	./.	1/.:20.8:11	1/.:291.1:159	./.	1/.:147.0:128	1/.:201.0:110	1/.:181.7:127	1/.:387.1:207	./.	1/.:148.1:137	1/.:57.6:16	1/.:218.9:152	1/.:219.7:128	./.	1/.:14.0:11	./.	1/.:192.0:106	1/.:456.2:191	1/.:313.6:79
4	95815861	.	T	INS:ME:AluYb8	.	PASS	SVTYPE=AluYb8;POLARITY=-	GT:TPM:UR	./.	./.	./.	./.	./.	./.	./.	./.	./.	./.	./.	./.	./.	./.	./.	./.	./.	./.	./.	./.	./.	./.	1/.:72.4:61	./.	./.	./.	./.	./.	./.	./.	./.	./.	./.	./.	./.	./.
4	96249250	.	T	INS:ME:L1HS	.	PASS	SVTYPE=L1HS;POLARITY=-	GT:TPM:UR	./.	./.	./.	./.	./.	./.	1/.:10.7:11	./.	./.	./.	./.	./.	./.	./.	./.	./.	./.	./.	./.	./.	./.	./.	./.	./.	./.	./.	./.	./.	./.	./.	./.	./.	./.	./.	./.	./.
4	96530297	.	T	INS:ME:AluYb8	.	PASS	SVTYPE=AluYb8;POLARITY=-	GT:TPM:UR	1/.:87.2:15	1/.:103.7:15	./.	1/.:27.5:12	./.	1/.:62.2:17	1/.:52.4:14	1/.:60.9:14	1/.:86.5:53	1/.:140.4:83	1/.:110.3:85	1/.:66.3:32	./.	./.	./.	./.	./.	./.	./.	./.	./.	./.	1/.:103.5:76	./.	1/.:90.9:73	./.	./.	./.	1/.:129.2:69	./.	1/.:88.8:12	./.	1/.:77.3:38	1/.:94.8:44	1/.:173.4:103	1/.:139.5:50
4	98103787	.	T	INS:ME:L1HS	.	PASS	SVTYPE=L1HS;POLARITY=-	GT:TPM:UR	./.	./.	./.	./.	./.	./.	1/.:57.2:16	./.	1/.:97.3:88	./.	./.	./.	1/.:164.5:62	1/.:74.4:46	1/.:145.7:101	1/.:412.3:42	./.	1/.:207.6:44	1/.:106.8:87	./.	./.	1/.:12.1:33	1/.:12.1:35	./.	./.	./.	./.	./.	./.	./.	./.	./.	./.	1/.:286.4:119	./.	1/.:289.7:50
4	99058450	.	C	INS:ME:L1HS	.	PASS	SVTYPE=L1HS;POLARITY=+	GT:TPM:UR	./.	./.	./.	./.	./.	./.	./.	./.	./.	./.	./.	./.	./.	./.	./.	./.	./.	./.	./.	./.	./.	./.	./.	./.	./.	./.	./.	./.	./.	./.	./.	./.	./.	./.	1/.:309.1:118	1/.:202.5:51
4	101891544	.	T	INS:ME:AluYb8	.	PASS	SVTYPE=AluYb8;POLARITY=+	GT:TPM:UR	./.	1/.:207.4:18	./.	./.	./.	./.	./.	./.	./.	1/.:143.6:47	1/.:223.2:112	1/.:149.5:43	./.	./.	./.	./.	./.	./.	./.	./.	./.	./.	./.	./.	./.	./.	./.	./.	./.	./.	1/.:273.0:17	./.	./.	./.	./.	./.
4	102085201	.	A	INS:ME:L1HS	.	PASS	SVTYPE=L1HS;POLARITY=-	GT:TPM:UR	./.	./.	./.	./.	./.	./.	./.	./.	./.	./.	./.	./.	1/.:37.4:15	./.	./.	./.	./.	./.	./.	./.	./.	./.	./.	./.	./.	./.	./.	./.	./.	./.	./.	./.	./.	./.	./.	./.
4	103343745	.	T	INS:ME:L1HS	.	PASS	SVTYPE=L1HS;POLARITY=+	GT:TPM:UR	1/.:15.1:13	1/.:66.4:23	./.	./.	./.	./.	./.	./.	1/.:25.5:83	./.	1/.:40.3:66	./.	1/.:66.3:52	1/.:57.3:55	1/.:44.0:107	./.	./.	./.	./.	1/.:56.9:91	./.	./.	./.	./.	./.	./.	./.	1/.:111.9:74	1/.:68.3:97	1/.:107.4:116	./.	./.	./.	1/.:40.8:55	1/.:60.5:70	./.
4	104214670	.	G	INS:ME:L1HS	.	PASS	SVTYPE=L1HS;POLARITY=+	GT:TPM:UR	./.	./.	./.	./.	./.	./.	./.	./.	./.	./.	./.	./.	./.	./.	./.	./.	1/.:27.9:21	./.	./.	./.	./.	./.	./.	./.	./.	./.	./.	./.	./.	./.	./.	./.	./.	./.	./.	./.
4	106507403	.	T	INS:ME:AluYb8	.	PASS	SVTYPE=AluYb8;POLARITY=+	GT:TPM:UR	1/.:105.6:15	1/.:244.7:24	./.	1/.:198.9:21	1/.:311.7:25	1/.:87.9:21	./.	./.	1/.:131.4:68	./.	1/.:156.4:110	1/.:95.7:39	1/.:85.6:27	1/.:390.2:63	./.	./.	./.	./.	./.	./.	./.	1/.:18.2:20	1/.:276.0:154	1/.:112.4:88	./.	./.	1/.:14.5:16	1/.:172.1:67	./.	1/.:80.3:77	./.	1/.:249.8:78	1/.:158.2:47	./.	./.	./.
4	107095020	.	A	INS:ME:L1HS	.	PASS	SVTYPE=L1HS;POLARITY=-	GT:TPM:UR	1/.:103.3:35	1/.:108.7:36	./.	./.	./.	./.	1/.:93.7:28	1/.:116.5:40	./.	1/.:142.9:107	1/.:14.5:21	1/.:130.8:94	./.	./.	./.	./.	./.	./.	./.	./.	./.	./.	./.	./.	./.	./.	./.	./.	1/.:12.7:26	1/.:24.7:26	1/.:183.8:23	1/.:62.6:43	1/.:349.0:97	1/.:439.3:177	./.	./.
4	109124259	.	T	INS:ME:L1HS	.	PASS	SVTYPE=L1HS;POLARITY=+	GT:TPM:UR	./.	./.	./.	./.	./.	./.	./.	./.	./.	./.	./.	./.	./.	./.	./.	./.	./.	./.	./.	./.	./.	./.	./.	./.	./.	./.	./.	./.	./.	./.	./.	./.	./.	./.	1/.:42.0:12	./.
4	109265077	.	T	INS:ME:AluYb8	.	PASS	SVTYPE=AluYb8;POLARITY=-	GT:TPM:UR	./.	./.	./.	./.	./.	./.	./.	./.	./.	./.	./.	./.	./.	./.	1/.:137.8:55	./.	./.	./.	./.	./.	./.	./.	./.	./.	./.	./.	./.	./.	./.	./.	./.	./.	./.	./.	./.	./.
4	110248335	.	C	INS:ME:L1HS	.	PASS	SVTYPE=L1HS;POLARITY=-	GT:TPM:UR	./.	1/.:47.6:42	1/.:32.7:48	1/.:153.3:57	1/.:27.5:28	1/.:406.1:129	1/.:105.0:18	1/.:23.5:27	1/.:206.3:203	1/.:30.4:85	1/.:77.9:167	1/.:93.3:79	./.	1/.:20.7:39	1/.:21.3:78	1/.:100.4:96	1/.:344.4:164	1/.:469.1:120	1/.:152.2:166	1/.:131.0:138	1/.:160.6:227	1/.:28.5:89	1/.:349.1:210	./.	1/.:16.5:53	1/.:24.7:69	1/.:19.2:90	1/.:28.8:67	1/.:18.7:95	1/.:37.7:92	./.	1/.:215.2:91	1/.:197.7:89	1/.:10.7:39	1/.:18.3:45	1/.:21.1:41
4	110760197	.	T	INS:ME:SVA	.	PASS	SVTYPE=SVA;POLARITY=-	GT:TPM:UR	./.	./.	./.	./.	./.	1/.:36.4:31	./.	1/.:39.5:22	./.	./.	./.	./.	./.	./.	./.	./.	1/.:46.8:52	1/.:48.2:28	1/.:40.8:69	./.	1/.:46.2:95	1/.:36.9:88	./.	1/.:48.1:84	./.	./.	./.	./.	./.	./.	./.	./.	./.	./.	./.	./.
4	110848999	.	G	INS:ME:L1HS	.	PASS	SVTYPE=L1HS;POLARITY=+	GT:TPM:UR	./.	./.	./.	./.	./.	./.	./.	./.	./.	./.	./.	./.	./.	1/.:31.6:12	./.	./.	./.	./.	./.	./.	./.	./.	./.	./.	./.	./.	./.	./.	./.	./.	./.	./.	./.	./.	./.	./.
4	111863107	.	A	INS:ME:L1HS	.	PASS	SVTYPE=L1HS;POLARITY=-	GT:TPM:UR	./.	./.	./.	./.	1/.:30.3:19	./.	./.	./.	./.	./.	./.	./.	./.	./.	./.	./.	./.	./.	./.	./.	./.	./.	./.	./.	1/.:14.7:26	./.	./.	./.	./.	./.	./.	./.	./.	./.	./.	./.
4	112628958	.	T	INS:ME:L1HS	.	PASS	SVTYPE=L1HS;POLARITY=+	GT:TPM:UR	./.	./.	./.	1/.:15.9:19	1/.:20.2:30	1/.:14.2:29	1/.:309.3:34	1/.:305.4:122	./.	./.	1/.:108.3:141	1/.:16.0:30	1/.:188.8:176	1/.:299.6:163	1/.:101.2:164	./.	./.	./.	./.	./.	./.	./.	1/.:21.5:53	./.	1/.:14.9:62	1/.:220.1:169	1/.:257.2:264	1/.:123.1:90	1/.:11.0:60	1/.:216.2:198	1/.:187.1:26	./.	1/.:146.1:62	./.	1/.:17.7:51	./.
4	113909992	.	T	INS:ME:L1HS	.	PASS	SVTYPE=L1HS;POLARITY=-	GT:TPM:UR	./.	./.	./.	./.	./.	1/.:253.2:83	1/.:184.8:36	./.	1/.:392.7:357	1/.:284.3:213	1/.:239.0:162	1/.:243.6:154	./.	./.	./.	./.	./.	./.	./.	1/.:393.8:233	1/.:197.5:200	1/.:11.1:54	1/.:17.8:58	./.	./.	./.	1/.:19.3:78	1/.:232.3:106	1/.:14.4:64	1/.:411.1:216	./.	./.	./.	./.	./.	./.
4	114540301	.	A	INS:ME:AluYb8	.	PASS	SVTYPE=AluYb8;POLARITY=+	GT:TPM:UR	./.	./.	./.	./.	./.	./.	./.	./.	./.	./.	./.	./.	./.	./.	./.	./.	./.	./.	./.	./.	./.	./.	./.	./.	./.	./.	./.	1/.:183.4:64	1/.:164.7:114	./.	./.	./.	./.	./.	./.	./.
4	114669459	.	G	INS:ME:L1HS	.	PASS	SVTYPE=L1HS;POLARITY=-	GT:TPM:UR	./.	./.	./.	./.	./.	./.	./.	./.	1/.:552.7:396	./.	./.	./.	./.	./.	./.	./.	./.	./.	./.	./.	./.	./.	./.	./.	./.	./.	./.	./.	./.	./.	./.	./.	./.	./.	./.	./.
4	115132691	.	A	INS:ME:L1HS	.	PASS	SVTYPE=L1HS;POLARITY=+	GT:TPM:UR	1/.:518.1:109	1/.:11.2:17	1/.:355.1:119	1/.:14.5:13	1/.:877.3:125	1/.:22.8:32	./.	./.	1/.:17.6:74	1/.:414.8:224	1/.:569.8:283	1/.:14.2:48	1/.:645.2:223	1/.:280.4:141	1/.:14.9:64	1/.:611.1:125	1/.:728.0:197	1/.:42.5:28	1/.:15.1:66	1/.:16.5:71	1/.:17.5:79	1/.:38.3:125	1/.:34.0:99	1/.:17.6:64	1/.:758.1:281	1/.:12.5:61	1/.:549.4:348	1/.:647.7:162	1/.:44.2:117	1/.:23.2:60	1/.:233.5:42	1/.:661.2:138	1/.:29.7:43	1/.:24.0:57	1/.:415.3:212	1/.:386.6:104
4	115549931	.	C	INS:ME:AluYb8	.	PASS	SVTYPE=AluYb8;POLARITY=+	GT:TPM:UR	./.	./.	./.	1/.:72.7:16	1/.:208.1:20	./.	./.	./.	1/.:144.8:74	1/.:360.3:101	1/.:237.4:127	1/.:336.9:72	./.	1/.:89.9:28	./.	1/.:449.0:97	./.	1/.:241.3:40	1/.:15.3:16	./.	./.	1/.:255.5:120	./.	./.	1/.:151.5:99	1/.:188.3:114	1/.:225.8:126	1/.:157.0:49	1/.:153.4:99	1/.:175.6:91	./.	./.	./.	1/.:234.1:88	1/.:23.9:15	1/.:201.4:38
4	115550592	.	T	INS:ME:L1HS	.	PASS	SVTYPE=L1HS;POLARITY=-	GT:TPM:UR	./.	./.	./.	./.	./.	./.	./.	./.	./.	./.	./.	./.	./.	./.	./.	./.	./.	./.	./.	./.	./.	./.	./.	./.	./.	./.	./.	./.	./.	./.	./.	./.	1/.:68.0:13	./.	./.	./.
4	115845162	.	C	INS:ME:L1HS	.	PASS	SVTYPE=L1HS;POLARITY=+	GT:TPM:UR	./.	./.	1/.:77.5:17	./.	./.	./.	./.	./.	./.	./.	./.	./.	./.	./.	./.	./.	./.	./.	./.	./.	./.	./.	./.	./.	./.	./.	./.	./.	./.	./.	./.	./.	./.	./.	./.	./.
4	116660163	.	A	INS:ME:L1HS	.	PASS	SVTYPE=L1HS;POLARITY=-	GT:TPM:UR	./.	./.	./.	./.	./.	./.	./.	./.	./.	1/.:76.0:73	./.	1/.:52.2:60	./.	1/.:34.9:42	1/.:11.7:34	./.	1/.:91.0:64	./.	1/.:110.2:112	./.	1/.:77.3:114	1/.:12.8:56	./.	./.	1/.:54.2:93	./.	1/.:61.0:124	1/.:12.2:28	1/.:68.5:110	1/.:88.2:108	./.	1/.:94.1:37	1/.:62.1:40	./.	./.	./.
4	117041345	.	G	INS:ME:L1HS	.	PASS	SVTYPE=L1HS;POLARITY=+	GT:TPM:UR	1/.:14.2:13	1/.:14.7:16	./.	./.	./.	./.	./.	./.	./.	./.	./.	./.	./.	./.	./.	./.	./.	./.	./.	./.	./.	./.	./.	./.	./.	./.	1/.:20.9:69	./.	./.	./.	./.	./.	./.	./.	./.	./.
4	117152000	.	T	INS:ME:L1HS	.	PASS	SVTYPE=L1HS;POLARITY=+	GT:TPM:UR	1/.:90.8:35	1/.:47.0:24	./.	./.	./.	./.	./.	./.	./.	./.	./.	./.	./.	./.	./.	./.	./.	./.	./.	./.	./.	1/.:12.2:47	./.	./.	1/.:456.5:186	./.	1/.:409.9:259	./.	./.	./.	./.	./.	./.	./.	./.	./.
4	117350584	.	A	INS:ME:AluYb8	.	PASS	SVTYPE=AluYb8;POLARITY=+	GT:TPM:UR	./.	./.	1/.:78.3:19	./.	./.	1/.:66.1:11	./.	./.	1/.:76.1:42	./.	./.	1/.:59.3:15	./.	./.	./.	./.	1/.:65.1:24	./.	./.	1/.:26.6:25	./.	./.	./.	./.	./.	./.	./.	./.	./.	./.	./.	./.	./.	1/.:12.3:18	./.	./.
4	118332412	.	A	INS:ME:L1HS	.	PASS	SVTYPE=L1HS;POLARITY=-	GT:TPM:UR	./.	./.	./.	./.	./.	./.	./.	./.	./.	1/.:75.3:102	1/.:134.0:126	./.	1/.:139.3:78	./.	1/.:108.8:129	1/.:146.4:61	1/.:17.1:21	1/.:181.8:49	./.	./.	./.	1/.:116.0:119	1/.:102.5:105	1/.:94.1:123	./.	./.	./.	./.	1/.:75.7:122	1/.:165.9:134	1/.:53.1:19	1/.:15.7:13	./.	./.	./.	./.
4	118765254	.	T	INS:ME:L1HS	.	PASS	SVTYPE=L1HS;POLARITY=+	GT:TPM:UR	./.	1/.:34.1:12	./.	./.	1/.:11.9:13	./.	./.	./.	./.	./.	./.	./.	./.	1/.:13.1:15	./.	./.	./.	./.	./.	./.	./.	./.	./.	./.	./.	./.	./.	./.	./.	./.	./.	./.	./.	./.	./.	./.
4	120189146	.	C	INS:ME:AluYb8	.	PASS	SVTYPE=AluYb8;POLARITY=+	GT:TPM:UR	1/.:98.4:25	1/.:121.5:21	1/.:98.9:46	1/.:107.1:25	1/.:188.1:33	1/.:116.1:27	1/.:160.4:27	1/.:109.0:23	1/.:184.3:126	1/.:142.8:84	1/.:207.1:179	1/.:162.5:75	1/.:129.8:66	1/.:208.7:58	1/.:156.7:106	1/.:239.5:103	1/.:180.3:96	1/.:153.1:75	1/.:245.0:210	1/.:189.9:166	1/.:180.8:219	1/.:163.7:174	1/.:269.6:192	1/.:222.6:216	1/.:168.3:168	1/.:197.2:203	1/.:229.4:205	1/.:206.3:120	1/.:195.9:203	1/.:187.1:166	1/.:165.5:37	1/.:170.3:105	1/.:91.6:69	1/.:134.7:150	1/.:208.9:160	1/.:156.1:72
4	120508744	.	T	INS:ME:AluYb8	.	PASS	SVTYPE=AluYb8;POLARITY=-	GT:TPM:UR	./.	./.	./.	./.	./.	./.	./.	./.	1/.:13.5:23	1/.:14.0:12	1/.:26.4:26	1/.:21.4:12	./.	./.	1/.:28.2:18	1/.:25.2:14	1/.:20.2:30	./.	./.	1/.:24.6:53	1/.:14.5:48	1/.:46.4:52	1/.:12.8:37	1/.:20.7:37	1/.:38.2:44	1/.:33.8:49	1/.:41.3:38	./.	1/.:20.9:36	1/.:37.5:40	./.	./.	1/.:46.5:14	./.	1/.:19.5:20	./.
4	120717544	.	T	INS:ME:L1HS	.	PASS	SVTYPE=L1HS;POLARITY=-	GT:TPM:UR	./.	./.	1/.:210.3:89	./.	./.	./.	1/.:80.5:13	1/.:75.4:24	1/.:379.0:335	./.	1/.:13.4:18	./.	./.	1/.:11.3:17	./.	1/.:192.8:49	./.	1/.:588.9:93	./.	./.	./.	./.	./.	./.	./.	./.	1/.:15.4:30	./.	./.	./.	1/.:110.4:16	./.	1/.:351.2:63	./.	1/.:373.6:127	./.
4	121195917	.	G	INS:ME:L1HS	.	PASS	SVTYPE=L1HS;POLARITY=-	GT:TPM:UR	./.	./.	./.	./.	./.	./.	./.	1/.:31.2:11	./.	./.	./.	./.	./.	./.	./.	./.	./.	./.	./.	./.	./.	./.	./.	./.	./.	./.	./.	./.	./.	./.	./.	./.	./.	./.	./.	./.
4	121582243	.	T	INS:ME:AluYb8	.	PASS	SVTYPE=AluYb8;POLARITY=-	GT:TPM:UR	./.	./.	./.	./.	./.	./.	1/.:188.2:12	./.	1/.:221.4:72	./.	./.	./.	./.	./.	./.	./.	./.	./.	./.	./.	./.	./.	./.	./.	./.	./.	./.	./.	1/.:180.0:120	1/.:166.9:99	1/.:287.3:20	./.	./.	./.	1/.:242.4:100	1/.:193.5:52
4	121703208	.	T	INS:ME:AluYb8	.	PASS	SVTYPE=AluYb8;POLARITY=-	GT:TPM:UR	./.	./.	./.	./.	./.	./.	./.	./.	./.	./.	1/.:224.3:118	./.	./.	./.	1/.:96.1:51	./.	./.	./.	./.	./.	./.	./.	./.	./.	./.	./.	./.	./.	./.	./.	./.	./.	./.	./.	./.	./.
4	122918563	.	T	INS:ME:L1HS	.	PASS	SVTYPE=L1HS;POLARITY=+	GT:TPM:UR	./.	./.	./.	./.	./.	./.	./.	./.	1/.:47.3:118	./.	./.	./.	./.	./.	./.	./.	./.	./.	./.	./.	./.	./.	./.	./.	./.	1/.:86.7:112	1/.:60.5:97	./.	./.	./.	./.	./.	./.	./.	./.	./.
4	124017412	.	G	INS:ME:AluYb8	.	PASS	SVTYPE=AluYb8;POLARITY=+	GT:TPM:UR	./.	./.	./.	./.	./.	1/.:309.2:30	./.	./.	./.	./.	./.	./.	./.	./.	./.	./.	1/.:189.7:77	1/.:157.8:34	./.	./.	./.	./.	./.	./.	./.	./.	./.	./.	./.	./.	./.	./.	./.	./.	./.	./.
4	125350245	.	A	INS:ME:AluYb8	.	PASS	SVTYPE=AluYb8;POLARITY=-	GT:TPM:UR	./.	./.	1/.:93.5:22	./.	./.	1/.:141.1:23	1/.:86.4:10	1/.:234.9:22	./.	./.	./.	./.	./.	./.	./.	./.	1/.:185.7:70	./.	1/.:238.0:108	./.	1/.:204.7:138	./.	./.	./.	./.	./.	./.	./.	./.	./.	./.	./.	./.	./.	1/.:224.8:98	1/.:140.4:46
4	125812747	.	A	INS:ME:AluYb8	.	PASS	SVTYPE=AluYb8;POLARITY=+	GT:TPM:UR	./.	./.	./.	./.	./.	./.	./.	./.	1/.:134.3:72	./.	./.	./.	./.	./.	./.	./.	./.	./.	1/.:176.0:115	./.	1/.:226.1:151	./.	./.	./.	./.	./.	./.	./.	1/.:171.5:95	1/.:186.1:112	./.	./.	./.	./.	./.	./.
4	126052312	.	A	INS:ME:L1HS	.	PASS	SVTYPE=L1HS;POLARITY=-	GT:TPM:UR	1/.:34.9:18	1/.:26.4:17	./.	./.	1/.:30.8:16	1/.:28.8:28	./.	./.	1/.:56.3:164	./.	./.	1/.:40.5:59	./.	./.	./.	1/.:94.1:56	./.	1/.:54.7:27	./.	1/.:119.8:194	1/.:40.5:112	./.	./.	./.	1/.:64.0:90	./.	./.	./.	./.	./.	./.	./.	./.	1/.:35.3:67	./.	./.
4	126794839	.	A	INS:ME:AluYb8	.	PASS	SVTYPE=AluYb8;POLARITY=-	GT:TPM:UR	./.	./.	./.	./.	./.	./.	./.	./.	./.	./.	1/.:33.9:43	./.	./.	./.	./.	./.	./.	./.	./.	1/.:86.5:65	1/.:30.4:58	./.	./.	./.	./.	./.	./.	./.	./.	./.	./.	./.	./.	./.	./.	./.
4	126824140	.	T	INS:ME:L1HS	.	PASS	SVTYPE=L1HS;POLARITY=+	GT:TPM:UR	./.	./.	./.	./.	./.	./.	./.	./.	./.	./.	./.	./.	./.	./.	1/.:32.2:65	./.	./.	./.	./.	./.	./.	./.	./.	./.	./.	./.	./.	./.	./.	./.	./.	./.	./.	1/.:31.1:35	./.	./.
4	127049094	.	T	INS:ME:AluYb8	.	PASS	SVTYPE=AluYb8;POLARITY=-	GT:TPM:UR	./.	./.	./.	./.	./.	./.	./.	./.	./.	./.	./.	./.	./.	./.	./.	1/.:103.0:45	./.	1/.:169.5:45	./.	./.	./.	./.	./.	./.	./.	1/.:184.3:119	./.	./.	./.	./.	./.	./.	./.	./.	./.	./.
4	127275366	.	T	INS:ME:L1HS	.	PASS	SVTYPE=L1HS;POLARITY=+	GT:TPM:UR	./.	./.	./.	./.	./.	./.	1/.:645.6:56	1/.:169.8:51	./.	./.	1/.:18.9:36	1/.:292.4:147	./.	./.	1/.:273.6:178	./.	1/.:10.8:27	./.	1/.:401.7:195	1/.:13.0:46	1/.:10.5:33	1/.:19.4:67	1/.:388.2:192	./.	1/.:10.1:39	1/.:448.6:229	1/.:305.4:239	./.	1/.:16.1:64	./.	./.	./.	1/.:33.8:28	./.	1/.:12.0:33	./.
4	127596208	.	T	INS:ME:L1HS	.	PASS	SVTYPE=L1HS;POLARITY=+	GT:TPM:UR	./.	./.	./.	1/.:28.0:17	./.	1/.:31.0:26	./.	./.	1/.:20.7:60	1/.:73.0:67	1/.:128.2:80	./.	./.	./.	1/.:10.7:33	1/.:52.0:36	1/.:18.1:20	1/.:31.2:19	1/.:83.7:59	1/.:39.3:53	1/.:134.5:98	1/.:163.1:125	1/.:10.2:38	1/.:93.3:83	1/.:50.0:86	1/.:84.0:103	1/.:38.9:94	1/.:62.3:54	./.	./.	./.	1/.:65.1:44	1/.:43.1:34	1/.:16.2:27	./.	./.
4	128965443	.	G	INS:ME:L1HS	.	PASS	SVTYPE=L1HS;POLARITY=-	GT:TPM:UR	1/.:345.1:79	1/.:307.9:67	1/.:560.3:176	./.	1/.:23.4:23	1/.:27.7:25	./.	1/.:229.0:49	./.	./.	1/.:22.0:73	./.	./.	./.	1/.:314.4:229	1/.:14.4:29	1/.:20.8:48	1/.:29.9:29	1/.:671.8:305	1/.:815.5:362	1/.:723.2:413	1/.:53.6:131	1/.:45.0:112	1/.:25.3:76	1/.:609.4:318	1/.:21.4:70	1/.:565.8:393	1/.:605.2:185	1/.:45.4:132	1/.:20.5:73	1/.:48.9:33	1/.:16.0:41	1/.:17.1:40	1/.:619.1:210	1/.:29.3:71	1/.:547.2:123
4	129207234	.	A	INS:ME:AluYb8	.	PASS	SVTYPE=AluYb8;POLARITY=-	GT:TPM:UR	1/.:177.6:16	1/.:205.8:24	./.	1/.:26.8:12	1/.:264.3:28	./.	1/.:123.4:18	1/.:125.0:25	./.	./.	1/.:202.1:116	1/.:97.9:35	./.	1/.:197.9:42	./.	./.	./.	./.	1/.:151.3:114	1/.:14.5:12	1/.:146.2:132	1/.:12.7:28	1/.:17.5:11	./.	1/.:167.5:124	1/.:168.0:106	1/.:200.7:159	1/.:170.9:84	1/.:25.1:16	1/.:189.1:115	1/.:67.4:16	./.	./.	1/.:150.9:90	1/.:21.2:16	1/.:143.8:49
4	129485227	.	G	INS:ME:L1HS	.	PASS	SVTYPE=L1HS;POLARITY=-	GT:TPM:UR	./.	./.	./.	./.	./.	./.	./.	./.	./.	./.	./.	./.	./.	./.	./.	./.	./.	./.	./.	./.	./.	./.	./.	./.	./.	./.	./.	./.	1/.:41.8:16	./.	./.	./.	./.	./.	./.	./.
4	129545761	.	T	INS:ME:SVA	.	PASS	SVTYPE=SVA;POLARITY=+	GT:TPM:UR	./.	./.	./.	./.	./.	./.	./.	./.	./.	./.	./.	./.	./.	./.	./.	./.	./.	./.	./.	./.	./.	./.	./.	./.	./.	./.	./.	./.	./.	./.	1/.:4.8:5	./.	./.	./.	./.	./.
4	130361670	.	T	INS:ME:L1HS	.	PASS	SVTYPE=L1HS;POLARITY=-	GT:TPM:UR	./.	./.	./.	./.	./.	./.	./.	./.	./.	1/.:113.4:106	1/.:125.6:99	./.	./.	./.	./.	./.	./.	./.	./.	./.	./.	./.	./.	./.	./.	./.	./.	./.	./.	./.	./.	./.	./.	./.	./.	./.
4	132287463	.	A	INS:ME:AluYb8	.	PASS	SVTYPE=AluYb8;POLARITY=-	GT:TPM:UR	./.	./.	./.	./.	./.	./.	./.	./.	./.	./.	./.	./.	./.	./.	./.	1/.:195.3:49	1/.:113.9:51	./.	./.	./.	./.	./.	./.	./.	./.	1/.:54.3:67	1/.:96.9:81	./.	./.	./.	./.	./.	./.	1/.:107.9:64	1/.:45.6:50	1/.:38.5:28
4	134596420	.	T	INS:ME:L1HS	.	PASS	SVTYPE=L1HS;POLARITY=+	GT:TPM:UR	1/.:19.8:11	./.	./.	./.	./.	./.	./.	./.	./.	./.	./.	./.	./.	./.	./.	./.	./.	./.	1/.:600.2:242	1/.:420.4:260	./.	1/.:11.1:39	1/.:23.0:36	./.	./.	./.	1/.:17.5:46	./.	1/.:10.9:42	./.	./.	./.	1/.:49.1:15	./.	./.	./.
4	134922345	.	A	INS:ME:AluYb8	.	PASS	SVTYPE=AluYb8;POLARITY=-	GT:TPM:UR	./.	./.	./.	./.	./.	./.	./.	./.	./.	./.	./.	./.	./.	./.	./.	1/.:99.4:44	./.	1/.:174.6:46	./.	./.	./.	./.	./.	./.	1/.:142.7:110	./.	./.	./.	./.	./.	./.	./.	./.	./.	./.	./.
4	135420699	.	T	INS:ME:L1HS	.	PASS	SVTYPE=L1HS;POLARITY=+	GT:TPM:UR	./.	./.	./.	./.	./.	./.	./.	./.	./.	./.	./.	./.	./.	./.	./.	./.	./.	./.	1/.:44.5:78	./.	1/.:63.7:114	./.	./.	./.	./.	./.	./.	./.	./.	./.	./.	./.	./.	./.	./.	./.
4	135828822	.	T	INS:ME:AluYb8	.	PASS	SVTYPE=AluYb8;POLARITY=-	GT:TPM:UR	./.	./.	./.	./.	./.	./.	./.	./.	./.	./.	./.	./.	./.	1/.:127.7:25	./.	./.	./.	./.	./.	./.	./.	./.	./.	./.	./.	./.	./.	./.	./.	./.	./.	./.	./.	./.	./.	./.
4	136795539	.	C	INS:ME:L1HS	.	PASS	SVTYPE=L1HS;POLARITY=-	GT:TPM:UR	./.	./.	./.	./.	./.	./.	./.	./.	./.	./.	./.	./.	./.	./.	./.	./.	./.	./.	./.	./.	./.	1/.:39.3:16	./.	./.	./.	./.	./.	./.	./.	./.	./.	./.	./.	./.	./.	./.
4	137262961	.	G	INS:ME:L1HS	.	PASS	SVTYPE=L1HS;POLARITY=+	GT:TPM:UR	./.	./.	./.	./.	./.	./.	./.	1/.:138.2:12	./.	./.	./.	./.	./.	./.	./.	./.	./.	./.	./.	./.	./.	./.	./.	./.	./.	./.	./.	./.	./.	./.	./.	./.	./.	./.	./.	./.
4	137734362	.	T	INS:ME:AluYb8	.	PASS	SVTYPE=AluYb8;POLARITY=+	GT:TPM:UR	./.	./.	1/.:23.3:23	1/.:22.9:13	./.	./.	1/.:11.3:9	./.	1/.:20.9:51	1/.:13.5:26	./.	1/.:17.5:31	1/.:10.4:18	1/.:12.8:15	1/.:13.7:29	./.	./.	./.	./.	./.	./.	./.	./.	./.	./.	./.	./.	./.	./.	./.	./.	./.	./.	./.	./.	./.
4	138166764	.	A	INS:ME:AluYb8	.	PASS	SVTYPE=AluYb8;POLARITY=+	GT:TPM:UR	./.	./.	./.	./.	./.	./.	./.	1/.:145.9:22	./.	./.	./.	./.	1/.:159.7:53	1/.:134.1:35	./.	./.	./.	./.	./.	1/.:154.4:104	1/.:175.3:119	./.	./.	./.	1/.:120.5:107	1/.:196.5:135	1/.:135.5:115	./.	./.	./.	./.	./.	./.	./.	1/.:151.0:89	./.
4	138177323	.	T	INS:ME:L1HS	.	PASS	SVTYPE=L1HS;POLARITY=+	GT:TPM:UR	1/.:568.4:128	1/.:171.6:75	1/.:743.2:260	1/.:84.4:72	1/.:1802.3:267	1/.:1252.4:308	1/.:1117.7:135	1/.:37.9:54	1/.:1110.6:744	1/.:2177.8:831	1/.:1645.9:569	1/.:2521.2:740	1/.:34.5:102	1/.:1564.8:402	1/.:1098.3:674	1/.:952.8:260	1/.:1630.7:407	1/.:1748.2:272	1/.:1275.0:568	1/.:822.2:494	1/.:1083.3:588	1/.:1523.5:710	1/.:685.1:471	1/.:1307.6:634	1/.:837.9:479	1/.:787.8:426	1/.:894.3:594	1/.:1162.7:340	1/.:146.5:332	1/.:80.2:175	1/.:69.1:59	1/.:1595.3:329	1/.:89.9:110	1/.:689.8:326	1/.:1164.8:435	1/.:1137.8:279
4	142088635	.	A	INS:ME:AluYb8	.	PASS	SVTYPE=AluYb8;POLARITY=-	GT:TPM:UR	./.	./.	./.	./.	./.	./.	./.	./.	./.	./.	./.	./.	./.	./.	./.	./.	./.	./.	1/.:220.0:112	./.	./.	./.	./.	./.	./.	./.	./.	./.	./.	./.	./.	./.	./.	./.	./.	./.
4	142208120	.	A	INS:ME:AluYb8	.	PASS	SVTYPE=AluYb8;POLARITY=-	GT:TPM:UR	./.	./.	./.	./.	./.	./.	./.	./.	./.	1/.:91.5:39	./.	1/.:131.7:34	./.	./.	./.	./.	./.	./.	./.	./.	./.	./.	./.	./.	./.	./.	./.	./.	./.	./.	./.	./.	./.	./.	./.	./.
4	142515935	.	T	INS:ME:L1HS	.	PASS	SVTYPE=L1HS;POLARITY=+	GT:TPM:UR	./.	./.	./.	./.	./.	./.	./.	./.	./.	./.	./.	./.	./.	./.	./.	./.	./.	./.	./.	./.	./.	./.	./.	1/.:41.8:15	./.	./.	./.	./.	./.	./.	./.	./.	./.	./.	./.	./.
4	143283167	.	C	INS:ME:AluYb8	.	PASS	SVTYPE=AluYb8;POLARITY=+	GT:TPM:UR	./.	./.	./.	1/.:202.7:12	1/.:419.1:24	./.	./.	./.	./.	./.	./.	./.	./.	./.	./.	./.	./.	./.	./.	./.	./.	./.	./.	./.	./.	./.	./.	./.	./.	./.	./.	./.	./.	./.	./.	./.
4	144516556	.	A	INS:ME:L1HS	.	PASS	SVTYPE=L1HS;POLARITY=-	GT:TPM:UR	./.	./.	./.	./.	./.	./.	./.	./.	1/.:12.8:54	./.	./.	./.	./.	./.	./.	./.	./.	./.	./.	./.	./.	./.	./.	./.	./.	./.	./.	./.	./.	./.	./.	./.	./.	./.	./.	./.
4	147191725	.	G	INS:ME:L1HS	.	PASS	SVTYPE=L1HS;POLARITY=-	GT:TPM:UR	./.	./.	./.	./.	./.	./.	./.	./.	./.	./.	./.	./.	./.	./.	./.	./.	./.	./.	./.	./.	./.	./.	./.	./.	./.	./.	./.	./.	1/.:25.3:12	./.	./.	./.	./.	./.	./.	./.
4	147225279	.	T	INS:ME:L1HS	.	PASS	SVTYPE=L1HS;POLARITY=+	GT:TPM:UR	1/.:488.4:113	1/.:658.0:117	1/.:299.7:137	1/.:389.1:89	1/.:259.8:74	1/.:257.7:125	1/.:92.4:36	1/.:469.3:82	1/.:482.2:489	1/.:583.4:382	1/.:820.2:430	1/.:545.2:293	1/.:201.1:138	1/.:45.1:53	1/.:519.9:377	1/.:996.0:235	1/.:684.6:256	1/.:1025.0:157	1/.:491.0:278	1/.:334.2:283	1/.:452.1:337	1/.:879.8:450	1/.:689.7:395	1/.:493.2:300	1/.:862.4:439	1/.:440.3:306	1/.:1194.6:601	1/.:1055.3:281	1/.:556.3:419	1/.:539.3:310	1/.:1239.2:121	1/.:397.9:171	1/.:510.3:176	1/.:839.7:335	1/.:875.6:353	1/.:1250.6:228
4	147605808	.	T	INS:ME:L1HS	.	PASS	SVTYPE=L1HS;POLARITY=+	GT:TPM:UR	./.	./.	./.	./.	./.	./.	./.	./.	./.	./.	./.	./.	1/.:25.3:27	./.	1/.:24.4:24	1/.:41.8:20	./.	./.	./.	./.	./.	1/.:30.1:80	./.	1/.:14.2:29	./.	1/.:24.5:37	./.	1/.:14.8:17	./.	1/.:11.9:29	./.	./.	./.	./.	./.	./.
4	149395603	.	T	INS:ME:L1HS	.	PASS	SVTYPE=L1HS;POLARITY=-	GT:TPM:UR	1/.:335.2:54	1/.:572.2:65	./.	./.	./.	./.	./.	./.	./.	./.	./.	./.	./.	./.	./.	./.	./.	./.	./.	./.	./.	./.	./.	./.	./.	./.	./.	./.	./.	./.	./.	./.	./.	./.	./.	./.
4	149534564	.	G	INS:ME:L1HS	.	PASS	SVTYPE=L1HS;POLARITY=+	GT:TPM:UR	./.	./.	./.	./.	./.	./.	./.	1/.:103.0:12	./.	./.	./.	./.	./.	./.	./.	./.	./.	./.	./.	./.	./.	./.	./.	./.	./.	./.	./.	./.	./.	./.	./.	./.	./.	./.	./.	./.
4	149725479	.	A	INS:ME:L1HS	.	PASS	SVTYPE=L1HS;POLARITY=-	GT:TPM:UR	./.	./.	./.	./.	./.	1/.:330.2:89	./.	./.	./.	./.	./.	./.	./.	./.	./.	./.	./.	./.	./.	./.	./.	./.	./.	./.	./.	./.	./.	./.	./.	./.	./.	./.	./.	./.	./.	./.
4	149860469	.	A	INS:ME:L1HS	.	PASS	SVTYPE=L1HS;POLARITY=-	GT:TPM:UR	./.	./.	./.	./.	./.	./.	./.	./.	./.	./.	./.	1/.:41.2:17	./.	./.	./.	./.	./.	./.	./.	./.	./.	./.	./.	./.	./.	./.	./.	./.	./.	./.	./.	./.	./.	./.	./.	./.
4	150229954	.	T	INS:ME:L1HS	.	PASS	SVTYPE=L1HS;POLARITY=-	GT:TPM:UR	./.	./.	./.	./.	./.	./.	./.	./.	./.	./.	./.	./.	./.	./.	./.	./.	./.	./.	./.	./.	./.	./.	./.	./.	./.	./.	./.	./.	./.	./.	./.	1/.:105.6:16	./.	./.	./.	./.
4	150882727	.	C	INS:ME:AluYb8	.	PASS	SVTYPE=AluYb8;POLARITY=+	GT:TPM:UR	1/.:411.9:38	1/.:115.0:14	1/.:207.1:46	./.	./.	./.	./.	./.	1/.:93.8:72	./.	./.	./.	./.	./.	./.	./.	./.	./.	1/.:59.1:53	1/.:93.8:57	./.	./.	./.	./.	./.	1/.:178.3:129	1/.:82.9:94	./.	1/.:86.0:56	./.	./.	./.	./.	./.	1/.:105.1:66	1/.:50.5:24
4	152652335	.	T	INS:ME:SVA	.	PASS	SVTYPE=SVA;POLARITY=+	GT:TPM:UR	1/.:31.0:21	1/.:26.5:29	1/.:30.6:54	1/.:26.7:23	1/.:16.2:15	1/.:14.6:26	1/.:40.1:28	1/.:26.2:30	1/.:23.8:113	1/.:27.2:69	1/.:68.9:111	1/.:29.5:84	1/.:35.6:71	1/.:22.6:51	1/.:20.2:90	1/.:74.4:62	1/.:60.4:89	1/.:50.7:36	1/.:71.2:131	1/.:89.1:131	1/.:69.9:153	1/.:69.7:126	1/.:66.5:111	1/.:67.6:147	1/.:90.6:145	1/.:71.0:137	1/.:70.0:168	1/.:60.7:68	1/.:73.7:135	1/.:78.6:128	1/.:81.9:25	1/.:65.9:73	1/.:72.7:49	1/.:74.6:111	1/.:57.4:90	1/.:63.3:56
4	153572561	.	T	INS:ME:L1HS	.	PASS	SVTYPE=L1HS;POLARITY=+	GT:TPM:UR	./.	./.	./.	./.	./.	./.	1/.:80.5:13	./.	./.	./.	./.	./.	./.	./.	./.	./.	./.	./.	./.	./.	./.	./.	./.	./.	./.	./.	./.	./.	./.	./.	./.	./.	./.	./.	./.	./.
4	153817308	.	T	INS:ME:AluYb8	.	PASS	SVTYPE=AluYb8;POLARITY=-	GT:TPM:UR	./.	1/.:245.5:19	./.	./.	./.	./.	./.	./.	./.	./.	./.	./.	./.	1/.:234.0:42	./.	./.	./.	./.	./.	./.	./.	1/.:258.5:161	./.	1/.:264.8:125	./.	./.	./.	./.	./.	./.	1/.:121.8:23	./.	1/.:100.1:35	./.	./.	./.
4	154084914	.	A	INS:ME:AluYb8	.	PASS	SVTYPE=AluYb8;POLARITY=-	GT:TPM:UR	./.	./.	./.	./.	./.	./.	./.	./.	./.	./.	./.	./.	./.	./.	./.	./.	./.	./.	./.	1/.:121.1:118	1/.:192.0:137	./.	./.	./.	./.	./.	./.	./.	./.	./.	./.	./.	./.	./.	./.	./.
4	154595631	.	T	INS:ME:L1HS	.	PASS	SVTYPE=L1HS;POLARITY=-	GT:TPM:UR	./.	./.	./.	./.	./.	./.	./.	./.	./.	./.	1/.:13.3:23	./.	./.	./.	./.	./.	1/.:245.0:89	./.	./.	./.	./.	./.	./.	./.	./.	./.	./.	./.	1/.:17.6:43	./.	./.	1/.:443.6:124	./.	1/.:387.0:154	./.	./.
4	154693794	.	T	INS:ME:AluYb8	.	PASS	SVTYPE=AluYb8;POLARITY=-	GT:TPM:UR	./.	./.	./.	1/.:106.3:17	./.	1/.:62.2:15	./.	./.	./.	./.	./.	./.	./.	./.	./.	./.	./.	./.	./.	./.	./.	./.	./.	./.	./.	./.	./.	./.	./.	./.	./.	./.	./.	./.	./.	./.
4	155506601	.	A	INS:ME:AluYb8	.	PASS	SVTYPE=AluYb8;POLARITY=+	GT:TPM:UR	./.	1/.:104.5:12	./.	./.	./.	./.	./.	./.	./.	./.	./.	./.	./.	./.	./.	./.	./.	./.	./.	./.	./.	./.	./.	./.	1/.:194.8:121	./.	1/.:152.3:119	./.	./.	./.	./.	./.	./.	./.	./.	./.
4	155829554	.	G	INS:ME:AluYb8	.	PASS	SVTYPE=AluYb8;POLARITY=+	GT:TPM:UR	./.	./.	./.	./.	./.	./.	./.	./.	./.	./.	./.	./.	./.	./.	./.	1/.:251.4:58	./.	./.	./.	./.	./.	./.	./.	./.	./.	./.	./.	./.	./.	./.	./.	./.	./.	1/.:315.4:124	./.	./.
4	158528573	.	T	INS:ME:L1HS	.	PASS	SVTYPE=L1HS;POLARITY=+	GT:TPM:UR	./.	./.	./.	./.	./.	./.	./.	./.	./.	./.	./.	./.	./.	./.	./.	./.	./.	./.	./.	./.	./.	./.	./.	./.	./.	./.	./.	./.	1/.:20.5:15	./.	./.	./.	./.	./.	./.	./.
4	158559206	.	C	INS:ME:L1HS	.	PASS	SVTYPE=L1HS;POLARITY=+	GT:TPM:UR	./.	./.	./.	./.	./.	./.	./.	./.	./.	./.	./.	./.	./.	./.	./.	./.	./.	./.	./.	./.	./.	./.	1/.:294.1:170	./.	./.	./.	./.	./.	./.	./.	./.	./.	./.	./.	1/.:180.0:93	1/.:320.8:63
4	158637207	.	T	INS:ME:AluYb8	.	PASS	SVTYPE=AluYb8;POLARITY=-	GT:TPM:UR	./.	./.	./.	./.	./.	./.	1/.:60.7:12	./.	1/.:89.2:56	./.	./.	./.	./.	./.	./.	./.	./.	./.	./.	./.	./.	./.	./.	./.	./.	./.	./.	./.	./.	./.	./.	./.	./.	./.	./.	./.
4	158907291	.	C	INS:ME:L1HS	.	PASS	SVTYPE=L1HS;POLARITY=-	GT:TPM:UR	1/.:407.9:73	./.	1/.:512.6:146	1/.:742.0:96	1/.:773.1:97	1/.:15.0:21	./.	./.	./.	1/.:21.1:30	1/.:10.1:40	./.	./.	./.	./.	1/.:16.9:11	1/.:11.6:28	1/.:15.4:19	1/.:11.4:41	1/.:10.8:50	./.	1/.:454.1:268	1/.:37.0:72	1/.:496.8:253	1/.:11.2:48	./.	1/.:17.9:80	1/.:25.5:32	1/.:336.9:233	1/.:10.5:29	./.	1/.:338.6:85	1/.:870.9:140	1/.:11.6:29	1/.:11.0:35	1/.:10.8:16
4	159058453	.	T	INS:ME:AluYb8	.	PASS	SVTYPE=AluYb8;POLARITY=-	GT:TPM:UR	./.	./.	./.	1/.:69.6:18	1/.:120.0:16	./.	1/.:33.9:9	./.	1/.:286.4:131	./.	./.	./.	./.	./.	./.	./.	./.	./.	./.	1/.:197.8:110	./.	1/.:154.0:114	./.	1/.:117.8:103	1/.:119.9:95	./.	1/.:156.8:126	1/.:117.7:84	1/.:100.5:101	1/.:336.3:166	./.	./.	./.	./.	./.	./.
4	159668573	.	G	INS:ME:SVA	.	PASS	SVTYPE=SVA;POLARITY=-	GT:TPM:UR	1/.:1775.8:177	1/.:1401.0:165	1/.:1462.4:252	1/.:1756.8:180	1/.:2055.1:185	1/.:1801.4:234	1/.:1807.8:152	1/.:2240.4:193	1/.:1705.6:620	1/.:1812.5:461	1/.:1711.5:430	1/.:1371.8:351	1/.:1820.5:334	1/.:1917.5:313	1/.:1390.1:522	1/.:2085.7:252	1/.:1942.2:315	1/.:1565.0:179	1/.:1492.5:417	1/.:1498.1:427	1/.:1731.3:523	1/.:2365.4:465	1/.:2085.9:459	1/.:1564.4:443	1/.:1751.0:463	1/.:1314.2:430	1/.:1987.2:559	1/.:1329.7:270	1/.:1436.6:514	1/.:1528.1:400	1/.:1997.7:113	1/.:1972.3:258	1/.:942.4:196	1/.:1441.7:370	1/.:1882.3:362	1/.:2009.7:200
4	160109236	.	A	INS:ME:AluYb8	.	PASS	SVTYPE=AluYb8;POLARITY=-	GT:TPM:UR	./.	./.	./.	./.	./.	./.	./.	./.	./.	./.	./.	./.	./.	./.	./.	./.	1/.:171.4:69	1/.:163.3:41	./.	./.	./.	./.	./.	./.	./.	./.	./.	./.	./.	./.	./.	./.	./.	./.	./.	./.
4	160351471	.	T	INS:ME:L1HS	.	PASS	SVTYPE=L1HS;POLARITY=+	GT:TPM:UR	./.	./.	./.	./.	./.	./.	./.	./.	./.	./.	./.	./.	./.	./.	1/.:11.7:18	./.	./.	./.	./.	./.	./.	./.	./.	./.	./.	./.	./.	./.	./.	./.	./.	./.	./.	./.	./.	./.
4	160441093	.	A	INS:ME:L1HS	.	PASS	SVTYPE=L1HS;POLARITY=-	GT:TPM:UR	./.	./.	./.	./.	./.	./.	./.	./.	./.	./.	./.	1/.:11.0:23	./.	./.	./.	./.	./.	./.	./.	./.	./.	./.	./.	./.	./.	./.	./.	./.	./.	./.	./.	./.	./.	./.	./.	./.
4	160626035	.	T	INS:ME:AluYb8	.	PASS	SVTYPE=AluYb8;POLARITY=-	GT:TPM:UR	./.	1/.:106.1:12	./.	./.	./.	./.	./.	./.	./.	./.	./.	1/.:198.0:47	1/.:538.3:74	1/.:157.0:34	1/.:178.9:73	./.	./.	./.	./.	./.	./.	1/.:199.3:125	./.	1/.:148.3:91	1/.:216.6:131	./.	1/.:13.6:11	./.	1/.:12.4:11	./.	./.	./.	./.	./.	1/.:401.7:152	1/.:360.7:63
4	161691158	.	T	INS:ME:L1HS	.	PASS	SVTYPE=L1HS;POLARITY=-	GT:TPM:UR	./.	./.	./.	./.	./.	./.	./.	./.	./.	./.	./.	./.	./.	./.	./.	1/.:57.9:46	./.	1/.:22.2:15	./.	./.	./.	./.	./.	./.	./.	./.	./.	./.	./.	./.	./.	./.	./.	./.	./.	./.
4	162343930	.	A	INS:ME:AluYb8	.	PASS	SVTYPE=AluYb8;POLARITY=-	GT:TPM:UR	./.	./.	./.	./.	./.	./.	./.	./.	./.	./.	1/.:194.8:126	./.	./.	./.	./.	./.	./.	./.	./.	1/.:257.5:122	1/.:182.5:142	1/.:169.6:139	./.	1/.:189.8:127	1/.:184.0:105	./.	1/.:188.2:132	./.	1/.:10.9:14	./.	1/.:273.7:24	./.	1/.:117.5:38	./.	./.	./.
4	164084793	.	A	INS:ME:AluYb8	.	PASS	SVTYPE=AluYb8;POLARITY=+	GT:TPM:UR	./.	./.	./.	./.	./.	./.	1/.:225.2:14	./.	1/.:117.7:71	./.	./.	1/.:241.8:64	./.	./.	./.	./.	./.	./.	./.	./.	./.	1/.:167.1:101	1/.:14.8:16	1/.:169.9:134	1/.:228.9:118	./.	1/.:216.2:167	./.	./.	./.	./.	./.	./.	./.	./.	./.
4	164508955	.	A	INS:ME:AluYb8	.	PASS	SVTYPE=AluYb8;POLARITY=-	GT:TPM:UR	./.	./.	./.	1/.:123.2:21	1/.:150.3:16	./.	./.	./.	./.	./.	./.	1/.:231.0:42	./.	./.	./.	./.	./.	./.	./.	./.	./.	./.	./.	./.	./.	./.	./.	./.	./.	./.	./.	./.	./.	./.	./.	./.
4	165754448	.	C	INS:ME:SVA	.	PASS	SVTYPE=SVA;POLARITY=+	GT:TPM:UR	./.	./.	1/.:490.3:98	./.	./.	./.	./.	./.	./.	./.	./.	./.	./.	./.	./.	./.	./.	./.	./.	./.	./.	./.	./.	./.	./.	1/.:764.4:218	./.	./.	./.	./.	./.	./.	./.	./.	./.	./.
4	166085784	.	A	INS:ME:AluYb8	.	PASS	SVTYPE=AluYb8;POLARITY=+	GT:TPM:UR	1/.:66.4:13	./.	1/.:98.0:20	./.	1/.:111.8:13	./.	./.	./.	./.	./.	1/.:31.6:13	./.	./.	1/.:83.1:30	./.	./.	./.	./.	./.	1/.:146.6:101	1/.:123.7:107	./.	1/.:153.7:103	1/.:120.7:97	./.	./.	./.	./.	1/.:12.4:11	./.	./.	./.	./.	1/.:126.2:83	1/.:194.5:84	./.
4	166593404	.	G	INS:ME:AluYb8	.	PASS	SVTYPE=AluYb8;POLARITY=+	GT:TPM:UR	./.	./.	./.	./.	./.	./.	./.	./.	./.	./.	./.	./.	./.	./.	1/.:145.8:52	./.	./.	./.	./.	./.	./.	./.	./.	./.	./.	./.	./.	./.	./.	./.	./.	./.	./.	./.	./.	./.
4	167541966	.	A	INS:ME:AluYb8	.	PASS	SVTYPE=AluYb8;POLARITY=+	GT:TPM:UR	1/.:96.8:12	./.	1/.:189.7:44	./.	./.	./.	./.	./.	1/.:122.9:64	./.	./.	./.	./.	./.	./.	./.	./.	./.	./.	./.	./.	./.	./.	./.	./.	./.	./.	./.	./.	./.	./.	./.	./.	./.	1/.:93.2:61	1/.:145.8:43
4	168278867	.	T	INS:ME:L1HS	.	PASS	SVTYPE=L1HS;POLARITY=-	GT:TPM:UR	./.	./.	./.	./.	./.	./.	./.	./.	./.	./.	./.	./.	./.	./.	./.	./.	./.	./.	./.	1/.:12.8:11	./.	./.	./.	./.	./.	./.	./.	./.	./.	./.	./.	./.	./.	./.	./.	./.
4	168641777	.	C	INS:ME:AluYb8	.	PASS	SVTYPE=AluYb8;POLARITY=+	GT:TPM:UR	./.	./.	./.	./.	./.	./.	./.	./.	./.	./.	./.	./.	./.	1/.:176.6:28	./.	./.	./.	./.	./.	./.	./.	./.	./.	./.	./.	./.	./.	./.	./.	./.	./.	./.	./.	./.	./.	./.
4	169655145	.	C	INS:ME:AluYb8	.	PASS	SVTYPE=AluYb8;POLARITY=-	GT:TPM:UR	1/.:30.4:11	1/.:32.4:13	1/.:45.6:22	1/.:43.6:15	./.	./.	1/.:66.8:16	./.	1/.:32.4:43	1/.:54.5:49	./.	1/.:56.6:37	1/.:59.1:27	1/.:47.4:22	1/.:33.4:36	./.	./.	./.	./.	./.	./.	./.	./.	./.	./.	./.	./.	./.	./.	./.	./.	./.	./.	./.	./.	./.
4	169731898	.	G	INS:ME:AluYb8	.	PASS	SVTYPE=AluYb8;POLARITY=+	GT:TPM:UR	./.	./.	./.	./.	./.	1/.:14.1:12	./.	./.	./.	./.	./.	./.	./.	1/.:11.6:12	./.	./.	./.	./.	./.	./.	./.	./.	./.	./.	./.	./.	./.	./.	./.	./.	./.	./.	./.	./.	./.	./.
4	170281924	.	C	INS:ME:L1HS	.	PASS	SVTYPE=L1HS;POLARITY=-	GT:TPM:UR	1/.:1071.4:152	1/.:1331.9:190	1/.:850.8:296	1/.:534.7:123	1/.:56.0:55	1/.:425.6:183	1/.:540.6:87	1/.:339.2:96	1/.:340.6:398	1/.:47.7:120	1/.:766.6:394	1/.:81.9:130	1/.:280.2:182	1/.:666.0:252	1/.:390.0:359	1/.:57.6:100	1/.:738.5:290	1/.:62.9:78	1/.:89.9:178	1/.:592.0:403	1/.:89.0:217	1/.:141.2:290	1/.:1004.4:524	1/.:681.6:412	1/.:1168.8:564	1/.:909.9:504	1/.:1340.9:755	1/.:1189.7:399	1/.:1121.8:663	1/.:1587.4:576	1/.:72.5:59	1/.:527.7:203	1/.:882.8:211	1/.:1253.0:437	1/.:1367.6:464	1/.:1614.1:284
4	170748981	.	T	INS:ME:SVA	.	PASS	SVTYPE=SVA;POLARITY=+	GT:TPM:UR	1/.:10.3:20	1/.:5.8:16	./.	1/.:4.1:11	1/.:5.7:20	1/.:5.3:18	1/.:7.7:13	1/.:10.3:28	1/.:6.1:64	1/.:6.6:57	./.	1/.:4.9:40	1/.:6.7:32	1/.:6.0:32	./.	./.	./.	./.	./.	./.	./.	./.	./.	./.	./.	./.	./.	./.	./.	./.	./.	./.	./.	./.	./.	./.
4	172564903	.	G	INS:ME:L1HS	.	PASS	SVTYPE=L1HS;POLARITY=+	GT:TPM:UR	./.	./.	./.	1/.:151.4:16	./.	./.	./.	./.	./.	./.	./.	./.	./.	./.	./.	./.	./.	./.	./.	./.	./.	./.	./.	./.	./.	./.	./.	./.	./.	./.	./.	./.	./.	./.	./.	./.
4	173241799	.	T	INS:ME:L1HS	.	PASS	SVTYPE=L1HS;POLARITY=+	GT:TPM:UR	./.	./.	./.	./.	./.	1/.:85.3:27	./.	./.	./.	./.	./.	./.	./.	./.	./.	./.	./.	./.	./.	./.	./.	./.	./.	./.	1/.:128.5:96	./.	1/.:13.1:21	./.	./.	./.	./.	./.	./.	1/.:183.6:107	./.	./.
4	174035618	.	A	INS:ME:L1HS	.	PASS	SVTYPE=L1HS;POLARITY=+	GT:TPM:UR	./.	1/.:403.6:75	1/.:34.2:28	1/.:410.3:69	1/.:16.1:13	1/.:629.4:128	./.	./.	1/.:20.3:50	./.	1/.:473.2:213	./.	./.	./.	1/.:714.0:356	1/.:20.4:32	1/.:654.1:145	1/.:20.8:32	1/.:12.0:48	1/.:20.3:69	1/.:16.7:69	1/.:28.4:102	1/.:642.1:336	1/.:463.1:240	1/.:936.3:424	1/.:15.9:56	1/.:457.5:331	1/.:19.9:49	1/.:73.4:126	1/.:22.3:70	1/.:48.9:16	1/.:574.6:150	1/.:546.8:122	1/.:27.1:52	1/.:35.0:58	1/.:29.5:46
4	175685422	.	T	INS:ME:L1HS	.	PASS	SVTYPE=L1HS;POLARITY=+	GT:TPM:UR	1/.:20.7:19	1/.:27.0:20	./.	1/.:125.8:38	1/.:90.0:36	./.	1/.:10.7:12	1/.:19.0:21	./.	./.	./.	./.	./.	1/.:18.0:34	./.	./.	1/.:22.9:35	./.	1/.:39.4:82	./.	1/.:23.8:74	./.	./.	./.	1/.:26.2:82	1/.:19.3:69	1/.:11.4:53	1/.:14.8:26	./.	./.	./.	1/.:16.3:23	1/.:10.0:19	./.	./.	./.
4	176127121	.	C	INS:ME:L1HS	.	PASS	SVTYPE=L1HS;POLARITY=-	GT:TPM:UR	./.	./.	./.	./.	./.	./.	./.	./.	./.	./.	./.	./.	./.	./.	./.	./.	./.	./.	./.	./.	./.	./.	./.	./.	./.	./.	./.	./.	./.	./.	./.	./.	1/.:24.9:20	./.	./.	./.
4	178471522	.	C	INS:ME:L1HS	.	PASS	SVTYPE=L1HS;POLARITY=-	GT:TPM:UR	./.	./.	./.	./.	1/.:458.6:78	./.	./.	./.	./.	./.	./.	./.	./.	./.	./.	./.	./.	./.	./.	./.	./.	./.	./.	./.	./.	./.	./.	./.	./.	./.	./.	./.	./.	./.	1/.:23.4:31	./.
4	179205798	.	A	INS:ME:AluYb8	.	PASS	SVTYPE=AluYb8;POLARITY=+	GT:TPM:UR	./.	./.	./.	./.	./.	./.	./.	./.	./.	./.	./.	./.	./.	./.	1/.:244.4:79	./.	./.	./.	./.	./.	./.	./.	./.	./.	./.	./.	./.	./.	./.	./.	./.	./.	./.	./.	./.	./.
4	179308785	.	C	INS:ME:L1HS	.	PASS	SVTYPE=L1HS;POLARITY=-	GT:TPM:UR	./.	./.	./.	./.	./.	./.	./.	./.	./.	./.	./.	./.	./.	./.	./.	./.	./.	./.	./.	./.	./.	./.	./.	./.	./.	./.	./.	./.	./.	./.	./.	1/.:135.6:12	./.	./.	./.	./.
4	180363120	.	T	INS:ME:AluYb8	.	PASS	SVTYPE=AluYb8;POLARITY=-	GT:TPM:UR	./.	./.	./.	1/.:169.1:20	1/.:308.0:34	./.	./.	./.	./.	./.	./.	./.	./.	./.	./.	./.	./.	./.	./.	./.	./.	./.	./.	./.	./.	./.	./.	./.	./.	./.	./.	./.	./.	./.	./.	./.
4	180492840	.	G	INS:ME:SVA	.	PASS	SVTYPE=SVA;POLARITY=+	GT:TPM:UR	./.	./.	./.	./.	./.	./.	./.	./.	./.	./.	./.	./.	./.	./.	./.	./.	./.	./.	./.	./.	./.	./.	./.	./.	./.	./.	./.	./.	./.	./.	1/.:45.8:5	./.	./.	./.	./.	./.
4	182010632	.	T	INS:ME:AluYb8	.	PASS	SVTYPE=AluYb8;POLARITY=+	GT:TPM:UR	./.	./.	./.	./.	./.	./.	./.	./.	1/.:11.3:31	./.	./.	1/.:10.5:18	./.	./.	1/.:13.3:21	./.	./.	./.	./.	./.	./.	./.	./.	./.	./.	./.	./.	./.	./.	./.	./.	./.	./.	./.	./.	./.
4	182462013	.	A	INS:ME:AluYb8	.	PASS	SVTYPE=AluYb8;POLARITY=+	GT:TPM:UR	./.	./.	./.	./.	./.	./.	./.	./.	./.	./.	./.	./.	./.	./.	./.	./.	./.	./.	1/.:173.0:113	1/.:184.5:99	./.	./.	./.	./.	1/.:205.8:113	./.	./.	./.	./.	./.	./.	./.	./.	1/.:213.6:92	./.	./.
4	183708210	.	T	INS:ME:AluYb8	.	PASS	SVTYPE=AluYb8;POLARITY=+	GT:TPM:UR	./.	./.	./.	./.	./.	./.	./.	./.	./.	./.	./.	./.	./.	./.	./.	./.	./.	./.	./.	./.	./.	./.	./.	./.	./.	./.	./.	./.	./.	./.	./.	./.	./.	./.	1/.:91.0:57	1/.:106.1:33
4	184767876	.	A	INS:ME:SVA	.	PASS	SVTYPE=SVA;POLARITY=+	GT:TPM:UR	./.	./.	./.	./.	./.	./.	./.	./.	./.	./.	./.	./.	./.	./.	./.	./.	./.	./.	./.	./.	./.	./.	./.	./.	./.	./.	./.	./.	./.	./.	./.	./.	./.	./.	1/.:201.8:120	./.
4	185651678	.	C	INS:ME:AluYb8	.	PASS	SVTYPE=AluYb8;POLARITY=+	GT:TPM:UR	1/.:84.8:16	./.	1/.:159.2:22	1/.:164.5:14	./.	1/.:111.0:15	1/.:195.4:13	1/.:208.4:32	./.	./.	./.	./.	./.	./.	1/.:189.6:68	./.	./.	./.	1/.:98.6:85	1/.:223.2:116	1/.:175.1:118	./.	1/.:96.6:89	1/.:21.8:12	1/.:191.5:128	./.	1/.:239.1:143	./.	./.	./.	1/.:104.6:19	1/.:141.1:37	1/.:439.3:88	./.	1/.:30.5:13	./.
4	186162670	.	G	INS:ME:SVA	.	PASS	SVTYPE=SVA;POLARITY=-	GT:TPM:UR	1/.:4.9:14	./.	1/.:42.2:69	1/.:15.2:21	1/.:24.5:32	1/.:4.3:16	1/.:74.8:29	1/.:42.8:41	1/.:5.1:61	1/.:5.5:46	./.	1/.:26.4:73	1/.:37.5:81	1/.:5.2:33	1/.:35.6:122	1/.:64.4:67	./.	1/.:62.9:31	./.	1/.:51.8:113	./.	1/.:48.3:104	1/.:58.3:106	1/.:56.5:107	1/.:51.8:116	./.	1/.:66.0:135	1/.:16.7:32	./.	./.	./.	./.	1/.:4.0:12	./.	1/.:56.0:95	1/.:60.6:50
4	187720474	.	A	INS:ME:AluYb8	.	PASS	SVTYPE=AluYb8;POLARITY=-	GT:TPM:UR	./.	./.	./.	1/.:57.4:15	1/.:157.0:19	./.	./.	./.	./.	./.	./.	./.	./.	./.	./.	./.	./.	./.	./.	./.	./.	./.	./.	./.	./.	./.	./.	./.	./.	./.	./.	./.	./.	./.	./.	./.
4	189221475	.	C	INS:ME:AluYb8	.	PASS	SVTYPE=AluYb8;POLARITY=-	GT:TPM:UR	./.	./.	./.	./.	./.	./.	./.	./.	./.	1/.:47.4:23	1/.:201.7:153	./.	./.	./.	./.	./.	./.	./.	./.	./.	./.	./.	1/.:164.7:82	1/.:80.7:82	./.	./.	./.	./.	./.	./.	./.	./.	./.	./.	./.	./.
4	190044095	.	G	INS:ME:AluYb8	.	PASS	SVTYPE=AluYb8;POLARITY=+	GT:TPM:UR	1/.:180.0:17	./.	1/.:89.0:13	./.	./.	./.	./.	./.	./.	./.	./.	./.	./.	./.	./.	./.	./.	./.	./.	1/.:257.5:121	./.	./.	./.	./.	./.	./.	./.	./.	./.	./.	./.	./.	./.	./.	./.	./.
4	190659689	.	C	INS:ME:L1HS	.	PASS	SVTYPE=L1HS;POLARITY=+	GT:TPM:UR	1/.:124.4:45	1/.:10.6:13	1/.:303.0:139	1/.:210.2:64	1/.:365.4:92	1/.:161.6:76	./.	./.	1/.:376.2:521	1/.:10.1:38	1/.:17.3:56	1/.:191.2:146	./.	./.	1/.:33.2:66	./.	1/.:196.4:116	1/.:25.3:23	1/.:29.6:49	1/.:20.3:71	1/.:10.4:51	1/.:177.1:199	1/.:183.7:198	./.	1/.:15.4:67	1/.:349.5:288	1/.:233.8:280	1/.:17.5:46	1/.:663.8:461	1/.:195.6:153	./.	1/.:200.6:78	1/.:14.5:31	1/.:10.3:44	1/.:17.1:53	1/.:37.9:33
4	190684484	.	A	INS:ME:SVA	.	PASS	SVTYPE=SVA;POLARITY=+	GT:TPM:UR	1/.:2632.2:309	1/.:2431.5:331	1/.:2054.0:456	1/.:1862.0:279	1/.:1398.4:220	1/.:2055.6:365	1/.:2431.1:264	1/.:2282.8:331	1/.:2084.9:766	1/.:2670.2:755	1/.:2872.9:591	1/.:2325.9:611	1/.:2327.1:581	1/.:2707.4:511	1/.:2388.4:764	1/.:3458.0:453	1/.:2737.5:468	1/.:2616.7:305	1/.:2906.1:632	1/.:2836.5:605	1/.:3008.9:710	1/.:1790.1:538	1/.:2434.1:589	1/.:2164.0:581	1/.:2664.8:605	1/.:2420.7:624	1/.:2359.3:638	1/.:2307.7:416	1/.:2151.5:622	1/.:2747.3:615	1/.:1342.5:126	1/.:2021.8:359	1/.:2459.0:325	1/.:2833.4:549	1/.:2314.1:491	1/.:2686.9:352
5	1492114	.	A	INS:ME:SVA	.	PASS	SVTYPE=SVA;POLARITY=-	GT:TPM:UR	./.	./.	./.	./.	./.	./.	./.	./.	./.	./.	./.	./.	./.	1/.:147.4:23	./.	./.	./.	./.	./.	./.	./.	./.	./.	./.	./.	./.	./.	./.	./.	./.	./.	./.	./.	./.	./.	./.
5	1584025	.	G	INS:ME:AluYb8	.	PASS	SVTYPE=AluYb8;POLARITY=+	GT:TPM:UR	./.	./.	./.	./.	./.	./.	./.	./.	./.	./.	./.	./.	./.	./.	./.	./.	./.	./.	./.	./.	./.	./.	./.	./.	./.	./.	./.	./.	./.	./.	1/.:160.5:11	./.	1/.:186.2:25	./.	./.	./.
5	2313948	.	A	INS:ME:SVA	.	PASS	SVTYPE=SVA;POLARITY=-	GT:TPM:UR	./.	./.	./.	./.	./.	./.	./.	./.	./.	./.	./.	./.	./.	./.	1/.:9.7:11	./.	./.	./.	./.	./.	./.	./.	./.	./.	./.	./.	./.	./.	./.	./.	./.	./.	./.	./.	./.	./.
5	3666565	.	A	INS:ME:AluYb8	.	PASS	SVTYPE=AluYb8;POLARITY=-	GT:TPM:UR	1/.:279.9:28	./.	1/.:195.0:53	./.	1/.:219.2:15	1/.:282.9:37	./.	./.	./.	1/.:55.2:34	./.	1/.:193.8:61	./.	./.	./.	./.	./.	./.	./.	./.	./.	1/.:72.6:91	./.	1/.:170.3:111	1/.:156.1:109	./.	./.	1/.:76.1:41	1/.:154.4:124	./.	./.	./.	./.	1/.:49.6:52	1/.:244.4:116	1/.:84.7:34
5	4001912	.	T	INS:ME:L1HS	.	PASS	SVTYPE=L1HS;POLARITY=-	GT:TPM:UR	./.	./.	./.	./.	./.	./.	./.	./.	./.	./.	1/.:140.9:110	./.	./.	./.	./.	./.	./.	./.	./.	./.	./.	./.	./.	./.	./.	./.	./.	./.	./.	./.	./.	./.	./.	./.	./.	./.
5	4696109	.	A	INS:ME:L1HS	.	PASS	SVTYPE=L1HS;POLARITY=+	GT:TPM:UR	./.	./.	1/.:144.6:18	./.	./.	./.	./.	./.	./.	./.	./.	./.	./.	./.	./.	./.	./.	./.	./.	./.	./.	./.	./.	./.	./.	./.	./.	./.	./.	./.	./.	./.	./.	./.	./.	./.
5	4918756	.	T	INS:ME:AluYb8	.	PASS	SVTYPE=AluYb8;POLARITY=-	GT:TPM:UR	./.	./.	./.	1/.:220.3:23	1/.:248.0:23	./.	./.	./.	./.	./.	./.	./.	./.	./.	./.	./.	./.	./.	./.	./.	./.	./.	./.	./.	./.	./.	./.	./.	./.	./.	./.	./.	./.	./.	./.	./.
5	5021618	.	T	INS:ME:AluYb8	.	PASS	SVTYPE=AluYb8;POLARITY=+	GT:TPM:UR	./.	./.	./.	./.	./.	1/.:39.1:13	./.	./.	1/.:39.7:49	./.	./.	./.	1/.:47.3:32	1/.:28.5:27	1/.:43.9:38	./.	./.	./.	1/.:49.8:88	./.	1/.:60.6:88	./.	1/.:61.8:65	./.	1/.:40.4:83	./.	1/.:53.8:104	./.	./.	./.	./.	./.	./.	./.	./.	./.
5	5338810	.	A	INS:ME:AluYb8	.	PASS	SVTYPE=AluYb8;POLARITY=-	GT:TPM:UR	./.	./.	./.	./.	./.	./.	./.	./.	./.	./.	./.	./.	./.	1/.:140.5:19	./.	./.	./.	./.	./.	./.	./.	./.	./.	./.	./.	./.	./.	./.	./.	./.	./.	./.	./.	./.	./.	./.
5	5348759	.	T	INS:ME:L1HS	.	PASS	SVTYPE=L1HS;POLARITY=+	GT:TPM:UR	./.	./.	./.	./.	./.	./.	./.	./.	./.	./.	1/.:49.3:89	./.	./.	./.	./.	./.	1/.:89.9:65	1/.:183.6:55	./.	1/.:55.2:110	./.	./.	./.	./.	./.	./.	./.	./.	./.	./.	./.	./.	./.	./.	./.	./.
5	5733279	.	T	INS:ME:AluYb8	.	PASS	SVTYPE=AluYb8;POLARITY=-	GT:TPM:UR	./.	./.	./.	./.	./.	./.	1/.:153.2:11	1/.:69.7:11	./.	./.	./.	1/.:119.2:41	./.	./.	./.	./.	./.	./.	./.	./.	./.	1/.:98.3:92	./.	1/.:183.9:108	1/.:197.5:109	./.	1/.:181.6:105	./.	./.	./.	./.	./.	1/.:116.4:31	1/.:176.4:77	./.	./.
5	6218086	.	A	INS:ME:AluYb8	.	PASS	SVTYPE=AluYb8;POLARITY=-	GT:TPM:UR	1/.:335.9:36	1/.:246.3:21	1/.:86.3:15	./.	1/.:206.6:20	./.	1/.:275.6:19	1/.:326.2:28	1/.:156.3:69	./.	1/.:170.6:123	./.	1/.:359.8:60	1/.:103.6:27	1/.:364.4:112	1/.:165.6:77	./.	./.	1/.:504.1:242	1/.:220.1:152	1/.:461.9:305	1/.:207.0:157	1/.:160.8:128	1/.:400.1:239	1/.:157.4:135	1/.:378.1:233	1/.:180.9:144	1/.:213.0:79	1/.:25.2:44	1/.:118.2:112	1/.:177.0:30	1/.:460.8:154	1/.:375.0:111	./.	1/.:48.2:23	./.
5	7124390	.	C	INS:ME:L1HS	.	PASS	SVTYPE=L1HS;POLARITY=+	GT:TPM:UR	./.	./.	./.	./.	./.	./.	./.	./.	./.	./.	./.	./.	./.	./.	./.	./.	./.	./.	./.	./.	./.	./.	1/.:227.1:165	./.	./.	./.	./.	./.	./.	./.	./.	./.	./.	./.	./.	./.
5	7469356	.	T	INS:ME:L1HS	.	PASS	SVTYPE=L1HS;POLARITY=+	GT:TPM:UR	./.	./.	./.	1/.:333.6:54	1/.:229.1:61	./.	./.	./.	./.	./.	./.	./.	1/.:80.5:78	./.	1/.:284.3:242	./.	./.	./.	./.	./.	./.	./.	./.	./.	./.	./.	./.	./.	./.	./.	./.	./.	./.	./.	./.	./.
5	7479373	.	G	INS:ME:AluYb8	.	PASS	SVTYPE=AluYb8;POLARITY=+	GT:TPM:UR	./.	./.	./.	1/.:263.9:25	1/.:145.1:18	./.	./.	./.	./.	./.	./.	./.	1/.:152.0:36	./.	1/.:167.8:62	./.	./.	./.	./.	./.	./.	./.	./.	./.	./.	./.	./.	./.	./.	./.	./.	./.	./.	./.	./.	./.
5	8749513	.	T	INS:ME:L1HS	.	PASS	SVTYPE=L1HS;POLARITY=+	GT:TPM:UR	./.	./.	1/.:14.8:16	./.	./.	./.	./.	./.	./.	1/.:132.0:111	1/.:98.8:86	1/.:201.2:108	./.	./.	./.	./.	./.	./.	./.	./.	./.	./.	./.	./.	./.	./.	./.	./.	./.	./.	./.	./.	./.	./.	./.	./.
5	9563639	.	A	INS:ME:AluYb8	.	PASS	SVTYPE=AluYb8;POLARITY=+	GT:TPM:UR	./.	./.	./.	./.	./.	./.	./.	./.	./.	./.	./.	./.	./.	./.	./.	./.	./.	./.	./.	./.	./.	1/.:193.0:116	./.	./.	./.	./.	./.	./.	./.	./.	./.	./.	./.	./.	./.	./.
5	9808503	.	T	INS:ME:AluYb8	.	PASS	SVTYPE=AluYb8;POLARITY=+	GT:TPM:UR	./.	./.	./.	./.	./.	./.	./.	./.	./.	./.	./.	./.	./.	./.	./.	1/.:210.0:71	./.	./.	./.	./.	./.	./.	./.	./.	./.	./.	./.	./.	./.	./.	./.	./.	./.	./.	./.	./.
5	10024181	.	T	INS:ME:L1HS	.	PASS	SVTYPE=L1HS;POLARITY=+	GT:TPM:UR	./.	./.	./.	./.	./.	./.	./.	./.	./.	./.	./.	./.	./.	./.	./.	./.	./.	./.	./.	./.	./.	./.	./.	./.	./.	1/.:195.1:172	./.	./.	./.	./.	./.	./.	./.	./.	./.	./.
5	10118613	.	T	INS:ME:AluYb8	.	PASS	SVTYPE=AluYb8;POLARITY=-	GT:TPM:UR	./.	./.	./.	./.	./.	./.	./.	./.	./.	./.	./.	./.	./.	./.	./.	./.	./.	./.	./.	1/.:31.5:25	./.	1/.:22.1:29	./.	./.	./.	./.	./.	./.	./.	./.	./.	./.	./.	./.	./.	./.
5	10498255	.	C	INS:ME:L1HS	.	PASS	SVTYPE=L1HS;POLARITY=+	GT:TPM:UR	./.	./.	./.	./.	./.	./.	./.	./.	./.	./.	./.	./.	./.	./.	./.	./.	./.	./.	./.	./.	./.	./.	./.	./.	./.	./.	./.	./.	1/.:43.7:17	./.	./.	./.	./.	./.	./.	./.
5	10537251	.	C	INS:ME:AluYb8	.	PASS	SVTYPE=AluYb8;POLARITY=+	GT:TPM:UR	./.	./.	./.	./.	./.	./.	./.	./.	./.	1/.:74.6:36	1/.:180.7:130	./.	./.	./.	./.	./.	./.	./.	1/.:21.3:11	./.	./.	./.	./.	./.	1/.:112.1:106	./.	1/.:139.5:129	./.	1/.:93.0:91	./.	./.	./.	./.	./.	./.	./.
5	10634995	.	A	INS:ME:AluYb8	.	PASS	SVTYPE=AluYb8;POLARITY=+	GT:TPM:UR	1/.:37.6:15	1/.:34.0:12	1/.:23.3:21	./.	./.	./.	1/.:28.8:9	./.	./.	1/.:33.4:42	1/.:15.2:39	1/.:16.1:19	./.	./.	./.	1/.:41.9:53	1/.:43.4:60	1/.:51.0:32	./.	1/.:20.5:48	./.	./.	1/.:19.4:42	1/.:18.1:43	1/.:20.6:57	1/.:21.1:57	1/.:42.5:89	1/.:25.7:34	./.	./.	./.	1/.:19.4:24	./.	1/.:13.1:27	1/.:22.2:49	1/.:15.7:14
5	11391261	.	T	INS:ME:L1HS	.	PASS	SVTYPE=L1HS;POLARITY=+	GT:TPM:UR	1/.:20.2:11	./.	./.	1/.:204.4:65	1/.:544.0:119	1/.:12.0:27	./.	./.	1/.:273.3:286	./.	1/.:12.2:43	./.	1/.:417.2:188	1/.:246.0:138	1/.:339.2:283	1/.:12.3:18	1/.:13.9:32	./.	1/.:441.3:244	1/.:15.8:54	1/.:353.9:246	1/.:24.4:85	1/.:22.0:64	./.	1/.:370.5:211	1/.:22.3:42	1/.:16.3:74	./.	1/.:399.9:242	1/.:313.2:162	./.	1/.:12.1:37	./.	1/.:13.0:31	1/.:18.6:39	1/.:14.7:28
5	13942334	.	T	INS:ME:AluYb8	.	PASS	SVTYPE=AluYb8;POLARITY=-	GT:TPM:UR	./.	./.	./.	./.	./.	./.	./.	./.	./.	./.	./.	./.	./.	./.	./.	./.	./.	./.	./.	./.	./.	./.	./.	./.	./.	./.	./.	./.	1/.:185.6:124	1/.:147.4:111	1/.:215.7:20	./.	./.	./.	./.	./.
5	13970565	.	C	INS:ME:AluYb8	.	PASS	SVTYPE=AluYb8;POLARITY=-	GT:TPM:UR	1/.:271.1:11	./.	1/.:276.4:52	./.	1/.:74.8:19	./.	./.	./.	./.	./.	./.	./.	./.	./.	./.	./.	./.	./.	./.	./.	./.	./.	./.	./.	./.	./.	./.	./.	./.	./.	./.	./.	./.	./.	1/.:177.5:76	./.
5	14883778	.	C	INS:ME:L1HS	.	PASS	SVTYPE=L1HS;POLARITY=+	GT:TPM:UR	./.	./.	./.	./.	./.	./.	./.	./.	./.	./.	./.	./.	./.	./.	./.	./.	./.	./.	./.	./.	./.	./.	./.	./.	./.	./.	./.	./.	./.	./.	./.	./.	./.	./.	1/.:60.3:12	./.
5	16853992	.	A	INS:ME:AluYb8	.	PASS	SVTYPE=AluYb8;POLARITY=-	GT:TPM:UR	./.	./.	./.	./.	./.	./.	./.	./.	./.	./.	./.	./.	1/.:210.5:32	1/.:103.6:22	./.	./.	./.	./.	./.	./.	./.	./.	./.	./.	./.	./.	./.	./.	./.	./.	./.	./.	./.	./.	./.	./.
5	16883043	.	G	INS:ME:L1HS	.	PASS	SVTYPE=L1HS;POLARITY=-	GT:TPM:UR	./.	1/.:217.4:42	./.	./.	./.	./.	./.	./.	./.	./.	1/.:19.7:57	1/.:229.3:153	1/.:213.0:124	./.	1/.:287.8:250	1/.:28.1:28	1/.:307.6:133	./.	1/.:16.2:60	1/.:884.8:432	1/.:202.8:212	1/.:33.5:110	1/.:208.7:188	1/.:49.5:69	1/.:25.8:73	1/.:233.1:216	1/.:408.2:353	1/.:16.9:40	1/.:277.8:298	1/.:39.8:71	1/.:109.6:25	1/.:10.3:30	1/.:12.3:23	1/.:353.5:163	1/.:17.7:64	1/.:37.5:32
5	17130470	.	G	INS:ME:AluYb8	.	PASS	SVTYPE=AluYb8;POLARITY=-	GT:TPM:UR	./.	./.	./.	./.	./.	./.	./.	./.	./.	./.	./.	1/.:159.5:26	./.	./.	1/.:109.2:40	./.	./.	./.	./.	./.	./.	./.	./.	./.	./.	./.	./.	./.	1/.:146.7:79	./.	./.	./.	./.	./.	./.	./.
5	17674468	.	A	INS:ME:AluYb8	.	PASS	SVTYPE=AluYb8;POLARITY=-	GT:TPM:UR	./.	./.	./.	./.	./.	./.	./.	./.	./.	./.	./.	./.	./.	./.	./.	./.	1/.:185.3:82	./.	./.	./.	./.	./.	./.	./.	./.	./.	./.	./.	./.	./.	./.	./.	./.	./.	./.	./.
5	18570078	.	G	INS:ME:L1HS	.	PASS	SVTYPE=L1HS;POLARITY=-	GT:TPM:UR	./.	./.	./.	./.	./.	./.	./.	./.	./.	./.	./.	./.	./.	./.	./.	./.	./.	./.	./.	./.	./.	./.	./.	./.	./.	./.	./.	./.	1/.:36.6:14	./.	./.	./.	./.	./.	./.	./.
5	18570154	.	G	INS:ME:AluYb8	.	PASS	SVTYPE=AluYb8;POLARITY=-	GT:TPM:UR	./.	./.	./.	./.	./.	./.	./.	./.	1/.:191.8:89	./.	./.	./.	./.	./.	./.	./.	./.	./.	./.	./.	./.	./.	1/.:110.4:78	./.	./.	./.	./.	./.	./.	./.	./.	./.	./.	./.	./.	./.
5	18926005	.	A	INS:ME:AluYb8	.	PASS	SVTYPE=AluYb8;POLARITY=-	GT:TPM:UR	./.	./.	./.	./.	./.	./.	./.	./.	./.	./.	./.	./.	./.	./.	./.	./.	./.	./.	./.	./.	./.	./.	1/.:159.2:110	1/.:128.8:104	./.	./.	./.	./.	./.	./.	1/.:275.1:24	./.	1/.:134.8:43	./.	./.	./.
5	19180386	.	T	INS:ME:L1HS	.	PASS	SVTYPE=L1HS;POLARITY=+	GT:TPM:UR	./.	./.	./.	./.	./.	./.	./.	./.	./.	1/.:60.7:102	1/.:66.0:77	./.	./.	./.	./.	./.	./.	./.	./.	./.	./.	./.	./.	./.	./.	./.	./.	1/.:45.4:36	./.	./.	./.	./.	./.	./.	./.	./.
5	21289604	.	A	INS:ME:AluYb8	.	PASS	SVTYPE=AluYb8;POLARITY=-	GT:TPM:UR	./.	./.	./.	./.	./.	./.	./.	./.	./.	./.	./.	./.	./.	./.	./.	./.	./.	./.	./.	./.	./.	./.	./.	./.	./.	./.	./.	1/.:10.4:15	./.	1/.:11.4:29	./.	./.	./.	./.	./.	./.
5	23070271	.	T	INS:ME:L1HS	.	PASS	SVTYPE=L1HS;POLARITY=+	GT:TPM:UR	1/.:77.5:27	./.	1/.:53.8:58	./.	./.	./.	1/.:147.1:47	1/.:63.7:25	1/.:107.9:169	1/.:49.9:87	./.	1/.:39.7:67	./.	./.	./.	./.	./.	./.	./.	./.	./.	./.	1/.:12.7:20	./.	./.	./.	./.	./.	./.	./.	./.	./.	./.	./.	1/.:249.2:122	1/.:263.0:59
5	23723351	.	A	INS:ME:AluYb8	.	PASS	SVTYPE=AluYb8;POLARITY=-	GT:TPM:UR	./.	./.	./.	./.	./.	./.	./.	./.	./.	./.	./.	./.	1/.:266.2:36	./.	1/.:125.5:54	./.	./.	./.	./.	./.	./.	./.	./.	./.	./.	./.	./.	./.	./.	./.	./.	./.	./.	./.	./.	./.
5	24136010	.	A	INS:ME:L1HS	.	PASS	SVTYPE=L1HS;POLARITY=-	GT:TPM:UR	./.	./.	./.	./.	./.	./.	./.	./.	./.	./.	./.	./.	./.	./.	1/.:13.2:47	./.	./.	./.	./.	./.	./.	./.	./.	./.	./.	./.	./.	./.	./.	./.	./.	./.	./.	./.	./.	./.
5	24175697	.	T	INS:ME:AluYb8	.	PASS	SVTYPE=AluYb8;POLARITY=-	GT:TPM:UR	./.	./.	./.	./.	./.	./.	./.	./.	./.	1/.:28.7:34	1/.:19.7:31	./.	./.	./.	1/.:21.0:37	1/.:19.4:17	./.	./.	./.	./.	./.	1/.:22.8:51	./.	1/.:22.6:43	./.	./.	./.	./.	./.	./.	./.	./.	./.	1/.:17.2:26	./.	./.
5	25353761	.	G	INS:ME:AluYb8	.	PASS	SVTYPE=AluYb8;POLARITY=+	GT:TPM:UR	./.	./.	./.	./.	./.	./.	./.	./.	1/.:14.8:19	1/.:18.9:15	./.	1/.:20.8:12	./.	./.	1/.:21.8:16	./.	./.	./.	1/.:15.8:13	1/.:14.9:17	./.	1/.:32.5:19	./.	1/.:17.5:15	./.	./.	1/.:24.3:24	./.	1/.:23.7:20	./.	./.	./.	./.	./.	./.	./.
5	25368355	.	G	INS:ME:AluYb8	.	PASS	SVTYPE=AluYb8;POLARITY=+	GT:TPM:UR	./.	1/.:47.8:14	1/.:136.0:50	1/.:129.3:25	1/.:82.9:26	1/.:114.8:33	1/.:154.2:34	1/.:204.4:34	1/.:171.7:123	1/.:161.2:92	1/.:461.2:219	1/.:155.0:72	1/.:36.9:26	1/.:135.7:48	1/.:86.6:64	1/.:358.9:122	1/.:419.7:172	1/.:433.4:79	1/.:338.1:200	1/.:176.1:125	1/.:263.2:189	1/.:163.2:132	1/.:297.6:201	1/.:283.2:148	1/.:492.3:226	1/.:332.7:232	1/.:392.5:248	1/.:246.8:119	1/.:316.3:198	1/.:330.7:186	1/.:150.5:26	1/.:375.3:119	1/.:187.3:53	1/.:290.5:126	1/.:320.2:131	1/.:371.5:67
5	26093139	.	C	INS:ME:L1HS	.	PASS	SVTYPE=L1HS;POLARITY=+	GT:TPM:UR	1/.:119.2:74	1/.:21.2:15	1/.:450.1:197	1/.:258.4:74	1/.:28.0:19	1/.:691.5:208	./.	1/.:13.6:16	1/.:17.6:74	1/.:11.6:45	./.	1/.:368.3:255	1/.:462.2:216	1/.:181.3:126	1/.:16.0:57	./.	./.	./.	./.	./.	./.	1/.:10.9:49	1/.:11.3:32	./.	./.	./.	./.	1/.:313.0:130	./.	1/.:380.6:242	./.	./.	./.	1/.:272.3:132	1/.:10.5:22	./.
5	26407184	.	T	INS:ME:AluYb8	.	PASS	SVTYPE=AluYb8;POLARITY=-	GT:TPM:UR	./.	./.	./.	./.	./.	./.	./.	./.	./.	./.	./.	./.	./.	./.	./.	./.	1/.:107.6:43	./.	./.	./.	./.	./.	./.	./.	./.	./.	./.	./.	./.	./.	./.	./.	./.	./.	./.	./.
5	27344415	.	T	INS:ME:AluYb8	.	PASS	SVTYPE=AluYb8;POLARITY=-	GT:TPM:UR	./.	./.	./.	./.	./.	./.	./.	./.	./.	./.	1/.:143.2:105	./.	./.	./.	./.	./.	./.	./.	./.	./.	./.	./.	./.	./.	./.	./.	./.	./.	./.	./.	./.	./.	./.	./.	./.	./.
5	29038733	.	G	INS:ME:L1HS	.	PASS	SVTYPE=L1HS;POLARITY=+	GT:TPM:UR	./.	./.	./.	./.	./.	./.	./.	./.	./.	./.	./.	1/.:99.6:19	./.	./.	./.	./.	./.	./.	./.	./.	./.	./.	./.	./.	./.	./.	./.	./.	./.	./.	./.	./.	./.	./.	./.	./.
5	29490384	.	T	INS:ME:L1HS	.	PASS	SVTYPE=L1HS;POLARITY=+	GT:TPM:UR	./.	1/.:12.9:17	./.	./.	1/.:11.0:13	./.	./.	./.	./.	./.	./.	./.	./.	./.	./.	./.	./.	./.	./.	./.	./.	./.	./.	./.	./.	./.	./.	./.	./.	./.	./.	./.	./.	./.	./.	./.
5	29576430	.	T	INS:ME:L1HS	.	PASS	SVTYPE=L1HS;POLARITY=+	GT:TPM:UR	./.	./.	./.	./.	./.	./.	./.	./.	./.	./.	./.	./.	./.	./.	./.	./.	./.	./.	./.	./.	./.	./.	1/.:176.4:116	./.	./.	./.	./.	1/.:160.2:58	./.	1/.:226.5:118	./.	./.	./.	./.	./.	./.
5	30975978	.	T	INS:ME:L1HS	.	PASS	SVTYPE=L1HS;POLARITY=+	GT:TPM:UR	./.	./.	1/.:234.5:102	./.	./.	./.	./.	./.	./.	./.	./.	./.	./.	./.	./.	./.	./.	./.	./.	./.	./.	./.	./.	./.	./.	./.	./.	./.	./.	./.	./.	./.	./.	1/.:191.6:112	1/.:135.6:91	1/.:61.4:28
5	30982895	.	A	INS:ME:L1HS	.	PASS	SVTYPE=L1HS;POLARITY=-	GT:TPM:UR	./.	./.	./.	./.	./.	1/.:764.4:130	./.	./.	./.	./.	./.	./.	./.	./.	./.	./.	./.	./.	./.	./.	./.	./.	./.	./.	./.	./.	./.	./.	./.	./.	./.	./.	./.	./.	./.	./.
5	31488515	.	A	INS:ME:AluYb8	.	PASS	SVTYPE=AluYb8;POLARITY=+	GT:TPM:UR	./.	./.	./.	./.	./.	./.	./.	1/.:36.1:11	./.	1/.:133.3:49	1/.:126.9:55	1/.:21.4:17	./.	./.	./.	./.	./.	./.	./.	./.	./.	./.	./.	./.	./.	./.	./.	./.	./.	./.	./.	./.	./.	1/.:45.2:47	./.	./.
5	31509372	.	C	INS:ME:AluYb8	.	PASS	SVTYPE=AluYb8;POLARITY=+	GT:TPM:UR	./.	./.	./.	./.	./.	./.	./.	./.	./.	./.	./.	1/.:40.2:46	1/.:34.1:28	./.	1/.:25.6:42	1/.:68.4:55	./.	1/.:61.6:43	1/.:45.9:90	1/.:52.0:97	1/.:44.6:105	1/.:92.6:155	1/.:80.8:135	1/.:93.1:180	./.	./.	./.	./.	1/.:41.0:87	1/.:45.3:98	./.	./.	./.	1/.:47.4:76	1/.:41.2:68	1/.:63.3:42
5	31791064	.	C	INS:ME:AluYb8	.	PASS	SVTYPE=AluYb8;POLARITY=-	GT:TPM:UR	1/.:182.4:31	./.	1/.:70.2:33	1/.:57.4:18	1/.:74.8:22	1/.:128.3:25	1/.:195.4:22	1/.:77.0:20	1/.:90.7:88	1/.:102.6:63	1/.:40.5:45	1/.:35.5:29	1/.:86.3:40	1/.:97.1:42	1/.:70.3:63	./.	1/.:22.8:13	1/.:29.2:12	1/.:25.8:33	1/.:18.2:22	1/.:48.7:48	1/.:26.3:45	1/.:32.0:28	1/.:14.9:20	1/.:40.7:35	1/.:27.2:32	1/.:17.5:26	1/.:25.7:21	1/.:27.2:35	1/.:28.9:28	./.	1/.:24.6:19	1/.:60.0:20	./.	1/.:25.6:32	1/.:55.9:17
5	32571523	.	C	INS:ME:AluYb8	.	PASS	SVTYPE=AluYb8;POLARITY=+	GT:TPM:UR	1/.:126.4:11	1/.:88.3:16	./.	./.	./.	./.	./.	./.	./.	./.	./.	./.	./.	1/.:108.0:29	1/.:102.1:47	./.	./.	./.	./.	./.	./.	1/.:197.0:141	./.	1/.:183.4:144	./.	./.	./.	./.	./.	./.	./.	./.	./.	./.	./.	./.
5	32762599	.	G	INS:ME:AluYb8	.	PASS	SVTYPE=AluYb8;POLARITY=-	GT:TPM:UR	./.	./.	./.	./.	./.	./.	./.	./.	./.	./.	./.	1/.:49.1:16	./.	./.	./.	./.	./.	./.	./.	./.	./.	./.	./.	./.	./.	./.	./.	./.	./.	./.	./.	./.	./.	./.	./.	./.
5	33633349	.	C	INS:ME:L1HS	.	PASS	SVTYPE=L1HS;POLARITY=-	GT:TPM:UR	1/.:311.5:115	1/.:843.7:120	1/.:194.3:121	1/.:242.5:88	1/.:28.9:51	1/.:381.4:141	1/.:17.0:22	1/.:646.8:119	1/.:357.3:385	1/.:526.9:289	1/.:42.3:136	1/.:372.9:296	1/.:850.8:339	1/.:270.8:159	1/.:410.0:360	1/.:465.0:145	1/.:489.2:206	1/.:113.5:58	1/.:1214.0:517	1/.:758.6:428	1/.:635.0:423	1/.:1205.9:639	1/.:946.0:524	1/.:1240.4:551	1/.:47.8:150	1/.:984.9:475	1/.:553.4:455	1/.:617.4:256	1/.:585.0:420	1/.:122.6:192	1/.:791.6:88	1/.:50.5:96	1/.:37.9:63	1/.:45.2:94	1/.:110.1:141	1/.:92.9:105
5	33797557	.	T	INS:ME:L1HS	.	PASS	SVTYPE=L1HS;POLARITY=-	GT:TPM:UR	./.	./.	1/.:23.0:12	./.	./.	./.	./.	./.	./.	./.	1/.:310.8:183	./.	./.	./.	1/.:11.4:29	./.	./.	./.	./.	./.	./.	./.	./.	./.	./.	./.	1/.:11.4:42	./.	./.	./.	./.	./.	./.	1/.:198.3:93	./.	./.
5	33833592	.	G	INS:ME:AluYb8	.	PASS	SVTYPE=AluYb8;POLARITY=-	GT:TPM:UR	./.	1/.:81.8:14	1/.:90.8:30	./.	./.	./.	./.	./.	./.	./.	./.	./.	./.	./.	./.	./.	./.	./.	./.	./.	./.	./.	./.	./.	./.	./.	./.	./.	./.	./.	./.	./.	./.	./.	./.	./.
5	34647680	.	T	INS:ME:AluYb8	.	PASS	SVTYPE=AluYb8;POLARITY=-	GT:TPM:UR	./.	./.	./.	./.	./.	./.	./.	./.	./.	./.	./.	./.	./.	./.	1/.:178.5:59	./.	./.	./.	./.	./.	./.	./.	./.	./.	./.	./.	./.	./.	./.	./.	./.	./.	./.	1/.:227.5:93	./.	./.
5	35741382	.	T	INS:ME:L1HS	.	PASS	SVTYPE=L1HS;POLARITY=-	GT:TPM:UR	./.	./.	./.	./.	./.	./.	./.	./.	./.	./.	./.	./.	./.	./.	./.	./.	./.	./.	./.	./.	./.	./.	./.	./.	./.	./.	./.	./.	./.	./.	./.	./.	./.	./.	1/.:24.5:12	./.
5	37530749	.	A	INS:ME:SVA	.	PASS	SVTYPE=SVA;POLARITY=-	GT:TPM:UR	1/.:297.3:98	1/.:71.6:62	1/.:180.8:124	1/.:137.7:54	./.	1/.:137.3:120	./.	./.	1/.:167.6:308	./.	./.	./.	./.	./.	./.	./.	1/.:216.7:255	./.	./.	1/.:194.5:310	1/.:269.5:479	1/.:155.4:287	./.	1/.:217.0:370	1/.:169.3:351	./.	./.	./.	./.	./.	1/.:72.3:22	./.	./.	./.	./.	./.
5	37602756	.	A	INS:ME:AluYb8	.	PASS	SVTYPE=AluYb8;POLARITY=+	GT:TPM:UR	./.	./.	./.	./.	./.	./.	./.	./.	./.	./.	./.	./.	./.	./.	./.	./.	./.	./.	1/.:30.7:15	./.	./.	./.	./.	./.	1/.:10.5:21	./.	./.	./.	./.	./.	./.	./.	./.	./.	./.	./.
5	37648673	.	A	INS:ME:AluYb8	.	PASS	SVTYPE=AluYb8;POLARITY=+	GT:TPM:UR	./.	./.	./.	./.	./.	1/.:182.2:33	./.	./.	./.	1/.:463.9:92	1/.:102.4:75	1/.:241.5:60	1/.:241.5:49	1/.:401.0:61	./.	1/.:95.2:50	1/.:221.3:110	1/.:67.1:30	1/.:165.4:117	1/.:12.7:15	./.	1/.:101.1:98	./.	1/.:12.4:11	1/.:49.6:69	1/.:121.0:105	./.	1/.:133.2:56	1/.:112.8:93	1/.:194.5:103	1/.:363.3:31	1/.:177.8:53	1/.:235.5:96	1/.:174.8:99	1/.:139.5:66	1/.:144.4:40
5	39292968	.	G	INS:ME:AluYb8	.	PASS	SVTYPE=AluYb8;POLARITY=-	GT:TPM:UR	./.	./.	./.	./.	./.	./.	./.	./.	./.	./.	./.	./.	./.	./.	./.	1/.:157.7:70	./.	./.	1/.:174.9:97	./.	./.	./.	1/.:181.2:123	./.	./.	./.	./.	./.	./.	./.	./.	./.	./.	./.	./.	./.
5	39511975	.	A	INS:ME:SVA	.	PASS	SVTYPE=SVA;POLARITY=-	GT:TPM:UR	./.	./.	./.	./.	./.	./.	./.	./.	1/.:493.7:244	./.	./.	./.	./.	./.	./.	./.	./.	./.	./.	1/.:365.8:189	1/.:414.6:228	./.	./.	./.	./.	./.	./.	./.	./.	./.	./.	./.	./.	./.	./.	./.
5	40041347	.	T	INS:ME:L1HS	.	PASS	SVTYPE=L1HS;POLARITY=-	GT:TPM:UR	1/.:60.7:34	1/.:20.6:18	1/.:60.6:56	1/.:68.9:22	1/.:40.4:34	./.	1/.:50.3:20	./.	1/.:63.5:147	./.	./.	./.	1/.:58.3:53	1/.:50.9:46	1/.:157.4:224	./.	./.	./.	./.	./.	./.	1/.:53.2:117	./.	1/.:31.0:72	./.	./.	./.	./.	./.	./.	1/.:130.7:15	./.	./.	1/.:58.5:60	1/.:84.5:69	./.
5	41602026	.	C	INS:ME:L1HS	.	PASS	SVTYPE=L1HS;POLARITY=+	GT:TPM:UR	./.	1/.:523.5:54	./.	./.	./.	./.	./.	./.	./.	./.	./.	./.	./.	./.	./.	./.	./.	./.	./.	./.	./.	./.	./.	./.	./.	./.	./.	./.	./.	./.	./.	./.	./.	./.	./.	./.
5	42666280	.	A	INS:ME:AluYb8	.	PASS	SVTYPE=AluYb8;POLARITY=-	GT:TPM:UR	./.	./.	./.	./.	./.	./.	./.	./.	./.	1/.:241.3:59	1/.:149.4:109	./.	1/.:190.7:47	1/.:245.7:39	./.	./.	./.	./.	1/.:209.2:124	1/.:104.2:97	1/.:146.5:150	./.	./.	./.	./.	1/.:163.1:112	./.	./.	./.	./.	./.	./.	./.	./.	./.	./.
5	43420169	.	G	INS:ME:AluYb8	.	PASS	SVTYPE=AluYb8;POLARITY=-	GT:TPM:UR	./.	./.	./.	./.	./.	./.	1/.:187.1:12	1/.:186.0:19	./.	./.	./.	./.	./.	./.	./.	./.	./.	./.	1/.:177.0:105	./.	1/.:176.4:104	1/.:19.6:17	./.	./.	./.	1/.:135.4:93	1/.:138.5:108	./.	./.	./.	./.	./.	./.	./.	1/.:116.2:68	1/.:188.9:30
5	43541806	.	A	INS:ME:AluYb8	.	PASS	SVTYPE=AluYb8;POLARITY=+	GT:TPM:UR	1/.:100.0:14	1/.:121.5:16	./.	1/.:84.9:18	1/.:470.9:42	1/.:197.6:31	1/.:198.5:23	1/.:209.2:23	1/.:228.2:101	1/.:132.0:47	1/.:83.6:65	1/.:94.3:43	./.	1/.:187.9:32	1/.:121.1:57	1/.:163.5:67	1/.:128.0:41	1/.:147.3:28	1/.:50.9:49	1/.:79.3:59	1/.:157.2:128	1/.:169.6:115	1/.:153.3:87	1/.:255.6:130	1/.:59.2:42	1/.:199.2:124	1/.:206.6:135	1/.:92.7:37	1/.:214.1:126	1/.:76.2:63	1/.:131.1:13	1/.:91.6:35	1/.:154.6:42	1/.:239.6:100	1/.:275.1:101	1/.:195.2:52
5	43579199	.	C	INS:ME:SVA	.	PASS	SVTYPE=SVA;POLARITY=-	GT:TPM:UR	./.	./.	./.	./.	./.	./.	./.	1/.:3.4:15	./.	./.	./.	./.	./.	./.	./.	./.	./.	./.	./.	./.	./.	./.	./.	./.	./.	./.	./.	./.	./.	./.	./.	./.	./.	./.	./.	./.
5	43666639	.	C	INS:ME:SVA	.	PASS	SVTYPE=SVA;POLARITY=-	GT:TPM:UR	./.	./.	1/.:5.2:13	./.	./.	./.	1/.:11.2:10	1/.:5.6:11	./.	./.	./.	1/.:5.1:23	./.	./.	1/.:5.0:31	./.	./.	./.	./.	./.	./.	./.	./.	./.	./.	./.	./.	./.	./.	./.	./.	./.	./.	./.	./.	./.
5	45890129	.	C	INS:ME:SVA	.	PASS	SVTYPE=SVA;POLARITY=+	GT:TPM:UR	./.	./.	./.	./.	./.	./.	./.	./.	./.	./.	./.	./.	./.	./.	./.	./.	./.	./.	./.	./.	./.	./.	./.	./.	./.	./.	./.	./.	./.	./.	./.	./.	./.	./.	./.	1/.:5.7:13
5	46084629	.	G	INS:ME:L1HS	.	PASS	SVTYPE=L1HS;POLARITY=-	GT:TPM:UR	./.	./.	./.	./.	./.	./.	./.	./.	./.	./.	./.	./.	./.	./.	./.	./.	./.	./.	./.	1/.:26.5:12	./.	./.	./.	./.	./.	./.	./.	./.	./.	./.	./.	./.	./.	./.	./.	./.
5	49991053	.	T	INS:ME:SVA	.	PASS	SVTYPE=SVA;POLARITY=-	GT:TPM:UR	./.	./.	./.	./.	./.	./.	./.	./.	1/.:95.5:11	./.	./.	./.	./.	./.	./.	./.	./.	./.	./.	./.	./.	./.	./.	./.	./.	./.	./.	./.	./.	./.	./.	./.	./.	./.	./.	./.
5	50990617	.	T	INS:ME:AluYb8	.	PASS	SVTYPE=AluYb8;POLARITY=+	GT:TPM:UR	./.	./.	./.	./.	./.	./.	./.	./.	./.	./.	./.	./.	./.	./.	1/.:141.8:45	./.	./.	./.	./.	./.	./.	./.	./.	./.	./.	./.	./.	1/.:87.2:36	./.	1/.:199.6:88	./.	./.	./.	./.	./.	./.
5	51617052	.	C	INS:ME:AluYb8	.	PASS	SVTYPE=AluYb8;POLARITY=+	GT:TPM:UR	./.	./.	./.	./.	./.	1/.:289.9:35	./.	./.	./.	./.	./.	./.	./.	./.	./.	./.	./.	./.	./.	./.	./.	./.	./.	./.	./.	./.	./.	./.	./.	./.	./.	./.	./.	./.	./.	./.
5	52162119	.	G	INS:ME:AluYb8	.	PASS	SVTYPE=AluYb8;POLARITY=-	GT:TPM:UR	./.	./.	./.	./.	./.	./.	./.	./.	./.	./.	./.	./.	./.	./.	1/.:204.3:57	./.	./.	./.	./.	./.	./.	./.	./.	./.	./.	./.	./.	./.	./.	./.	./.	./.	./.	./.	./.	./.
5	52964066	.	T	INS:ME:L1HS	.	PASS	SVTYPE=L1HS;POLARITY=-	GT:TPM:UR	./.	./.	./.	./.	./.	1/.:52.7:14	./.	./.	./.	./.	./.	./.	./.	./.	./.	./.	./.	./.	./.	./.	./.	./.	./.	./.	./.	./.	./.	./.	./.	./.	./.	./.	./.	./.	./.	./.
5	53630849	.	C	INS:ME:L1HS	.	PASS	SVTYPE=L1HS;POLARITY=+	GT:TPM:UR	./.	./.	./.	./.	./.	./.	./.	./.	./.	./.	./.	./.	./.	./.	./.	./.	./.	./.	./.	./.	./.	./.	1/.:752.4:366	./.	./.	./.	./.	1/.:18.7:16	./.	./.	./.	./.	./.	./.	1/.:13.3:19	./.
5	55167662	.	A	INS:ME:AluYb8	.	PASS	SVTYPE=AluYb8;POLARITY=+	GT:TPM:UR	1/.:315.9:27	1/.:171.7:23	1/.:138.2:26	1/.:164.5:14	1/.:148.8:24	./.	./.	./.	1/.:237.5:85	./.	1/.:145.6:115	./.	1/.:168.4:46	1/.:210.4:66	1/.:176.9:72	./.	./.	./.	1/.:186.1:139	./.	1/.:181.2:139	1/.:20.8:19	1/.:228.6:136	./.	./.	./.	./.	./.	1/.:383.3:223	1/.:220.2:113	1/.:279.4:30	./.	./.	./.	./.	./.
5	55340391	.	T	INS:ME:AluYb8	.	PASS	SVTYPE=AluYb8;POLARITY=+	GT:TPM:UR	./.	./.	./.	./.	./.	./.	./.	./.	./.	./.	./.	./.	./.	./.	./.	./.	./.	./.	./.	./.	./.	./.	./.	./.	./.	./.	./.	./.	1/.:169.4:98	1/.:238.0:112	./.	./.	./.	./.	./.	./.
5	55554624	.	C	INS:ME:SVA	.	PASS	SVTYPE=SVA;POLARITY=-	GT:TPM:UR	./.	./.	./.	1/.:4.3:11	1/.:4.0:11	./.	1/.:4.8:8	./.	./.	./.	1/.:6.7:31	./.	./.	./.	./.	1/.:8.3:23	1/.:9.1:29	1/.:9.8:17	1/.:8.9:47	./.	./.	1/.:8.9:45	./.	1/.:7.5:47	1/.:7.3:41	1/.:7.2:44	1/.:6.9:46	./.	./.	./.	1/.:8.8:9	./.	1/.:7.8:16	1/.:7.2:28	./.	1/.:12.0:24
5	55694447	.	C	INS:ME:SVA	.	PASS	SVTYPE=SVA;POLARITY=-	GT:TPM:UR	./.	./.	./.	./.	./.	./.	./.	./.	./.	./.	./.	./.	./.	./.	./.	./.	./.	./.	./.	./.	./.	./.	./.	./.	./.	./.	./.	./.	./.	./.	1/.:6.4:8	./.	./.	./.	./.	./.
5	56956452	.	T	INS:ME:AluYb8	.	PASS	SVTYPE=AluYb8;POLARITY=+	GT:TPM:UR	./.	./.	./.	./.	./.	./.	./.	./.	./.	./.	./.	./.	./.	./.	./.	./.	./.	./.	1/.:208.9:128	./.	1/.:182.4:150	./.	./.	./.	./.	./.	./.	./.	./.	./.	./.	./.	./.	./.	./.	./.
5	56985486	.	A	INS:ME:L1HS	.	PASS	SVTYPE=L1HS;POLARITY=-	GT:TPM:UR	./.	./.	./.	./.	./.	./.	./.	./.	./.	./.	./.	./.	./.	./.	./.	./.	./.	./.	./.	./.	./.	./.	./.	./.	./.	./.	1/.:32.2:12	./.	./.	./.	./.	./.	./.	./.	./.	./.
5	57054710	.	A	INS:ME:L1HS	.	PASS	SVTYPE=L1HS;POLARITY=-	GT:TPM:UR	./.	./.	./.	./.	./.	./.	./.	./.	./.	./.	./.	./.	./.	./.	./.	./.	./.	./.	./.	./.	./.	./.	./.	./.	./.	1/.:30.3:14	./.	./.	./.	./.	./.	./.	./.	./.	./.	./.
5	57279515	.	T	INS:ME:L1HS	.	PASS	SVTYPE=L1HS;POLARITY=+	GT:TPM:UR	./.	1/.:180.4:41	./.	1/.:80.5:41	./.	1/.:197.8:52	1/.:214.4:51	1/.:296.8:80	1/.:77.0:152	1/.:105.4:141	1/.:315.1:273	1/.:124.2:120	1/.:136.6:92	./.	1/.:103.7:145	1/.:71.3:56	1/.:12.1:31	1/.:108.1:57	1/.:280.9:198	1/.:144.0:193	1/.:185.0:212	1/.:112.7:195	1/.:224.6:229	1/.:140.2:178	1/.:16.8:63	1/.:288.2:285	1/.:167.3:250	1/.:18.1:48	1/.:28.0:101	1/.:12.1:50	1/.:109.6:21	1/.:534.7:181	1/.:375.0:90	1/.:243.1:146	1/.:186.4:128	1/.:19.1:33
5	57716225	.	G	INS:ME:AluYb8	.	PASS	SVTYPE=AluYb8;POLARITY=+	GT:TPM:UR	./.	./.	./.	1/.:117.8:18	1/.:223.6:21	1/.:108.4:17	./.	./.	./.	./.	./.	./.	./.	./.	./.	./.	./.	./.	./.	./.	./.	./.	./.	./.	./.	./.	./.	./.	1/.:119.8:80	./.	./.	./.	./.	./.	./.	./.
5	58595994	.	A	INS:ME:L1HS	.	PASS	SVTYPE=L1HS;POLARITY=+	GT:TPM:UR	./.	./.	./.	./.	./.	1/.:14.2:16	./.	./.	1/.:537.4:417	./.	./.	./.	./.	./.	./.	./.	./.	./.	./.	./.	./.	./.	./.	./.	./.	./.	./.	./.	./.	./.	./.	./.	./.	./.	./.	./.
5	61439409	.	A	INS:ME:L1HS	.	PASS	SVTYPE=L1HS;POLARITY=+	GT:TPM:UR	./.	./.	./.	./.	./.	./.	./.	./.	./.	1/.:174.2:172	1/.:375.2:302	./.	./.	./.	./.	./.	./.	./.	./.	./.	./.	./.	./.	./.	./.	./.	./.	./.	./.	./.	./.	./.	./.	./.	1/.:273.4:220	1/.:11.2:17
5	61719192	.	A	INS:ME:AluYb8	.	PASS	SVTYPE=AluYb8;POLARITY=-	GT:TPM:UR	./.	./.	./.	./.	./.	./.	./.	./.	./.	./.	./.	./.	./.	./.	./.	./.	./.	./.	./.	./.	./.	./.	./.	./.	./.	./.	./.	./.	./.	./.	./.	1/.:49.3:25	./.	./.	./.	./.
5	61857119	.	A	INS:ME:AluYb8	.	PASS	SVTYPE=AluYb8;POLARITY=+	GT:TPM:UR	1/.:190.4:25	1/.:150.7:16	1/.:246.9:37	./.	1/.:82.9:16	1/.:356.6:30	1/.:146.0:13	1/.:91.4:24	./.	1/.:143.6:44	./.	1/.:335.6:79	1/.:207.0:41	1/.:263.7:50	1/.:179.5:61	./.	1/.:204.7:88	1/.:198.7:43	1/.:159.2:110	./.	1/.:237.2:158	./.	1/.:381.6:172	1/.:151.5:102	./.	1/.:230.9:151	./.	1/.:261.3:97	./.	1/.:213.2:125	./.	1/.:25.6:12	./.	./.	./.	./.
5	63844383	.	C	INS:ME:L1HS	.	PASS	SVTYPE=L1HS;POLARITY=-	GT:TPM:UR	./.	./.	./.	./.	./.	./.	./.	./.	./.	./.	./.	./.	./.	./.	./.	./.	./.	./.	./.	./.	./.	./.	./.	./.	./.	./.	./.	./.	./.	./.	./.	./.	./.	1/.:31.8:11	./.	./.
5	65784723	.	G	INS:ME:AluYb8	.	PASS	SVTYPE=AluYb8;POLARITY=+	GT:TPM:UR	1/.:178.4:20	./.	1/.:118.1:38	./.	./.	./.	./.	./.	./.	./.	./.	./.	./.	./.	./.	./.	./.	./.	./.	./.	./.	./.	./.	./.	./.	./.	./.	./.	./.	./.	./.	./.	./.	./.	./.	./.
5	67473891	.	T	INS:ME:AluYb8	.	PASS	SVTYPE=AluYb8;POLARITY=+	GT:TPM:UR	1/.:55.2:11	1/.:24.3:16	1/.:34.9:22	1/.:55.1:20	1/.:70.3:13	1/.:35.9:17	1/.:108.0:14	./.	1/.:47.2:68	1/.:67.2:37	./.	1/.:64.9:32	1/.:51.5:24	1/.:61.4:31	1/.:57.6:49	1/.:13.6:16	1/.:11.8:19	./.	1/.:17.8:21	1/.:14.4:26	1/.:13.5:27	1/.:15.3:28	1/.:16.3:15	./.	1/.:16.5:27	1/.:29.7:29	./.	1/.:23.6:25	1/.:38.3:39	1/.:13.3:21	./.	1/.:15.4:16	./.	1/.:14.0:32	1/.:24.7:31	./.
5	67620331	.	G	INS:ME:SVA	.	PASS	SVTYPE=SVA;POLARITY=-	GT:TPM:UR	1/.:265.2:103	1/.:327.6:107	1/.:238.0:152	1/.:251.6:95	1/.:323.8:100	1/.:252.8:129	1/.:289.6:64	1/.:294.9:87	1/.:256.1:322	1/.:269.7:227	1/.:465.0:309	1/.:200.5:186	1/.:278.0:197	1/.:227.1:166	1/.:273.6:299	1/.:557.1:167	1/.:533.1:208	1/.:524.2:111	1/.:381.8:262	1/.:462.9:284	1/.:410.4:315	1/.:421.3:290	1/.:388.9:283	1/.:493.8:331	1/.:378.8:279	1/.:389.4:257	1/.:464.7:370	1/.:474.0:184	1/.:435.3:324	1/.:455.6:277	1/.:167.8:41	1/.:472.5:177	1/.:387.2:134	1/.:398.5:229	1/.:521.6:243	1/.:515.7:137
5	68143410	.	A	INS:ME:L1HS	.	PASS	SVTYPE=L1HS;POLARITY=-	GT:TPM:UR	./.	./.	./.	./.	./.	./.	./.	./.	./.	./.	./.	./.	./.	./.	./.	./.	./.	./.	./.	./.	1/.:30.5:11	./.	./.	./.	./.	./.	./.	./.	./.	./.	./.	./.	./.	./.	./.	./.
5	68263482	.	C	INS:ME:L1HS	.	PASS	SVTYPE=L1HS;POLARITY=-	GT:TPM:UR	1/.:610.1:91	1/.:987.0:122	1/.:652.1:161	1/.:375.1:63	1/.:175.8:68	1/.:41.1:69	./.	1/.:13.6:24	1/.:746.9:442	1/.:511.2:222	1/.:18.6:76	1/.:621.2:229	1/.:14.0:43	1/.:14.9:46	1/.:35.2:100	1/.:675.7:137	1/.:20.2:57	1/.:319.3:61	1/.:19.8:78	1/.:377.3:218	1/.:622.2:306	1/.:542.0:310	1/.:423.9:278	1/.:23.3:92	1/.:425.6:252	1/.:249.9:228	1/.:172.1:236	1/.:521.0:146	1/.:44.5:144	1/.:27.4:76	1/.:29.5:22	1/.:23.3:51	1/.:17.1:30	1/.:20.8:60	1/.:528.5:202	1/.:48.6:55
5	68809510	.	G	INS:ME:AluYb8	.	PASS	SVTYPE=AluYb8;POLARITY=-	GT:TPM:UR	./.	./.	./.	./.	./.	./.	./.	./.	./.	1/.:128.8:51	./.	1/.:298.9:47	./.	./.	./.	./.	./.	./.	./.	./.	./.	./.	./.	./.	./.	./.	./.	./.	./.	./.	./.	./.	./.	./.	./.	./.
5	70960593	.	C	INS:ME:L1HS	.	PASS	SVTYPE=L1HS;POLARITY=+	GT:TPM:UR	1/.:21.9:13	./.	./.	./.	./.	./.	./.	./.	./.	./.	./.	./.	./.	./.	./.	./.	./.	./.	./.	./.	./.	./.	./.	./.	./.	./.	./.	./.	./.	./.	./.	./.	./.	./.	./.	./.
5	71280078	.	C	INS:ME:AluYb8	.	PASS	SVTYPE=AluYb8;POLARITY=-	GT:TPM:UR	1/.:92.0:19	1/.:149.1:28	1/.:121.7:47	1/.:162.9:30	1/.:150.3:29	1/.:132.1:39	1/.:138.8:16	1/.:229.3:38	1/.:84.9:95	1/.:128.4:76	./.	1/.:173.6:75	1/.:111.7:48	1/.:164.2:61	1/.:100.5:85	./.	1/.:21.3:35	./.	1/.:22.8:29	1/.:20.8:25	1/.:27.1:41	1/.:32.4:34	1/.:36.1:35	1/.:19.9:30	1/.:34.9:33	1/.:20.7:36	1/.:26.5:33	1/.:20.8:14	1/.:28.3:37	1/.:19.3:31	./.	1/.:42.9:19	./.	1/.:24.3:26	1/.:19.8:29	1/.:67.3:28
5	71375813	.	T	INS:ME:L1HS	.	PASS	SVTYPE=L1HS;POLARITY=-	GT:TPM:UR	./.	./.	./.	./.	./.	./.	./.	./.	./.	./.	./.	./.	./.	./.	./.	./.	./.	./.	./.	./.	./.	1/.:38.4:11	./.	./.	./.	./.	./.	./.	./.	./.	./.	./.	./.	./.	./.	./.
5	71384209	.	C	INS:ME:AluYb8	.	PASS	SVTYPE=AluYb8;POLARITY=+	GT:TPM:UR	./.	./.	./.	./.	./.	1/.:30.8:17	./.	1/.:30.5:14	1/.:12.6:40	./.	./.	./.	1/.:14.3:19	1/.:12.0:15	./.	./.	./.	./.	./.	./.	./.	./.	./.	./.	./.	./.	./.	./.	./.	./.	./.	./.	./.	./.	./.	./.
5	71412947	.	A	INS:ME:AluYb8	.	PASS	SVTYPE=AluYb8;POLARITY=-	GT:TPM:UR	./.	1/.:140.1:20	./.	1/.:325.1:27	1/.:505.7:33	./.	1/.:100.8:14	./.	1/.:107.1:73	1/.:184.3:64	1/.:198.1:132	./.	./.	./.	./.	1/.:300.8:102	./.	1/.:113.7:30	./.	1/.:316.2:165	1/.:306.6:179	1/.:233.2:167	1/.:27.4:25	1/.:259.9:161	./.	./.	1/.:18.2:32	1/.:224.1:86	1/.:32.2:21	1/.:263.4:141	./.	./.	./.	1/.:405.5:196	1/.:253.6:137	1/.:483.1:123
5	71928241	.	T	INS:ME:AluYb8	.	PASS	SVTYPE=AluYb8;POLARITY=-	GT:TPM:UR	./.	./.	./.	./.	./.	./.	./.	./.	./.	./.	./.	./.	./.	./.	./.	./.	./.	./.	./.	./.	./.	./.	./.	./.	1/.:166.3:122	./.	./.	./.	./.	./.	./.	./.	./.	./.	./.	./.
5	72378361	.	G	INS:ME:L1HS	.	PASS	SVTYPE=L1HS;POLARITY=+	GT:TPM:UR	./.	./.	./.	./.	./.	./.	./.	./.	./.	./.	./.	./.	./.	./.	./.	./.	./.	1/.:72.8:13	./.	./.	./.	./.	./.	./.	./.	./.	./.	./.	./.	./.	./.	./.	./.	./.	./.	./.
5	76221296	.	C	INS:ME:SVA	.	PASS	SVTYPE=SVA;POLARITY=+	GT:TPM:UR	./.	./.	./.	./.	./.	./.	./.	./.	./.	./.	./.	./.	./.	./.	./.	./.	./.	./.	./.	./.	./.	./.	./.	./.	./.	./.	./.	./.	./.	./.	./.	./.	./.	1/.:21.6:13	./.	./.
5	76426441	.	T	INS:ME:L1HS	.	PASS	SVTYPE=L1HS;POLARITY=+	GT:TPM:UR	./.	./.	./.	./.	./.	./.	./.	./.	./.	./.	./.	./.	./.	./.	./.	./.	./.	./.	./.	./.	./.	./.	./.	./.	./.	./.	./.	./.	1/.:10.1:39	./.	./.	./.	./.	./.	./.	./.
5	76753605	.	A	INS:ME:AluYb8	.	PASS	SVTYPE=AluYb8;POLARITY=+	GT:TPM:UR	./.	./.	./.	./.	./.	./.	./.	./.	./.	./.	./.	./.	./.	./.	./.	./.	./.	./.	1/.:179.0:118	./.	./.	./.	1/.:137.8:100	1/.:165.4:107	./.	./.	./.	1/.:387.6:130	./.	1/.:99.2:92	1/.:208.5:17	./.	./.	1/.:224.0:78	1/.:249.6:93	1/.:194.6:57
5	78426567	.	C	INS:ME:SVA	.	PASS	SVTYPE=SVA;POLARITY=+	GT:TPM:UR	./.	./.	./.	./.	./.	./.	./.	./.	./.	./.	./.	1/.:4.1:24	./.	./.	./.	./.	./.	./.	./.	./.	./.	./.	./.	./.	./.	./.	./.	./.	./.	./.	./.	./.	./.	./.	./.	./.
5	78428795	.	T	INS:ME:AluYb8	.	PASS	SVTYPE=AluYb8;POLARITY=-	GT:TPM:UR	./.	./.	./.	./.	./.	./.	./.	./.	./.	./.	./.	./.	./.	./.	./.	./.	./.	./.	./.	./.	./.	./.	./.	./.	./.	./.	./.	./.	./.	./.	./.	./.	./.	./.	1/.:195.1:91	./.
5	78502928	.	A	INS:ME:SVA	.	PASS	SVTYPE=SVA;POLARITY=+	GT:TPM:UR	./.	./.	./.	./.	./.	./.	./.	./.	./.	./.	./.	./.	./.	./.	./.	./.	./.	./.	./.	./.	./.	./.	1/.:56.9:58	1/.:66.3:77	./.	./.	./.	./.	./.	./.	./.	./.	./.	./.	./.	./.
5	78674191	.	A	INS:ME:AluYb8	.	PASS	SVTYPE=AluYb8;POLARITY=-	GT:TPM:UR	./.	./.	./.	./.	./.	./.	./.	./.	./.	./.	./.	./.	./.	./.	./.	./.	./.	./.	./.	./.	./.	./.	1/.:158.7:92	1/.:172.0:110	./.	./.	./.	./.	./.	./.	./.	./.	./.	./.	./.	./.
5	79775929	.	A	INS:ME:AluYb8	.	PASS	SVTYPE=AluYb8;POLARITY=+	GT:TPM:UR	./.	./.	./.	1/.:65.8:14	1/.:134.8:17	1/.:125.1:22	./.	./.	./.	./.	./.	./.	./.	./.	./.	./.	./.	./.	./.	./.	./.	./.	./.	./.	./.	./.	./.	./.	./.	./.	./.	./.	./.	./.	./.	./.
5	80099341	.	T	INS:ME:SVA	.	PASS	SVTYPE=SVA;POLARITY=-	GT:TPM:UR	./.	./.	1/.:126.7:66	1/.:262.0:46	1/.:46.2:29	1/.:132.4:41	./.	./.	./.	./.	./.	./.	./.	./.	1/.:7.7:26	./.	1/.:401.4:136	1/.:178.2:37	./.	./.	./.	./.	./.	./.	./.	./.	./.	./.	1/.:126.7:141	1/.:165.5:110	./.	./.	./.	1/.:160.9:110	./.	./.
5	80132585	.	A	INS:ME:SVA	.	PASS	SVTYPE=SVA;POLARITY=+	GT:TPM:UR	1/.:401.0:83	1/.:464.6:142	./.	./.	1/.:475.8:121	./.	./.	./.	./.	./.	1/.:6.7:25	1/.:313.6:252	1/.:531.7:248	1/.:567.1:198	./.	1/.:642.6:306	./.	./.	1/.:555.7:460	./.	1/.:553.0:568	./.	./.	./.	1/.:752.2:591	./.	1/.:6.4:44	./.	1/.:7.2:41	./.	./.	./.	./.	./.	1/.:930.0:634	./.
5	80993231	.	C	INS:ME:SVA	.	PASS	SVTYPE=SVA;POLARITY=+	GT:TPM:UR	./.	./.	./.	./.	./.	./.	./.	./.	./.	./.	./.	./.	./.	./.	./.	./.	./.	./.	./.	./.	./.	./.	./.	./.	1/.:113.6:122	./.	1/.:79.3:120	./.	./.	./.	./.	./.	./.	./.	./.	./.
5	81136205	.	C	INS:ME:L1HS	.	PASS	SVTYPE=L1HS;POLARITY=+	GT:TPM:UR	./.	./.	./.	./.	./.	./.	./.	./.	./.	./.	./.	1/.:22.5:13	./.	./.	./.	./.	./.	./.	./.	./.	./.	./.	./.	./.	./.	./.	./.	./.	./.	./.	./.	./.	./.	./.	./.	./.
5	81440865	.	A	INS:ME:AluYb8	.	PASS	SVTYPE=AluYb8;POLARITY=-	GT:TPM:UR	./.	1/.:254.4:23	1/.:278.2:34	./.	./.	./.	./.	./.	./.	./.	./.	./.	./.	./.	./.	./.	./.	./.	./.	./.	./.	./.	./.	./.	./.	./.	./.	./.	./.	./.	./.	./.	./.	./.	./.	./.
5	82827687	.	A	INS:ME:AluYb8	.	PASS	SVTYPE=AluYb8;POLARITY=+	GT:TPM:UR	./.	./.	./.	./.	1/.:249.5:16	./.	./.	./.	./.	./.	./.	./.	./.	./.	./.	./.	./.	./.	./.	./.	./.	./.	./.	./.	./.	./.	./.	./.	./.	./.	./.	./.	./.	1/.:259.4:112	./.	./.
5	82916694	.	T	INS:ME:L1HS	.	PASS	SVTYPE=L1HS;POLARITY=+	GT:TPM:UR	./.	./.	./.	1/.:280.1:52	./.	1/.:204.6:65	./.	./.	./.	./.	./.	./.	./.	./.	./.	./.	./.	./.	./.	./.	./.	./.	./.	./.	./.	./.	./.	./.	./.	./.	./.	./.	./.	./.	./.	./.
5	84239617	.	T	INS:ME:L1HS	.	PASS	SVTYPE=L1HS;POLARITY=-	GT:TPM:UR	1/.:140.7:56	1/.:600.4:111	1/.:366.8:167	1/.:176.9:72	1/.:539.9:131	1/.:324.6:115	1/.:13.2:14	1/.:208.7:58	1/.:30.9:117	1/.:11.0:52	1/.:15.0:53	1/.:343.9:207	./.	1/.:216.4:119	1/.:29.5:91	1/.:181.6:69	1/.:13.7:37	1/.:240.2:66	1/.:218.8:177	1/.:13.6:50	1/.:269.4:248	1/.:128.1:211	1/.:24.8:86	./.	1/.:183.0:175	1/.:13.0:51	1/.:23.5:100	1/.:409.4:186	1/.:183.1:250	1/.:521.3:298	1/.:560.6:56	1/.:193.7:81	1/.:315.6:122	1/.:24.8:45	1/.:189.3:148	1/.:12.0:26
5	84495211	.	C	INS:ME:L1HS	.	PASS	SVTYPE=L1HS;POLARITY=+	GT:TPM:UR	./.	./.	./.	./.	./.	./.	./.	./.	./.	1/.:56.9:20	./.	./.	./.	./.	./.	./.	./.	./.	./.	./.	./.	./.	./.	./.	./.	./.	./.	./.	./.	./.	./.	./.	./.	./.	./.	./.
5	84516076	.	T	INS:ME:AluYb8	.	PASS	SVTYPE=AluYb8;POLARITY=+	GT:TPM:UR	1/.:218.4:24	1/.:117.5:14	./.	./.	1/.:223.6:18	./.	1/.:152.2:14	./.	./.	./.	./.	./.	./.	./.	./.	./.	1/.:112.9:39	1/.:138.5:24	./.	./.	./.	./.	./.	./.	./.	./.	./.	./.	./.	./.	./.	1/.:227.6:64	./.	./.	./.	./.
5	86927924	.	T	INS:ME:L1HS	.	PASS	SVTYPE=L1HS;POLARITY=+	GT:TPM:UR	./.	./.	./.	1/.:65.6:35	1/.:66.6:29	./.	./.	./.	./.	./.	./.	./.	1/.:72.3:63	1/.:103.5:74	./.	./.	./.	./.	./.	./.	./.	./.	./.	./.	./.	./.	./.	./.	./.	./.	./.	./.	./.	./.	./.	./.
5	87399810	.	A	INS:ME:AluYb8	.	PASS	SVTYPE=AluYb8;POLARITY=-	GT:TPM:UR	./.	1/.:268.1:29	./.	./.	./.	1/.:316.9:37	1/.:150.1:19	1/.:195.6:18	1/.:352.9:137	./.	1/.:218.6:126	./.	./.	1/.:142.5:32	./.	1/.:13.4:11	./.	./.	1/.:12.9:14	1/.:214.1:142	./.	1/.:325.7:166	1/.:257.9:117	1/.:236.7:130	1/.:633.6:266	1/.:383.5:207	1/.:470.2:247	./.	1/.:259.5:155	1/.:301.9:129	1/.:394.1:36	1/.:32.2:18	./.	1/.:189.7:95	1/.:19.3:16	1/.:194.6:57
5	88027070	.	A	INS:ME:L1HS	.	PASS	SVTYPE=L1HS;POLARITY=+	GT:TPM:UR	./.	./.	./.	./.	./.	./.	./.	1/.:158.5:15	./.	./.	./.	./.	./.	./.	./.	./.	./.	./.	./.	./.	./.	./.	./.	./.	./.	./.	./.	./.	./.	./.	./.	./.	./.	./.	./.	./.
5	88089031	.	T	INS:ME:L1HS	.	PASS	SVTYPE=L1HS;POLARITY=-	GT:TPM:UR	./.	./.	./.	./.	./.	./.	./.	./.	./.	./.	./.	./.	./.	./.	./.	./.	./.	./.	./.	./.	./.	./.	./.	./.	./.	./.	./.	./.	1/.:41.3:14	./.	./.	./.	./.	./.	./.	./.
5	88350571	.	C	INS:ME:L1HS	.	PASS	SVTYPE=L1HS;POLARITY=-	GT:TPM:UR	./.	./.	./.	./.	./.	1/.:45.3:29	./.	1/.:46.5:26	./.	./.	./.	./.	./.	./.	./.	./.	./.	./.	1/.:105.7:133	./.	./.	./.	./.	./.	1/.:87.4:127	./.	1/.:83.0:146	1/.:86.6:76	./.	1/.:86.3:95	1/.:111.3:25	./.	./.	./.	./.	./.
5	88804380	.	G	INS:ME:AluYb8	.	PASS	SVTYPE=AluYb8;POLARITY=+	GT:TPM:UR	./.	./.	./.	./.	./.	./.	./.	./.	./.	./.	./.	./.	./.	./.	./.	./.	./.	./.	./.	./.	./.	./.	./.	./.	./.	./.	./.	./.	./.	./.	1/.:41.6:13	./.	1/.:265.5:44	./.	./.	./.
5	89450767	.	T	INS:ME:L1HS	.	PASS	SVTYPE=L1HS;POLARITY=+	GT:TPM:UR	1/.:969.4:209	1/.:861.9:172	1/.:867.7:321	1/.:1310.5:243	1/.:1353.3:271	1/.:1284.6:331	1/.:42.1:39	1/.:761.1:116	1/.:647.6:562	1/.:616.7:378	1/.:531.5:353	1/.:1136.7:539	1/.:1314.0:454	1/.:1436.1:470	1/.:1183.9:731	1/.:796.8:217	1/.:410.6:243	1/.:831.8:176	1/.:721.3:444	1/.:635.0:477	1/.:761.4:535	1/.:881.8:593	1/.:1022.1:576	1/.:1023.9:586	1/.:617.3:454	1/.:636.2:460	1/.:447.3:532	1/.:608.8:275	1/.:953.5:650	1/.:744.6:381	1/.:1255.2:109	1/.:887.5:301	1/.:856.4:249	1/.:981.0:427	1/.:1023.4:420	1/.:727.7:234
5	89939150	.	T	INS:ME:L1HS	.	PASS	SVTYPE=L1HS;POLARITY=-	GT:TPM:UR	./.	./.	./.	1/.:46.8:20	1/.:54.6:30	./.	./.	./.	1/.:38.4:114	./.	./.	./.	./.	./.	./.	./.	./.	./.	./.	./.	./.	./.	./.	./.	./.	./.	./.	./.	./.	./.	./.	./.	./.	./.	1/.:29.7:44	./.
5	90096311	.	A	INS:ME:L1HS	.	PASS	SVTYPE=L1HS;POLARITY=+	GT:TPM:UR	./.	./.	./.	./.	./.	./.	./.	./.	./.	./.	./.	./.	./.	./.	./.	./.	./.	./.	./.	./.	./.	./.	./.	./.	./.	./.	./.	./.	./.	./.	1/.:96.9:17	./.	1/.:33.8:14	./.	./.	./.
5	90549640	.	T	INS:ME:L1HS	.	PASS	SVTYPE=L1HS;POLARITY=-	GT:TPM:UR	./.	./.	./.	./.	./.	./.	./.	./.	./.	./.	./.	./.	./.	./.	./.	./.	./.	./.	./.	./.	./.	./.	./.	./.	./.	./.	1/.:16.4:12	./.	./.	./.	./.	./.	./.	./.	./.	./.
5	90819279	.	T	INS:ME:AluYb8	.	PASS	SVTYPE=AluYb8;POLARITY=-	GT:TPM:UR	./.	./.	./.	./.	./.	./.	./.	./.	1/.:64.8:51	1/.:91.8:39	1/.:184.1:107	./.	./.	./.	./.	./.	1/.:21.1:11	./.	./.	./.	./.	1/.:178.6:133	./.	./.	1/.:25.2:15	1/.:157.1:121	1/.:186.1:142	1/.:159.8:57	1/.:13.5:15	1/.:152.6:102	./.	./.	./.	./.	./.	./.
5	91468815	.	C	INS:ME:AluYb8	.	PASS	SVTYPE=AluYb8;POLARITY=+	GT:TPM:UR	./.	./.	./.	./.	./.	./.	./.	./.	./.	./.	1/.:125.8:97	./.	./.	./.	./.	./.	./.	./.	./.	./.	./.	./.	./.	./.	./.	./.	./.	./.	./.	./.	./.	./.	./.	./.	./.	./.
5	94040975	.	T	INS:ME:AluYb8	.	PASS	SVTYPE=AluYb8;POLARITY=-	GT:TPM:UR	./.	./.	./.	./.	./.	1/.:116.1:17	./.	./.	./.	./.	./.	./.	./.	./.	./.	./.	./.	./.	./.	./.	./.	./.	./.	./.	./.	./.	./.	./.	./.	./.	./.	./.	./.	./.	./.	./.
5	96866405	.	T	INS:ME:L1HS	.	PASS	SVTYPE=L1HS;POLARITY=+	GT:TPM:UR	./.	./.	./.	./.	./.	./.	./.	./.	./.	./.	./.	./.	1/.:11.9:37	./.	./.	./.	./.	./.	./.	./.	./.	./.	./.	./.	./.	./.	./.	./.	./.	./.	./.	./.	./.	./.	./.	./.
5	97932737	.	T	INS:ME:L1HS	.	PASS	SVTYPE=L1HS;POLARITY=-	GT:TPM:UR	./.	./.	./.	./.	./.	./.	./.	1/.:68.2:15	./.	./.	./.	./.	./.	./.	./.	./.	./.	./.	./.	./.	./.	./.	./.	./.	./.	./.	./.	./.	./.	./.	./.	./.	./.	./.	./.	./.
5	99406146	.	T	INS:ME:AluYb8	.	PASS	SVTYPE=AluYb8;POLARITY=+	GT:TPM:UR	1/.:28.0:13	1/.:87.5:13	1/.:67.5:33	1/.:41.3:13	1/.:50.3:19	1/.:26.9:15	./.	./.	1/.:28.9:59	1/.:54.5:47	1/.:41.2:77	1/.:37.7:40	1/.:51.5:40	1/.:81.1:37	1/.:46.7:56	1/.:50.2:49	1/.:41.9:46	1/.:38.3:32	1/.:32.4:75	1/.:55.2:101	1/.:39.1:100	1/.:33.2:72	1/.:44.5:75	1/.:42.3:82	1/.:39.5:76	1/.:45.0:96	1/.:39.3:84	1/.:46.7:47	1/.:38.4:101	1/.:35.1:85	./.	1/.:20.8:34	1/.:22.6:24	1/.:25.7:52	1/.:21.5:38	1/.:40.2:38
5	101600344	.	C	INS:ME:AluYb8	.	PASS	SVTYPE=AluYb8;POLARITY=-	GT:TPM:UR	./.	./.	./.	./.	./.	./.	./.	./.	./.	./.	./.	./.	1/.:108.9:40	1/.:117.6:29	./.	./.	./.	./.	./.	./.	./.	./.	./.	./.	./.	1/.:210.4:116	1/.:222.3:134	./.	1/.:114.3:95	./.	./.	./.	./.	./.	./.	./.
5	101635793	.	A	INS:ME:AluYb8	.	PASS	SVTYPE=AluYb8;POLARITY=+	GT:TPM:UR	./.	./.	./.	./.	./.	./.	1/.:237.5:12	./.	1/.:119.2:75	./.	./.	./.	./.	./.	./.	./.	./.	./.	./.	./.	./.	./.	./.	./.	1/.:155.2:90	./.	1/.:90.6:82	./.	./.	./.	./.	./.	./.	./.	./.	./.
5	103464432	.	T	INS:ME:AluYb8	.	PASS	SVTYPE=AluYb8;POLARITY=+	GT:TPM:UR	./.	./.	1/.:142.2:30	./.	./.	1/.:145.6:32	./.	./.	./.	./.	./.	1/.:180.5:48	1/.:92.2:35	./.	1/.:135.6:73	1/.:384.6:95	1/.:157.1:81	1/.:164.0:44	1/.:290.1:188	1/.:147.6:113	1/.:123.1:111	1/.:132.7:95	1/.:36.0:28	1/.:13.9:15	1/.:13.8:17	1/.:204.0:111	1/.:10.0:13	1/.:344.8:127	1/.:197.9:102	1/.:133.3:94	./.	1/.:364.9:118	1/.:490.2:70	1/.:169.3:81	1/.:20.3:16	1/.:43.4:12
5	104650860	.	G	INS:ME:AluYb8	.	PASS	SVTYPE=AluYb8;POLARITY=-	GT:TPM:UR	./.	./.	./.	1/.:202.0:16	1/.:115.5:14	1/.:216.2:37	1/.:258.1:24	1/.:301.4:33	1/.:113.1:66	1/.:143.3:52	1/.:143.0:76	1/.:116.5:33	./.	1/.:164.2:33	./.	./.	./.	./.	1/.:55.3:64	./.	1/.:147.4:89	1/.:17.1:20	1/.:106.1:72	1/.:140.9:100	./.	1/.:90.8:86	1/.:137.6:101	1/.:46.3:28	1/.:20.3:22	1/.:16.9:11	1/.:155.5:20	1/.:86.2:30	1/.:179.6:69	1/.:242.9:107	1/.:255.6:111	1/.:182.9:61
5	105268695	.	G	INS:ME:AluYb8	.	PASS	SVTYPE=AluYb8;POLARITY=-	GT:TPM:UR	./.	./.	./.	./.	./.	./.	./.	./.	./.	./.	./.	./.	./.	1/.:123.2:14	./.	./.	1/.:62.6:18	./.	./.	./.	./.	./.	./.	./.	./.	./.	./.	./.	./.	./.	./.	./.	./.	./.	./.	./.
5	105683426	.	C	INS:ME:AluYb8	.	PASS	SVTYPE=AluYb8;POLARITY=+	GT:TPM:UR	./.	./.	./.	./.	./.	./.	./.	./.	./.	./.	./.	./.	./.	./.	./.	./.	1/.:100.3:46	./.	./.	./.	./.	./.	./.	./.	./.	./.	./.	./.	./.	./.	./.	./.	./.	./.	./.	./.
5	105935363	.	T	INS:ME:L1HS	.	PASS	SVTYPE=L1HS;POLARITY=+	GT:TPM:UR	1/.:137.7:35	1/.:359.0:53	./.	./.	./.	./.	./.	./.	./.	./.	./.	./.	./.	./.	./.	./.	./.	./.	./.	./.	./.	./.	./.	./.	./.	./.	./.	./.	./.	./.	./.	./.	./.	./.	./.	./.
5	107155134	.	T	INS:ME:L1HS	.	PASS	SVTYPE=L1HS;POLARITY=+	GT:TPM:UR	./.	./.	./.	./.	./.	./.	./.	./.	./.	./.	./.	./.	./.	./.	./.	./.	./.	./.	./.	./.	./.	./.	./.	./.	./.	./.	./.	./.	1/.:153.4:151	1/.:192.1:146	./.	./.	./.	./.	./.	./.
5	108263215	.	C	INS:ME:AluYb8	.	PASS	SVTYPE=AluYb8;POLARITY=-	GT:TPM:UR	1/.:263.9:25	1/.:72.9:22	1/.:267.9:55	1/.:263.2:43	1/.:303.6:45	1/.:266.8:42	1/.:74.0:12	1/.:159.5:26	./.	./.	1/.:231.5:160	1/.:123.7:43	./.	./.	1/.:163.6:60	./.	1/.:390.7:147	1/.:297.5:62	1/.:271.0:133	1/.:19.4:35	./.	1/.:449.4:249	1/.:19.8:42	1/.:282.5:158	1/.:307.8:151	1/.:11.0:31	1/.:26.5:47	1/.:339.5:137	1/.:440.3:258	1/.:503.9:226	1/.:43.7:15	1/.:335.3:117	1/.:319.7:98	./.	1/.:289.7:149	1/.:258.5:66
5	108281460	.	C	INS:ME:L1HS	.	PASS	SVTYPE=L1HS;POLARITY=+	GT:TPM:UR	./.	./.	./.	./.	./.	./.	./.	./.	./.	./.	./.	./.	./.	./.	./.	./.	./.	./.	./.	./.	./.	./.	./.	./.	./.	./.	./.	./.	./.	./.	./.	1/.:97.1:16	./.	./.	./.	./.
5	108681129	.	A	INS:ME:SVA	.	PASS	SVTYPE=SVA;POLARITY=+	GT:TPM:UR	./.	./.	./.	./.	./.	./.	./.	./.	./.	./.	./.	./.	./.	./.	./.	./.	./.	./.	./.	./.	./.	./.	./.	./.	./.	./.	./.	./.	./.	./.	1/.:29.7:10	./.	./.	./.	./.	./.
5	109050992	.	T	INS:ME:AluYb8	.	PASS	SVTYPE=AluYb8;POLARITY=-	GT:TPM:UR	./.	./.	./.	./.	./.	./.	./.	./.	./.	./.	./.	./.	./.	./.	./.	./.	./.	./.	./.	1/.:152.3:83	1/.:157.7:100	./.	./.	./.	./.	1/.:243.5:126	./.	./.	./.	./.	./.	./.	./.	./.	./.	./.
5	109281508	.	C	INS:ME:L1HS	.	PASS	SVTYPE=L1HS;POLARITY=+	GT:TPM:UR	./.	./.	./.	./.	./.	./.	./.	./.	./.	./.	./.	./.	./.	./.	./.	./.	./.	./.	./.	./.	./.	1/.:29.6:14	./.	./.	./.	./.	./.	./.	./.	./.	./.	./.	./.	./.	./.	./.
5	109480270	.	A	INS:ME:L1HS	.	PASS	SVTYPE=L1HS;POLARITY=-	GT:TPM:UR	1/.:20.7:22	1/.:78.7:26	1/.:13.1:27	./.	./.	./.	1/.:17.6:13	1/.:55.1:29	./.	./.	1/.:74.4:81	./.	1/.:11.1:13	./.	1/.:41.5:87	1/.:30.9:31	./.	1/.:85.0:45	1/.:57.1:93	1/.:10.9:34	1/.:26.9:88	./.	./.	./.	./.	1/.:45.9:80	./.	./.	1/.:130.8:135	./.	./.	./.	./.	./.	1/.:33.5:51	./.
5	109567516	.	G	INS:ME:L1HS	.	PASS	SVTYPE=L1HS;POLARITY=+	GT:TPM:UR	1/.:868.7:158	1/.:735.0:127	1/.:938.4:287	1/.:503.8:113	1/.:53.3:39	1/.:786.1:206	1/.:498.5:72	1/.:627.0:153	1/.:20.4:102	1/.:838.7:485	1/.:1192.9:534	1/.:938.8:413	1/.:950.7:381	1/.:608.7:220	1/.:379.7:314	1/.:1302.9:297	1/.:1192.2:320	1/.:1675.0:249	1/.:670.1:327	1/.:643.8:358	1/.:527.1:386	1/.:762.3:491	1/.:557.3:413	1/.:1290.0:569	1/.:577.7:362	1/.:1106.5:548	1/.:520.1:435	1/.:129.4:141	1/.:705.2:464	1/.:662.3:350	1/.:1035.2:126	1/.:542.3:212	1/.:463.1:150	1/.:611.8:281	1/.:1156.6:420	1/.:1587.8:298
5	109826866	.	T	INS:ME:AluYb8	.	PASS	SVTYPE=AluYb8;POLARITY=-	GT:TPM:UR	./.	./.	./.	./.	./.	./.	1/.:134.7:15	1/.:212.4:21	./.	./.	./.	./.	./.	./.	./.	./.	./.	./.	./.	./.	./.	./.	./.	./.	./.	./.	./.	./.	./.	./.	./.	./.	./.	./.	./.	./.
5	109958900	.	A	INS:ME:AluYb8	.	PASS	SVTYPE=AluYb8;POLARITY=-	GT:TPM:UR	./.	./.	./.	1/.:248.6:21	./.	1/.:72.5:21	./.	./.	./.	./.	./.	./.	./.	./.	./.	./.	./.	./.	./.	./.	./.	./.	./.	./.	./.	./.	./.	./.	./.	./.	./.	1/.:104.9:35	./.	./.	./.	./.
5	111426414	.	C	INS:ME:AluYb8	.	PASS	SVTYPE=AluYb8;POLARITY=+	GT:TPM:UR	./.	./.	./.	./.	./.	./.	./.	./.	./.	./.	./.	./.	./.	./.	./.	./.	./.	./.	./.	./.	./.	./.	./.	./.	./.	./.	./.	./.	./.	./.	./.	./.	./.	1/.:23.8:20	./.	1/.:46.2:11
5	112028564	.	A	INS:ME:L1HS	.	PASS	SVTYPE=L1HS;POLARITY=+	GT:TPM:UR	./.	./.	./.	./.	./.	./.	./.	./.	./.	./.	./.	./.	./.	./.	./.	./.	./.	./.	1/.:42.8:13	./.	./.	./.	./.	./.	./.	./.	./.	./.	./.	./.	./.	./.	./.	./.	./.	./.
5	112449718	.	T	INS:ME:L1HS	.	PASS	SVTYPE=L1HS;POLARITY=-	GT:TPM:UR	1/.:937.6:153	1/.:884.8:101	1/.:489.6:157	./.	1/.:18.8:23	1/.:15.0:23	1/.:81.7:20	1/.:443.1:101	1/.:678.3:496	./.	./.	1/.:32.4:40	./.	./.	1/.:18.7:50	1/.:11.2:24	1/.:11.0:24	1/.:14.0:17	./.	./.	./.	1/.:607.5:403	1/.:45.0:98	1/.:505.9:266	1/.:179.4:167	./.	1/.:178.4:212	1/.:143.9:82	1/.:35.3:95	1/.:294.9:206	1/.:196.4:31	1/.:16.3:20	./.	1/.:14.7:34	./.	1/.:11.6:25
5	112703066	.	T	INS:ME:L1HS	.	PASS	SVTYPE=L1HS;POLARITY=+	GT:TPM:UR	./.	./.	./.	./.	./.	./.	./.	./.	./.	./.	./.	./.	./.	./.	./.	./.	./.	./.	./.	./.	./.	./.	./.	./.	./.	1/.:129.0:173	1/.:91.1:181	./.	./.	./.	./.	./.	./.	./.	./.	./.
5	114355252	.	A	INS:ME:AluYb8	.	PASS	SVTYPE=AluYb8;POLARITY=-	GT:TPM:UR	./.	./.	1/.:100.2:22	1/.:32.1:15	./.	1/.:75.0:13	1/.:131.6:14	./.	1/.:163.1:77	./.	./.	./.	./.	1/.:191.9:29	./.	./.	./.	./.	./.	./.	./.	./.	1/.:78.8:64	1/.:114.6:104	1/.:74.9:67	./.	1/.:142.6:107	./.	./.	./.	./.	./.	./.	./.	./.	./.
5	114787483	.	G	INS:ME:L1HS	.	PASS	SVTYPE=L1HS;POLARITY=-	GT:TPM:UR	./.	./.	1/.:95.0:23	./.	./.	./.	./.	./.	./.	./.	./.	./.	./.	./.	./.	./.	./.	./.	./.	./.	./.	./.	./.	./.	./.	./.	./.	./.	./.	./.	./.	./.	./.	./.	./.	./.
5	114802773	.	G	INS:ME:AluYb8	.	PASS	SVTYPE=AluYb8;POLARITY=-	GT:TPM:UR	./.	./.	./.	./.	./.	./.	./.	./.	./.	./.	./.	./.	./.	./.	./.	./.	./.	./.	./.	./.	./.	1/.:118.2:119	./.	./.	./.	./.	./.	./.	./.	./.	./.	1/.:172.1:51	./.	./.	./.	./.
5	115934691	.	T	INS:ME:AluYb8	.	PASS	SVTYPE=AluYb8;POLARITY=-	GT:TPM:UR	./.	./.	./.	./.	./.	./.	./.	./.	./.	./.	./.	./.	./.	./.	./.	./.	./.	./.	./.	./.	./.	./.	./.	./.	1/.:196.8:116	./.	./.	./.	./.	./.	./.	./.	./.	./.	./.	./.
5	116172511	.	C	INS:ME:AluYb8	.	PASS	SVTYPE=AluYb8;POLARITY=+	GT:TPM:UR	./.	./.	./.	./.	./.	./.	1/.:247.8:9	./.	1/.:196.4:63	./.	./.	./.	./.	./.	./.	./.	./.	./.	./.	./.	./.	./.	./.	./.	./.	./.	./.	./.	./.	./.	./.	./.	./.	./.	./.	./.
5	116338534	.	C	INS:ME:SVA	.	PASS	SVTYPE=SVA;POLARITY=-	GT:TPM:UR	1/.:161.3:40	1/.:250.8:65	1/.:169.5:101	1/.:41.2:50	1/.:69.6:52	1/.:149.1:79	1/.:77.7:29	1/.:169.8:65	1/.:139.1:222	1/.:156.0:176	1/.:122.8:119	1/.:222.0:156	1/.:134.4:115	1/.:268.5:116	1/.:121.3:197	1/.:120.0:57	1/.:88.8:62	1/.:107.1:43	1/.:116.9:116	1/.:102.9:120	1/.:109.3:146	1/.:123.7:147	1/.:160.3:116	1/.:150.2:135	1/.:138.6:118	1/.:132.6:132	1/.:140.3:159	1/.:177.6:95	1/.:127.8:147	1/.:105.7:114	1/.:163.0:22	1/.:64.6:65	1/.:158.4:51	1/.:151.7:109	1/.:133.4:103	1/.:122.6:52
5	116744643	.	G	INS:ME:AluYb8	.	PASS	SVTYPE=AluYb8;POLARITY=+	GT:TPM:UR	./.	./.	./.	./.	./.	./.	./.	./.	1/.:126.7:67	./.	./.	./.	./.	./.	./.	./.	./.	./.	./.	./.	./.	./.	./.	./.	./.	./.	./.	./.	./.	./.	./.	./.	./.	./.	./.	./.
5	116897152	.	A	INS:ME:AluYb8	.	PASS	SVTYPE=AluYb8;POLARITY=+	GT:TPM:UR	1/.:84.8:15	1/.:395.3:35	./.	1/.:267.0:33	1/.:125.1:15	1/.:158.4:23	./.	1/.:63.3:14	./.	1/.:153.1:46	1/.:178.9:107	1/.:299.8:61	1/.:456.5:79	1/.:310.7:40	1/.:150.1:68	1/.:177.7:58	1/.:130.4:65	./.	1/.:192.4:112	1/.:180.4:118	1/.:209.7:148	1/.:163.8:114	1/.:30.0:22	1/.:10.1:11	./.	1/.:181.2:121	./.	1/.:253.0:74	1/.:127.2:115	1/.:172.3:106	./.	./.	./.	./.	./.	./.
5	117848244	.	T	INS:ME:AluYb8	.	PASS	SVTYPE=AluYb8;POLARITY=+	GT:TPM:UR	./.	./.	./.	1/.:120.9:21	1/.:92.6:26	./.	./.	./.	./.	./.	./.	./.	1/.:118.3:32	./.	1/.:138.4:45	1/.:142.1:57	./.	./.	./.	./.	./.	1/.:122.5:101	./.	1/.:248.0:132	./.	./.	./.	./.	./.	./.	1/.:146.9:17	./.	1/.:246.8:61	./.	./.	./.
5	119043938	.	C	INS:ME:AluYb8	.	PASS	SVTYPE=AluYb8;POLARITY=-	GT:TPM:UR	1/.:169.6:18	1/.:185.5:22	./.	./.	./.	./.	./.	./.	./.	./.	./.	1/.:160.6:40	1/.:114.8:37	1/.:115.6:25	./.	./.	./.	./.	./.	./.	./.	./.	./.	./.	./.	./.	./.	./.	./.	./.	./.	./.	./.	./.	./.	./.
5	119683993	.	A	INS:ME:AluYb8	.	PASS	SVTYPE=AluYb8;POLARITY=+	GT:TPM:UR	./.	./.	./.	./.	./.	./.	./.	./.	./.	./.	./.	./.	./.	./.	./.	1/.:79.8:40	./.	./.	./.	./.	./.	./.	./.	./.	./.	./.	./.	./.	./.	./.	./.	./.	./.	./.	./.	./.
5	119943514	.	A	INS:ME:AluYb8	.	PASS	SVTYPE=AluYb8;POLARITY=-	GT:TPM:UR	./.	./.	./.	./.	./.	./.	./.	./.	./.	./.	./.	./.	./.	./.	./.	./.	./.	./.	./.	./.	./.	./.	1/.:113.5:77	1/.:139.3:82	./.	./.	./.	./.	./.	./.	./.	./.	./.	1/.:109.5:74	./.	./.
5	122249746	.	A	INS:ME:SVA	.	PASS	SVTYPE=SVA;POLARITY=-	GT:TPM:UR	./.	./.	./.	./.	./.	./.	./.	./.	./.	./.	1/.:6.6:42	./.	./.	./.	./.	1/.:5.4:14	1/.:6.9:24	./.	1/.:7.6:41	./.	./.	./.	./.	./.	1/.:6.6:42	./.	./.	./.	./.	./.	./.	1/.:6.9:21	1/.:5.0:14	./.	./.	1/.:9.7:17
5	122784810	.	G	INS:ME:AluYb8	.	PASS	SVTYPE=AluYb8;POLARITY=-	GT:TPM:UR	1/.:344.7:20	1/.:175.8:20	./.	./.	./.	./.	./.	./.	./.	./.	./.	./.	./.	./.	./.	./.	./.	./.	./.	./.	./.	./.	1/.:101.0:68	./.	./.	./.	./.	./.	./.	./.	./.	./.	./.	./.	./.	./.
5	122976152	.	A	INS:ME:AluYb8	.	PASS	SVTYPE=AluYb8;POLARITY=+	GT:TPM:UR	./.	./.	./.	./.	./.	./.	./.	./.	1/.:197.3:72	./.	./.	./.	1/.:339.2:51	1/.:277.0:35	./.	./.	./.	./.	./.	./.	./.	./.	./.	./.	./.	./.	./.	./.	./.	./.	./.	./.	./.	./.	./.	./.
5	124601766	.	C	INS:ME:AluYb8	.	PASS	SVTYPE=AluYb8;POLARITY=-	GT:TPM:UR	1/.:95.2:19	1/.:51.8:13	1/.:81.0:29	1/.:68.8:17	1/.:32.6:11	1/.:49.4:13	1/.:64.8:13	1/.:79.4:19	1/.:68.1:82	1/.:60.6:53	1/.:35.2:34	1/.:59.3:29	1/.:84.5:43	1/.:97.5:42	1/.:85.2:68	./.	1/.:12.4:15	./.	./.	1/.:19.8:23	1/.:17.6:38	1/.:43.2:45	1/.:18.9:30	1/.:38.8:44	1/.:10.7:30	1/.:22.5:40	1/.:17.2:35	1/.:41.2:17	1/.:24.1:33	1/.:25.5:23	./.	1/.:30.5:18	1/.:17.9:20	1/.:29.3:25	1/.:45.4:30	1/.:32.8:13
5	124739357	.	A	INS:ME:L1HS	.	PASS	SVTYPE=L1HS;POLARITY=-	GT:TPM:UR	./.	./.	./.	./.	./.	./.	./.	./.	./.	./.	./.	./.	./.	./.	./.	./.	./.	./.	./.	./.	./.	./.	./.	./.	./.	./.	./.	./.	./.	./.	./.	1/.:82.9:16	./.	./.	./.	./.
5	125040039	.	T	INS:ME:L1HS	.	PASS	SVTYPE=L1HS;POLARITY=+	GT:TPM:UR	./.	1/.:92.2:41	./.	./.	./.	./.	./.	./.	./.	./.	1/.:13.1:32	./.	./.	./.	./.	1/.:495.2:141	1/.:129.6:81	1/.:425.2:97	./.	./.	./.	1/.:17.9:54	1/.:13.2:56	./.	1/.:292.4:166	1/.:12.0:32	1/.:263.4:203	1/.:10.7:26	1/.:413.7:236	./.	./.	1/.:23.9:24	1/.:18.2:25	./.	./.	1/.:12.4:20
5	126065137	.	A	INS:ME:SVA	.	PASS	SVTYPE=SVA;POLARITY=+	GT:TPM:UR	1/.:509.0:60	1/.:919.8:147	1/.:7.4:23	1/.:202.0:84	1/.:800.4:139	1/.:292.0:122	1/.:117.5:32	1/.:16.8:15	1/.:356.2:274	1/.:395.1:194	1/.:364.4:169	1/.:270.3:135	1/.:889.0:275	1/.:447.9:127	1/.:436.8:277	1/.:890.8:169	1/.:6.3:18	1/.:324.8:72	1/.:561.9:292	1/.:653.7:285	1/.:629.3:396	1/.:686.0:299	1/.:616.7:282	1/.:733.0:324	1/.:10.7:42	1/.:532.5:218	1/.:443.4:264	1/.:270.1:115	1/.:441.4:292	1/.:172.3:144	1/.:623.9:49	1/.:695.9:175	1/.:380.4:123	1/.:250.4:148	1/.:284.6:134	1/.:426.1:83
5	126324550	.	G	INS:ME:AluYb8	.	PASS	SVTYPE=AluYb8;POLARITY=-	GT:TPM:UR	./.	./.	./.	1/.:150.7:24	./.	1/.:84.7:17	./.	./.	./.	./.	./.	./.	./.	./.	./.	./.	./.	./.	./.	./.	./.	./.	./.	./.	./.	./.	./.	./.	./.	./.	./.	./.	./.	./.	./.	./.
5	126424023	.	A	INS:ME:L1HS	.	PASS	SVTYPE=L1HS;POLARITY=+	GT:TPM:UR	./.	./.	./.	./.	./.	./.	./.	./.	./.	./.	./.	./.	./.	./.	./.	./.	./.	./.	./.	./.	./.	./.	./.	./.	./.	1/.:45.5:13	./.	./.	./.	./.	./.	./.	./.	./.	./.	./.
5	128314870	.	C	INS:ME:AluYb8	.	PASS	SVTYPE=AluYb8;POLARITY=+	GT:TPM:UR	./.	./.	./.	./.	./.	./.	./.	./.	./.	./.	./.	./.	1/.:71.0:29	1/.:205.5:40	./.	./.	./.	./.	1/.:175.0:119	1/.:175.3:108	./.	1/.:29.9:17	./.	./.	1/.:160.1:114	./.	1/.:128.4:150	./.	1/.:232.6:141	./.	./.	1/.:176.2:61	1/.:262.4:51	./.	./.	./.
5	128849803	.	A	INS:ME:AluYb8	.	PASS	SVTYPE=AluYb8;POLARITY=-	GT:TPM:UR	./.	./.	./.	./.	./.	./.	./.	./.	./.	1/.:157.8:34	./.	1/.:136.2:44	./.	./.	./.	./.	1/.:138.4:46	./.	./.	./.	./.	./.	./.	./.	./.	./.	./.	./.	./.	./.	./.	./.	./.	./.	1/.:118.9:60	./.
5	129205745	.	C	INS:ME:L1HS	.	PASS	SVTYPE=L1HS;POLARITY=+	GT:TPM:UR	./.	./.	./.	./.	./.	./.	./.	./.	./.	./.	./.	./.	./.	./.	./.	./.	./.	./.	./.	./.	./.	./.	./.	./.	./.	1/.:42.4:12	./.	./.	./.	./.	./.	./.	./.	./.	./.	./.
5	130257379	.	T	INS:ME:L1HS	.	PASS	SVTYPE=L1HS;POLARITY=+	GT:TPM:UR	./.	./.	./.	./.	./.	./.	./.	./.	./.	./.	./.	./.	./.	./.	1/.:32.7:83	./.	./.	./.	./.	./.	./.	./.	./.	./.	./.	./.	./.	./.	./.	./.	./.	./.	./.	./.	./.	./.
5	130853259	.	C	INS:ME:AluYb8	.	PASS	SVTYPE=AluYb8;POLARITY=+	GT:TPM:UR	1/.:64.0:19	1/.:315.1:42	./.	./.	./.	./.	1/.:80.2:16	./.	1/.:179.2:109	1/.:159.3:69	./.	1/.:82.9:52	1/.:158.0:61	1/.:98.8:32	1/.:18.5:14	./.	1/.:417.0:188	1/.:265.7:61	./.	1/.:365.4:211	1/.:205.0:158	1/.:181.0:141	1/.:18.7:22	./.	1/.:20.1:17	1/.:10.6:12	./.	1/.:320.1:144	1/.:16.1:24	1/.:211.1:136	./.	1/.:199.8:81	1/.:93.5:39	1/.:282.8:124	./.	1/.:268.8:68
5	131332697	.	C	INS:ME:AluYb8	.	PASS	SVTYPE=AluYb8;POLARITY=+	GT:TPM:UR	./.	./.	./.	./.	./.	./.	./.	./.	./.	./.	./.	./.	./.	./.	./.	./.	./.	./.	./.	./.	./.	./.	./.	./.	./.	./.	./.	./.	./.	./.	./.	1/.:74.4:41	1/.:156.5:50	./.	./.	./.
5	132170762	.	A	INS:ME:AluYb8	.	PASS	SVTYPE=AluYb8;POLARITY=+	GT:TPM:UR	./.	1/.:25.9:16	1/.:29.1:23	./.	./.	1/.:22.5:16	1/.:52.4:15	1/.:33.7:17	1/.:42.0:63	1/.:27.7:37	1/.:41.6:64	1/.:29.9:33	1/.:31.3:26	./.	1/.:20.9:33	1/.:33.3:31	./.	./.	./.	./.	./.	1/.:90.1:109	1/.:57.1:70	1/.:85.4:92	1/.:67.1:94	1/.:80.2:102	1/.:75.0:103	1/.:40.7:35	1/.:36.3:63	./.	1/.:48.0:12	1/.:79.6:61	1/.:40.7:32	1/.:90.6:89	1/.:47.1:50	1/.:82.5:58
5	132934084	.	T	INS:ME:L1HS	.	PASS	SVTYPE=L1HS;POLARITY=+	GT:TPM:UR	./.	./.	./.	1/.:1005.8:148	./.	1/.:1364.2:214	./.	./.	./.	./.	./.	./.	./.	./.	./.	./.	./.	./.	1/.:10.3:36	1/.:575.1:273	1/.:13.9:45	1/.:16.6:72	1/.:18.9:58	./.	1/.:12.6:41	./.	1/.:16.4:61	1/.:10.4:25	1/.:837.6:394	1/.:548.8:271	./.	1/.:10.9:24	./.	./.	1/.:11.0:33	1/.:12.0:24
5	136650477	.	C	INS:ME:L1HS	.	PASS	SVTYPE=L1HS;POLARITY=-	GT:TPM:UR	./.	./.	./.	./.	./.	./.	./.	./.	./.	./.	./.	./.	./.	./.	./.	./.	./.	./.	./.	./.	./.	./.	./.	./.	./.	./.	./.	./.	1/.:30.2:13	./.	./.	./.	./.	./.	./.	./.
5	136874729	.	T	INS:ME:SVA	.	PASS	SVTYPE=SVA;POLARITY=-	GT:TPM:UR	1/.:20.2:11	1/.:17.7:23	1/.:29.2:34	1/.:49.8:40	1/.:483.0:47	1/.:36.9:33	1/.:48.8:21	1/.:23.1:17	1/.:27.1:72	1/.:37.7:52	1/.:16.8:44	1/.:459.1:96	1/.:413.2:99	1/.:302.1:79	1/.:386.4:169	1/.:17.7:27	1/.:12.3:31	1/.:13.1:14	1/.:65.1:89	1/.:120.5:72	1/.:116.4:120	1/.:133.0:127	1/.:120.3:83	1/.:117.4:99	1/.:100.2:138	1/.:13.1:46	1/.:91.2:101	1/.:11.9:21	1/.:13.7:63	1/.:16.0:52	1/.:100.4:13	1/.:8.2:21	1/.:18.9:24	1/.:9.0:25	1/.:90.0:78	1/.:18.0:20
5	138545181	.	A	INS:ME:AluYb8	.	PASS	SVTYPE=AluYb8;POLARITY=+	GT:TPM:UR	1/.:75.2:13	./.	1/.:77.4:14	./.	./.	./.	./.	./.	./.	./.	./.	./.	./.	./.	./.	./.	./.	./.	./.	./.	./.	./.	./.	./.	1/.:81.4:83	./.	1/.:127.2:119	./.	./.	./.	./.	./.	./.	./.	./.	./.
5	138976663	.	A	INS:ME:AluYb8	.	PASS	SVTYPE=AluYb8;POLARITY=+	GT:TPM:UR	./.	./.	./.	./.	./.	./.	./.	./.	./.	./.	./.	./.	./.	./.	./.	./.	1/.:77.3:28	1/.:80.2:15	./.	./.	./.	./.	./.	./.	./.	./.	./.	./.	./.	./.	./.	./.	./.	./.	./.	./.
5	139528974	.	C	INS:ME:L1HS	.	PASS	SVTYPE=L1HS;POLARITY=+	GT:TPM:UR	./.	./.	./.	./.	./.	./.	./.	./.	./.	./.	./.	./.	./.	./.	./.	./.	./.	./.	./.	./.	./.	./.	./.	./.	./.	./.	./.	./.	./.	./.	./.	./.	./.	1/.:60.4:14	./.	./.
5	139595139	.	A	INS:ME:AluYb8	.	PASS	SVTYPE=AluYb8;POLARITY=+	GT:TPM:UR	./.	./.	./.	./.	1/.:302.8:26	./.	./.	./.	./.	1/.:139.9:40	./.	1/.:166.4:44	1/.:217.1:44	1/.:177.4:27	./.	./.	./.	./.	./.	./.	./.	./.	./.	./.	1/.:259.2:135	./.	1/.:236.7:146	./.	1/.:272.6:135	./.	./.	./.	./.	./.	./.	./.
5	140712966	.	C	INS:ME:AluYb8	.	PASS	SVTYPE=AluYb8;POLARITY=+	GT:TPM:UR	1/.:107.2:18	1/.:315.9:25	./.	./.	./.	./.	./.	./.	1/.:143.1:71	./.	./.	./.	1/.:329.8:85	1/.:80.3:20	1/.:122.9:55	1/.:378.3:98	1/.:373.0:102	1/.:551.5:96	1/.:20.6:19	1/.:22.1:11	1/.:14.3:28	1/.:251.3:140	1/.:335.3:150	1/.:256.2:153	1/.:262.2:161	1/.:531.9:260	1/.:209.3:156	1/.:27.1:16	1/.:305.4:158	1/.:308.5:139	1/.:404.1:46	1/.:285.1:93	1/.:432.2:111	1/.:14.0:11	1/.:20.0:14	./.
5	141598533	.	A	INS:ME:AluYb8	.	PASS	SVTYPE=AluYb8;POLARITY=+	GT:TPM:UR	./.	1/.:117.5:14	./.	./.	./.	./.	./.	./.	./.	./.	./.	./.	./.	./.	./.	./.	./.	./.	./.	./.	./.	1/.:224.2:107	./.	1/.:132.2:80	./.	./.	./.	./.	./.	./.	./.	./.	./.	1/.:140.8:59	./.	./.
5	141641684	.	T	INS:ME:AluYb8	.	PASS	SVTYPE=AluYb8;POLARITY=-	GT:TPM:UR	./.	./.	./.	./.	./.	./.	./.	./.	./.	./.	./.	./.	./.	./.	./.	./.	./.	./.	./.	./.	./.	./.	./.	./.	./.	./.	./.	./.	./.	./.	./.	./.	./.	./.	1/.:71.9:44	./.
5	141645475	.	A	INS:ME:AluYb8	.	PASS	SVTYPE=AluYb8;POLARITY=-	GT:TPM:UR	./.	./.	./.	./.	./.	./.	./.	./.	./.	./.	./.	./.	./.	./.	./.	./.	./.	./.	./.	./.	./.	./.	./.	./.	./.	./.	./.	./.	./.	./.	./.	./.	./.	1/.:180.0:88	./.	./.
5	141758641	.	T	INS:ME:AluYb8	.	PASS	SVTYPE=AluYb8;POLARITY=-	GT:TPM:UR	1/.:232.8:34	./.	1/.:174.0:36	1/.:149.2:28	1/.:131.8:13	1/.:260.4:46	1/.:209.8:28	1/.:331.9:45	1/.:106.1:85	1/.:347.0:125	1/.:442.8:261	1/.:63.8:37	1/.:164.2:60	1/.:133.7:44	1/.:229.3:120	1/.:292.0:125	1/.:281.1:106	1/.:364.2:72	1/.:394.2:260	1/.:329.3:235	1/.:323.0:297	1/.:230.1:172	1/.:153.6:118	1/.:172.3:155	1/.:302.8:200	1/.:129.8:143	1/.:170.8:164	1/.:340.7:148	1/.:228.5:203	1/.:133.5:116	1/.:359.0:51	1/.:248.4:115	1/.:291.3:124	1/.:170.1:111	1/.:228.3:118	1/.:14.8:20
5	143658318	.	C	INS:ME:AluYb8	.	PASS	SVTYPE=AluYb8;POLARITY=-	GT:TPM:UR	./.	./.	./.	./.	./.	./.	./.	1/.:80.2:20	./.	./.	./.	./.	1/.:32.7:33	1/.:89.9:41	./.	./.	./.	./.	./.	1/.:348.3:161	1/.:225.8:152	./.	./.	./.	1/.:178.0:152	1/.:162.9:145	1/.:254.8:180	./.	1/.:18.1:28	./.	./.	./.	./.	1/.:234.9:123	./.	1/.:316.4:63
5	143986049	.	T	INS:ME:AluYb8	.	PASS	SVTYPE=AluYb8;POLARITY=-	GT:TPM:UR	./.	./.	./.	./.	./.	./.	1/.:310.5:15	1/.:125.0:14	1/.:181.3:80	./.	./.	./.	./.	./.	./.	./.	./.	./.	./.	./.	./.	./.	./.	./.	1/.:244.3:188	./.	1/.:74.7:104	1/.:96.9:60	./.	1/.:72.5:82	./.	./.	./.	./.	./.	./.
5	144104737	.	A	INS:ME:AluYb8	.	PASS	SVTYPE=AluYb8;POLARITY=+	GT:TPM:UR	./.	./.	./.	./.	./.	./.	./.	./.	./.	./.	./.	./.	./.	./.	./.	./.	./.	./.	./.	./.	./.	./.	./.	./.	1/.:26.4:18	1/.:296.4:111	1/.:266.9:122	./.	./.	./.	./.	./.	./.	./.	./.	./.
5	144331014	.	A	INS:ME:L1HS	.	PASS	SVTYPE=L1HS;POLARITY=-	GT:TPM:UR	1/.:205.2:58	1/.:259.1:55	1/.:56.2:54	1/.:155.7:49	1/.:319.1:94	./.	./.	./.	1/.:176.5:245	./.	1/.:191.9:150	./.	./.	1/.:230.0:116	1/.:116.2:155	./.	1/.:104.4:77	./.	./.	1/.:184.1:168	./.	1/.:12.5:65	1/.:18.2:55	1/.:12.8:34	1/.:16.6:45	1/.:97.4:135	1/.:107.3:170	1/.:228.4:105	1/.:190.4:178	1/.:122.7:123	1/.:11.0:10	1/.:204.3:69	./.	1/.:16.4:28	1/.:174.4:114	1/.:157.4:70
5	144560877	.	A	INS:ME:AluYb8	.	PASS	SVTYPE=AluYb8;POLARITY=+	GT:TPM:UR	1/.:88.8:12	1/.:54.3:14	1/.:36.7:23	1/.:62.0:20	1/.:69.6:18	1/.:58.4:20	1/.:51.4:13	1/.:80.2:25	1/.:32.0:37	1/.:38.8:32	1/.:17.5:34	1/.:13.3:18	1/.:65.4:28	1/.:74.3:38	1/.:52.6:36	./.	1/.:16.9:25	1/.:14.9:19	1/.:18.5:33	1/.:17.1:18	./.	1/.:14.0:21	1/.:42.6:38	1/.:23.3:28	./.	1/.:24.9:43	1/.:22.6:20	1/.:27.5:27	1/.:36.6:39	1/.:17.2:23	./.	1/.:12.1:17	./.	1/.:28.7:23	1/.:35.0:29	1/.:37.1:13
5	144979718	.	T	INS:ME:SVA	.	PASS	SVTYPE=SVA;POLARITY=+	GT:TPM:UR	./.	1/.:176.3:63	./.	./.	./.	1/.:28.7:44	./.	./.	./.	./.	./.	./.	./.	./.	./.	./.	./.	./.	./.	./.	./.	./.	1/.:112.9:120	1/.:119.0:143	./.	./.	./.	./.	./.	./.	./.	./.	./.	./.	./.	./.
5	145009353	.	T	INS:ME:L1HS	.	PASS	SVTYPE=L1HS;POLARITY=+	GT:TPM:UR	./.	./.	./.	./.	./.	1/.:10.5:17	1/.:554.4:68	./.	1/.:716.8:464	./.	./.	./.	./.	./.	./.	./.	./.	./.	./.	./.	./.	./.	./.	./.	./.	./.	./.	./.	./.	./.	./.	./.	./.	./.	./.	./.
5	145538416	.	T	INS:ME:AluYb8	.	PASS	SVTYPE=AluYb8;POLARITY=+	GT:TPM:UR	./.	./.	./.	./.	./.	./.	./.	./.	./.	./.	./.	./.	./.	./.	1/.:10.1:11	./.	./.	./.	./.	./.	./.	./.	./.	./.	./.	./.	./.	./.	./.	./.	./.	./.	./.	./.	./.	./.
5	146369626	.	A	INS:ME:AluYb8	.	PASS	SVTYPE=AluYb8;POLARITY=+	GT:TPM:UR	./.	./.	./.	./.	./.	./.	./.	./.	./.	./.	./.	./.	./.	./.	./.	./.	./.	./.	./.	./.	./.	./.	./.	./.	./.	./.	./.	./.	./.	./.	./.	1/.:189.9:64	1/.:232.5:50	./.	1/.:117.2:72	./.
5	147772219	.	T	INS:ME:SVA	.	PASS	SVTYPE=SVA;POLARITY=+	GT:TPM:UR	./.	./.	./.	./.	./.	./.	./.	./.	./.	./.	./.	./.	./.	./.	./.	./.	./.	./.	./.	./.	./.	./.	./.	./.	./.	./.	./.	./.	./.	./.	./.	1/.:30.8:17	./.	./.	./.	./.
5	148096781	.	T	INS:ME:AluYb8	.	PASS	SVTYPE=AluYb8;POLARITY=+	GT:TPM:UR	1/.:351.9:16	./.	1/.:255.0:48	./.	./.	./.	1/.:261.2:15	1/.:220.4:29	./.	1/.:112.2:39	1/.:144.5:79	./.	1/.:113.4:31	./.	1/.:181.3:72	./.	./.	./.	./.	./.	./.	./.	./.	./.	1/.:154.5:82	./.	1/.:108.0:108	./.	./.	./.	./.	1/.:476.2:99	1/.:236.3:45	./.	./.	./.
5	148143447	.	C	INS:ME:AluYb8	.	PASS	SVTYPE=AluYb8;POLARITY=-	GT:TPM:UR	./.	./.	./.	./.	./.	./.	./.	./.	./.	./.	./.	./.	./.	./.	./.	./.	./.	./.	./.	./.	./.	1/.:194.9:111	./.	1/.:259.1:127	./.	./.	./.	./.	./.	./.	./.	./.	./.	./.	./.	./.
5	149050923	.	T	INS:ME:SVA	.	PASS	SVTYPE=SVA;POLARITY=-	GT:TPM:UR	1/.:136.5:69	1/.:136.2:83	1/.:80.8:81	1/.:64.3:47	1/.:153.9:70	1/.:81.8:67	1/.:88.0:37	1/.:91.1:57	1/.:86.2:206	1/.:113.3:177	1/.:72.0:141	1/.:77.0:130	1/.:99.6:125	1/.:76.0:101	1/.:102.8:190	1/.:82.9:72	1/.:71.1:82	1/.:55.6:50	1/.:65.5:128	1/.:67.8:122	1/.:68.1:177	1/.:76.1:139	1/.:73.9:124	1/.:77.1:151	1/.:82.5:138	1/.:53.8:132	1/.:70.2:155	1/.:67.6:87	1/.:54.2:142	1/.:97.4:161	1/.:21.7:10	1/.:110.4:96	1/.:55.9:58	1/.:70.2:118	1/.:67.2:105	1/.:41.0:44
5	149057102	.	T	INS:ME:AluYb8	.	PASS	SVTYPE=AluYb8;POLARITY=+	GT:TPM:UR	./.	./.	./.	./.	./.	./.	./.	./.	./.	1/.:182.6:46	./.	1/.:362.2:77	./.	./.	./.	./.	./.	./.	./.	1/.:29.7:35	./.	./.	./.	./.	./.	./.	./.	./.	./.	./.	./.	1/.:164.6:44	./.	./.	./.	./.
5	149280379	.	C	INS:ME:L1HS	.	PASS	SVTYPE=L1HS;POLARITY=-	GT:TPM:UR	./.	./.	./.	./.	./.	./.	./.	./.	./.	./.	./.	./.	./.	./.	./.	./.	./.	./.	./.	./.	./.	./.	./.	./.	./.	./.	./.	./.	./.	./.	./.	./.	./.	./.	1/.:73.2:15	./.
5	149746471	.	C	INS:ME:AluYb8	.	PASS	SVTYPE=AluYb8;POLARITY=-	GT:TPM:UR	./.	./.	./.	./.	./.	./.	./.	./.	./.	1/.:16.4:19	1/.:40.8:70	./.	./.	./.	./.	./.	1/.:22.1:26	./.	1/.:22.3:47	1/.:18.0:39	1/.:24.6:50	./.	./.	./.	./.	./.	./.	./.	1/.:16.5:35	./.	./.	./.	./.	./.	./.	./.
5	150393644	.	A	INS:ME:SVA	.	PASS	SVTYPE=SVA;POLARITY=-	GT:TPM:UR	./.	./.	./.	./.	./.	./.	1/.:110.5:9	./.	./.	./.	./.	./.	./.	./.	./.	./.	./.	./.	./.	./.	./.	./.	./.	./.	./.	./.	./.	./.	./.	./.	./.	./.	./.	./.	./.	./.
5	151332589	.	T	INS:ME:AluYb8	.	PASS	SVTYPE=AluYb8;POLARITY=-	GT:TPM:UR	1/.:116.0:15	./.	1/.:80.5:25	./.	./.	./.	./.	./.	./.	./.	./.	./.	./.	./.	./.	./.	1/.:215.2:77	1/.:156.0:41	./.	./.	./.	./.	./.	./.	1/.:170.4:104	./.	./.	./.	./.	./.	./.	./.	./.	./.	./.	./.
5	151375040	.	A	INS:ME:L1HS	.	PASS	SVTYPE=L1HS;POLARITY=+	GT:TPM:UR	./.	./.	./.	./.	./.	./.	./.	./.	./.	./.	./.	./.	./.	./.	./.	./.	./.	./.	./.	./.	./.	./.	./.	./.	./.	./.	./.	./.	./.	./.	./.	1/.:54.8:15	./.	./.	./.	./.
5	151850950	.	T	INS:ME:AluYb8	.	PASS	SVTYPE=AluYb8;POLARITY=-	GT:TPM:UR	./.	./.	./.	./.	./.	./.	./.	./.	./.	./.	./.	./.	./.	./.	./.	./.	./.	./.	./.	1/.:157.7:106	./.	1/.:185.5:126	1/.:14.4:11	1/.:168.4:117	./.	./.	./.	./.	./.	./.	./.	1/.:174.0:56	1/.:84.5:36	1/.:177.8:97	./.	./.
5	152800068	.	G	INS:ME:AluYb8	.	PASS	SVTYPE=AluYb8;POLARITY=-	GT:TPM:UR	./.	./.	./.	./.	./.	./.	./.	./.	./.	./.	./.	./.	./.	./.	./.	./.	./.	./.	./.	./.	./.	./.	./.	./.	1/.:204.3:110	./.	./.	./.	./.	./.	./.	./.	./.	1/.:198.0:83	./.	./.
5	153705431	.	C	INS:ME:L1HS	.	PASS	SVTYPE=L1HS;POLARITY=+	GT:TPM:UR	./.	./.	./.	./.	./.	./.	./.	./.	./.	./.	./.	./.	./.	./.	./.	./.	./.	./.	./.	1/.:39.4:13	./.	./.	./.	./.	./.	./.	./.	./.	./.	./.	./.	./.	./.	./.	./.	./.
5	154018786	.	G	INS:ME:SVA	.	PASS	SVTYPE=SVA;POLARITY=+	GT:TPM:UR	./.	./.	./.	./.	./.	./.	./.	./.	./.	./.	./.	./.	./.	./.	./.	./.	./.	./.	1/.:203.7:111	./.	./.	./.	./.	./.	./.	./.	./.	./.	./.	./.	./.	./.	./.	1/.:377.3:115	./.	./.
5	154429697	.	T	INS:ME:L1HS	.	PASS	SVTYPE=L1HS;POLARITY=+	GT:TPM:UR	./.	./.	./.	./.	./.	./.	./.	./.	./.	./.	./.	./.	./.	./.	./.	./.	./.	./.	./.	./.	./.	./.	./.	./.	./.	./.	./.	./.	./.	./.	./.	./.	./.	./.	1/.:26.1:13	./.
5	155333908	.	C	INS:ME:L1HS	.	PASS	SVTYPE=L1HS;POLARITY=-	GT:TPM:UR	./.	./.	./.	./.	1/.:261.2:57	1/.:143.2:50	./.	./.	./.	./.	./.	./.	./.	./.	./.	./.	./.	./.	./.	./.	./.	./.	1/.:373.8:251	1/.:200.0:165	./.	./.	./.	./.	./.	./.	./.	./.	./.	./.	./.	./.
5	155619863	.	G	INS:ME:L1HS	.	PASS	SVTYPE=L1HS;POLARITY=+	GT:TPM:UR	1/.:305.5:89	1/.:12.3:13	1/.:791.4:232	1/.:740.6:131	1/.:565.6:128	1/.:300.3:92	1/.:437.5:54	1/.:412.0:91	./.	./.	1/.:288.3:218	1/.:318.7:185	1/.:222.7:132	1/.:266.9:125	1/.:17.2:68	1/.:824.6:224	1/.:271.6:155	1/.:1129.0:166	1/.:45.1:72	1/.:883.5:472	1/.:535.9:324	1/.:39.7:128	1/.:54.6:139	1/.:22.4:69	1/.:27.8:80	1/.:13.4:58	1/.:39.0:114	1/.:26.1:56	1/.:429.6:345	1/.:374.5:251	1/.:335.5:63	1/.:112.9:82	1/.:318.9:112	1/.:12.0:42	1/.:24.0:69	1/.:35.9:55
5	155898951	.	A	INS:ME:L1HS	.	PASS	SVTYPE=L1HS;POLARITY=-	GT:TPM:UR	./.	./.	./.	1/.:462.4:62	1/.:247.9:51	./.	./.	./.	./.	./.	./.	./.	1/.:72.7:49	1/.:93.8:62	./.	./.	./.	./.	./.	./.	./.	./.	./.	./.	./.	1/.:284.8:161	1/.:284.1:182	./.	./.	./.	1/.:168.6:16	./.	./.	./.	./.	./.
5	157453016	.	T	INS:ME:AluYb8	.	PASS	SVTYPE=AluYb8;POLARITY=-	GT:TPM:UR	./.	./.	./.	./.	./.	./.	./.	1/.:144.3:17	./.	./.	./.	./.	./.	./.	./.	./.	./.	./.	./.	./.	./.	./.	./.	./.	./.	./.	./.	./.	./.	./.	./.	./.	./.	./.	./.	./.
5	158008871	.	T	INS:ME:SVA	.	PASS	SVTYPE=SVA;POLARITY=+	GT:TPM:UR	1/.:18.4:32	1/.:300.4:96	1/.:45.6:79	1/.:16.5:43	1/.:25.7:32	1/.:260.3:101	1/.:22.5:21	1/.:19.1:37	1/.:98.9:203	1/.:16.1:87	./.	1/.:252.4:140	1/.:159.2:122	1/.:229.7:130	1/.:283.3:271	./.	./.	./.	1/.:70.2:113	1/.:49.3:78	1/.:69.9:104	1/.:64.8:96	./.	./.	1/.:59.8:92	1/.:100.0:116	1/.:135.9:200	1/.:114.9:71	./.	1/.:89.6:83	1/.:231.2:31	./.	1/.:106.8:49	1/.:47.7:69	./.	1/.:78.0:34
5	158642588	.	C	INS:ME:SVA	.	PASS	SVTYPE=SVA;POLARITY=+	GT:TPM:UR	./.	1/.:183.7:21	./.	./.	./.	./.	./.	./.	./.	./.	./.	./.	./.	./.	./.	./.	./.	./.	./.	./.	./.	./.	./.	./.	./.	./.	./.	./.	./.	./.	./.	./.	./.	./.	./.	./.
5	159290969	.	T	INS:ME:L1HS	.	PASS	SVTYPE=L1HS;POLARITY=-	GT:TPM:UR	./.	./.	1/.:21.8:25	./.	./.	./.	./.	./.	./.	./.	./.	./.	./.	./.	./.	./.	./.	./.	./.	./.	./.	./.	./.	./.	./.	./.	./.	1/.:21.4:26	./.	./.	./.	./.	./.	./.	./.	./.
5	159351199	.	T	INS:ME:L1HS	.	PASS	SVTYPE=L1HS;POLARITY=-	GT:TPM:UR	./.	./.	./.	./.	1/.:23.4:18	1/.:45.6:33	./.	./.	1/.:11.1:70	1/.:21.7:45	./.	1/.:13.3:50	./.	./.	1/.:10.4:51	./.	./.	./.	./.	./.	./.	./.	./.	./.	./.	./.	./.	./.	./.	./.	./.	./.	./.	./.	./.	./.
5	160617299	.	C	INS:ME:AluYb8	.	PASS	SVTYPE=AluYb8;POLARITY=+	GT:TPM:UR	./.	./.	./.	./.	1/.:304.3:34	./.	./.	1/.:194.8:23	./.	./.	1/.:273.2:138	./.	./.	./.	./.	./.	./.	./.	./.	1/.:186.9:115	1/.:249.9:168	./.	1/.:11.5:11	./.	1/.:227.8:139	./.	1/.:40.2:19	./.	1/.:22.7:15	./.	./.	1/.:363.2:98	1/.:325.4:47	./.	1/.:19.8:17	./.
5	160732278	.	C	INS:ME:AluYb8	.	PASS	SVTYPE=AluYb8;POLARITY=-	GT:TPM:UR	1/.:435.1:46	1/.:236.6:51	1/.:268.8:56	1/.:352.7:40	1/.:217.7:36	1/.:96.2:24	1/.:178.9:23	1/.:436.9:32	1/.:345.9:160	1/.:218.4:110	1/.:297.6:230	1/.:246.0:93	1/.:253.6:64	1/.:185.1:70	1/.:263.1:109	1/.:122.9:88	1/.:365.0:151	1/.:451.3:94	1/.:374.1:247	1/.:327.2:239	1/.:261.0:257	1/.:291.2:241	1/.:238.1:198	1/.:289.4:215	1/.:333.8:248	1/.:342.3:246	1/.:335.3:265	1/.:361.5:167	1/.:242.9:227	1/.:262.5:215	1/.:131.8:24	1/.:382.4:132	1/.:278.1:108	1/.:355.1:200	1/.:339.2:180	1/.:510.2:126
5	160931746	.	G	INS:ME:L1HS	.	PASS	SVTYPE=L1HS;POLARITY=-	GT:TPM:UR	./.	./.	./.	./.	./.	./.	./.	./.	./.	./.	./.	./.	./.	./.	./.	./.	./.	./.	./.	./.	./.	./.	./.	./.	./.	./.	./.	./.	1/.:23.2:11	./.	./.	./.	./.	./.	./.	./.
5	161113883	.	A	INS:ME:SVA	.	PASS	SVTYPE=SVA;POLARITY=+	GT:TPM:UR	./.	./.	./.	./.	./.	./.	./.	./.	./.	./.	./.	1/.:50.5:11	./.	./.	./.	./.	./.	./.	./.	./.	./.	./.	./.	./.	./.	./.	./.	./.	./.	./.	./.	./.	./.	./.	./.	./.
5	161634367	.	G	INS:ME:AluYb8	.	PASS	SVTYPE=AluYb8;POLARITY=-	GT:TPM:UR	1/.:75.2:11	1/.:101.3:12	./.	./.	./.	./.	./.	./.	./.	1/.:19.1:22	./.	./.	1/.:65.8:21	./.	1/.:75.7:42	1/.:85.8:23	1/.:111.4:65	1/.:305.5:49	./.	./.	./.	./.	1/.:81.1:49	1/.:68.2:59	1/.:195.0:85	1/.:36.8:37	1/.:180.2:108	1/.:27.3:24	1/.:16.2:12	1/.:124.7:54	1/.:312.4:16	./.	./.	1/.:100.7:44	1/.:102.7:53	1/.:198.9:30
5	162031529	.	A	INS:ME:L1HS	.	PASS	SVTYPE=L1HS;POLARITY=-	GT:TPM:UR	./.	./.	./.	./.	./.	./.	./.	./.	./.	./.	./.	./.	./.	./.	./.	./.	./.	./.	./.	./.	./.	./.	./.	./.	./.	./.	./.	./.	./.	./.	./.	./.	./.	./.	1/.:76.1:15	./.
5	162280425	.	T	INS:ME:AluYb8	.	PASS	SVTYPE=AluYb8;POLARITY=+	GT:TPM:UR	./.	./.	./.	1/.:97.9:11	./.	1/.:87.9:20	./.	1/.:116.2:13	./.	1/.:120.0:43	1/.:242.5:135	./.	./.	./.	./.	./.	./.	./.	./.	./.	./.	./.	./.	./.	./.	./.	./.	./.	./.	./.	./.	./.	./.	./.	./.	./.
5	162819847	.	G	INS:ME:L1HS	.	PASS	SVTYPE=L1HS;POLARITY=+	GT:TPM:UR	1/.:26.7:13	./.	1/.:33.4:29	./.	./.	./.	./.	./.	./.	./.	./.	./.	1/.:91.8:32	1/.:14.0:20	./.	./.	./.	./.	./.	./.	./.	./.	./.	./.	./.	./.	1/.:16.0:46	1/.:18.4:20	./.	./.	./.	./.	./.	1/.:13.9:30	./.	./.
5	163011551	.	G	INS:ME:SVA	.	PASS	SVTYPE=SVA;POLARITY=-	GT:TPM:UR	./.	./.	./.	./.	1/.:4.7:11	./.	./.	1/.:3.8:15	./.	./.	./.	./.	./.	./.	./.	./.	./.	./.	./.	./.	./.	./.	./.	./.	./.	./.	./.	./.	./.	./.	./.	./.	./.	./.	./.	./.
5	163895207	.	T	INS:ME:L1HS	.	PASS	SVTYPE=L1HS;POLARITY=+	GT:TPM:UR	./.	./.	./.	./.	./.	./.	./.	./.	./.	./.	./.	./.	./.	./.	./.	./.	./.	./.	./.	./.	./.	./.	./.	./.	./.	./.	./.	./.	./.	./.	./.	1/.:185.8:74	./.	./.	./.	./.
5	164495161	.	A	INS:ME:L1HS	.	PASS	SVTYPE=L1HS;POLARITY=-	GT:TPM:UR	./.	./.	./.	./.	./.	./.	./.	./.	./.	./.	./.	./.	./.	./.	./.	./.	./.	./.	./.	./.	./.	./.	./.	./.	./.	1/.:36.9:69	1/.:65.1:85	./.	./.	./.	./.	1/.:25.7:23	./.	1/.:95.3:87	./.	./.
5	165107541	.	G	INS:ME:AluYb8	.	PASS	SVTYPE=AluYb8;POLARITY=-	GT:TPM:UR	./.	./.	./.	./.	./.	./.	./.	./.	./.	./.	./.	./.	./.	./.	./.	./.	./.	./.	./.	./.	./.	./.	1/.:163.6:312	./.	1/.:10.6:19	./.	./.	1/.:149.4:136	1/.:200.2:384	./.	./.	./.	./.	1/.:118.8:181	./.	./.
5	165185205	.	G	INS:ME:L1HS	.	PASS	SVTYPE=L1HS;POLARITY=-	GT:TPM:UR	./.	./.	./.	./.	./.	./.	./.	./.	./.	./.	./.	./.	./.	./.	./.	./.	./.	./.	./.	./.	./.	./.	./.	./.	./.	./.	./.	./.	1/.:57.1:17	./.	./.	./.	./.	./.	./.	./.
5	169011942	.	A	INS:ME:AluYb8	.	PASS	SVTYPE=AluYb8;POLARITY=+	GT:TPM:UR	1/.:152.8:40	1/.:221.2:42	1/.:102.0:46	1/.:231.8:37	1/.:214.7:37	1/.:144.3:41	1/.:225.2:32	1/.:133.9:35	1/.:175.4:130	1/.:150.2:108	1/.:527.2:284	1/.:142.5:85	1/.:139.2:67	1/.:199.1:74	1/.:161.8:109	1/.:535.1:156	1/.:369.6:159	1/.:476.5:124	1/.:376.7:247	1/.:381.8:242	1/.:418.9:314	1/.:449.4:276	1/.:483.2:301	1/.:437.4:293	1/.:425.9:274	1/.:414.2:275	1/.:511.4:343	1/.:615.9:161	1/.:432.7:298	1/.:467.3:238	1/.:401.2:54	1/.:351.9:131	1/.:203.6:90	1/.:348.6:166	1/.:558.3:227	1/.:201.2:84
5	169041386	.	T	INS:ME:L1HS	.	PASS	SVTYPE=L1HS;POLARITY=-	GT:TPM:UR	./.	./.	./.	./.	./.	./.	./.	./.	./.	./.	./.	./.	./.	./.	./.	1/.:208.6:60	./.	1/.:131.2:38	1/.:70.8:74	./.	1/.:95.6:105	./.	1/.:50.8:71	1/.:57.2:87	./.	./.	./.	./.	./.	./.	./.	./.	./.	./.	./.	./.
5	169143017	.	T	INS:ME:L1HS	.	PASS	SVTYPE=L1HS;POLARITY=-	GT:TPM:UR	./.	./.	./.	./.	./.	./.	./.	./.	./.	./.	./.	./.	./.	./.	./.	./.	./.	./.	./.	./.	./.	./.	./.	./.	./.	./.	./.	./.	./.	./.	./.	1/.:75.7:18	./.	./.	./.	./.
5	170667151	.	T	INS:ME:AluYb8	.	PASS	SVTYPE=AluYb8;POLARITY=+	GT:TPM:UR	1/.:91.2:18	1/.:137.7:16	./.	./.	1/.:135.5:22	./.	./.	./.	./.	./.	./.	./.	./.	./.	./.	1/.:148.4:67	./.	1/.:271.9:51	./.	./.	./.	./.	./.	./.	./.	./.	./.	./.	1/.:146.2:106	./.	./.	./.	./.	./.	./.	./.
[truncated: 648,689 more chars]
