# Supplementary material for: Integrated Mobile Element Scanning (ME-Scan) method for identifying multiple types of polymorphic mobile element insertions
Source: Mob DNA. 2020 Feb 22;11:12. doi: 10.1186/s13100-020-00207-x (PMC7035633; doi:10.1186/s13100-020-00207-x)
Supplement: Supplementary file 7 — Additional file 7: Table S1. Number of passed filter reads for YRI samples. [file 13100_2020_207_MOESM7_ESM.xlsx]

## Sheet: ReadCount
Table S1A: Number of AluYb passed filter reads
Individuals	Population	Family	Relation	Num_read	R1_pass	R1_pass_%	R2_mapped	R2_pass	R2_pass_%	Multiple_mapping_R2_pass	Multiple_mapping_R2_pass %	both_R1_R2_pass	both_R1_R2_pass_%
NA18500	YRI	Y004	Child	1274692	863887	67.7722	1250269	1090736	85.5686	108	0.00990157	745518	58.4861
NA18501	YRI	Y004	Father	1250695	857366	68.5512	1234408	1082282	86.5344	124	0.0114573	749079	59.893
NA18502	YRI	Y004	Mother	2269218	1532230	67.5224	2235659	1942522	85.6031	194	0.00998702	1327930	58.5193
NA18503	YRI	Y005	Child	1325635	887493	66.9485	1307203	1137391	85.7997	49	0.00430811	772298	58.2587
NA18504	YRI	Y005	Father	1370388	940500	68.6302	1350554	1185158	86.4834	113	0.00953459	822264	60.0023
NA18505	YRI	Y005	Mother	1578387	1082205	68.564	1559007	1362014	86.2915	142	0.0104257	945823	59.9234
NA18506	YRI	Y009	Child	989152	661180	66.8431	972486	842091	85.1326	156	0.0185253	572891	57.9174
NA18507	YRI	Y009	Father	1266862	855791	67.552	1247514	1091704	86.1739	53	0.0048548	749304	59.1465
NA18508	YRI	Y009	Mother	6123168	4134774	67.5267	6022016	5150220	84.1104	351	0.00681524	3565447	58.2288
NA18515	YRI	Y013	Child	4139087	2787827	67.3537	4074540	3519536	85.0317	270	0.00767147	2410268	58.2319
NA18516	YRI	Y013	Father	8542754	7324205	85.7359	8441352	7094405	83.0459	482	0.00679409	6205224	72.6373
NA18517	YRI	Y013	Mother	3653746	2465427	67.4767	3606018	3133116	85.7508	265	0.00845803	2149464	58.829
NA18521	YRI	Y016	Child	2907864	1969718	67.7376	2874100	2499518	85.9572	225	0.00900174	1710984	58.8399
NA18522	YRI	Y016	Father	2526305	1708481	67.6277	2491075	2167392	85.793	191	0.00881243	1483924	58.7389
NA18523	YRI	Y016	Mother	5105376	3441250	67.4044	5035966	4337865	84.9666	471	0.0108579	2985371	58.475
NA19101	YRI	Y042	Father	4007111	3438008	85.7977	3962130	3360379	83.8604	557	0.0165755	2934638	73.2358
NA19102	YRI	Y042	Mother	5315568	4580129	86.1644	5251714	4474599	84.1791	585	0.0130738	3905969	73.4817
NA19103	YRI	Y042	Child	2792111	2376341	85.1091	2743186	2338698	83.7609	316	0.0135118	2029612	72.6909
NA19137	YRI	Y043	Mother	8800496	7557659	85.8776	8698407	7386565	83.9335	430	0.00582138	6456033	73.3599
NA19138	YRI	Y043	Father	8608692	7315365	84.9765	8497344	7073164	82.1631	582	0.00822828	6178555	71.7711
NA19139	YRI	Y043	Child	10483421	8905292	84.9464	10345226	8587096	81.9112	691	0.00804696	7510908	71.6456
NA19171	YRI	Y047	Father	9408800	8031128	85.3576	9286479	7813327	83.0428	657	0.00840871	6800900	72.2823
NA19172	YRI	Y047	Mother	8166358	6980977	85.4846	8060890	6796384	83.2242	451	0.00663588	5926901	72.577
NA19173	YRI	Y047	Child	9159147	7777980	84.9204	9040653	7567446	82.6217	1176	0.0155402	6591366	71.9648
NA19200	YRI	Y045	Father	9091784	7793731	85.7228	8985490	7548443	83.0249	424	0.00561705	6620574	72.8193
NA19201	YRI	Y045	Mother	9923536	8513139	85.7874	9801371	8216759	82.8007	841	0.0102352	7210383	72.6594
NA19202	YRI	Y045	Child	10234665	8751038	85.5039	10088340	8398309	82.0575	1148	0.0136694	7373832	72.0476
NA19203	YRI	Y048	Father	4365487	3776799	86.515	4323971	3699708	84.749	334	0.00902774	3232718	74.0517
NA19204	YRI	Y048	Mother	9930727	8474254	85.3337	9812864	8167519	82.2449	1105	0.0135292	7149003	71.9887
NA19205	YRI	Y048	Child	8004497	6843603	85.497	7916368	6613140	82.6178	972	0.014698	5782593	72.2418
NA19206	YRI	Y051	Mother	1434123	1196315	83.4179	1395641	1181081	82.3556	99	0.00838215	1021278	71.2127
NA19207	YRI	Y051	Father	4280299	3648740	85.245	4223161	3575242	83.5279	266	0.00744006	3104963	72.5408
NA19208	YRI	Y051	Child	3681573	3143818	85.3933	3635093	3070611	83.4049	349	0.0113658	2668438	72.4809
NA19209	YRI	Y050	Mother	6416183	5475583	85.3402	6348360	5369334	83.6842	420	0.0078222	4661982	72.6597
NA19210	YRI	Y050	Father	6470324	5516763	85.2625	6365574	5370476	83.0017	632	0.011768	4685720	72.4186
NA19211	YRI	Y050	Child	3547887	3052038	86.0241	3504709	2975838	83.8763	401	0.0134752	2595695	73.1617
total_read				188446118	154661034	78.5256	185989138	157220068	84.119	15630	0.00994148	131637850	67.2061
Multiple_mapping_R2_pass: reads that have multiple mapping positions with MAPQ >=30
Table S1B: Number of L1HS passed filter reads
Individuals	Population	Family	Relation	Num_read	R1_pass	R1_pass_%	R2_mapped	R2_pass	R2_pass_%	Multiple_mapping_R2_pass	Multiple_mapping_R2_pass %	both_R1_R2_pass	both_R1_R2_pass_%
NA18500	YRI	Y004	Child	2425925	2000252	82.4532	2324046	1758484	72.4872	378	0.0214958	1473569	60.7426
NA18501	YRI	Y004	Father	1767764	1452185	82.1481	1702066	1289525	72.9467	214	0.0165953	1077044	60.9269
NA18502	YRI	Y004	Mother	4304597	3527796	81.9542	4128124	3078933	71.5266	637	0.020689	2560341	59.4792
NA18503	YRI	Y005	Child	2171561	1781420	82.0341	2074056	1550032	71.3787	195	0.0125804	1295594	59.6619
NA18504	YRI	Y005	Father	2283814	1870011	81.8811	2178341	1593671	69.7811	249	0.0156243	1328657	58.1771
NA18505	YRI	Y005	Mother	2789216	2292079	82.1765	2674019	1999286	71.6791	278	0.013905	1671430	59.9247
NA18506	YRI	Y009	Child	1663267	1366196	82.1393	1590839	1175096	70.6499	383	0.0325931	982849	59.0915
NA18507	YRI	Y009	Father	2300130	1894520	82.3658	2213835	1643420	71.449	311	0.018924	1374061	59.7384
NA18508	YRI	Y009	Mother	10434246	8615256	82.5671	10053031	7598063	72.8185	1358	0.017873	6343437	60.7944
NA18515	YRI	Y013	Child	7281474	6006812	82.4945	6998902	5211552	71.5728	1325	0.0254243	4349864	59.7388
NA18516	YRI	Y013	Father	6624100	5370502	81.0752	6409725	4734115	71.468	775	0.0163705	3899689	58.8712
NA18517	YRI	Y013	Mother	6242573	5136620	82.2837	5992769	4488956	71.9087	773	0.01722	3751871	60.1014
NA18521	YRI	Y016	Child	5085384	4164939	81.9002	4868191	3585766	70.5112	1225	0.0341629	2992243	58.8401
NA18522	YRI	Y016	Father	4625758	3788461	81.8992	4435736	3256538	70.4001	1671	0.0513122	2710473	58.5952
NA18523	YRI	Y016	Mother	8549410	7024805	82.1671	8233635	6173258	72.2068	1125	0.0182238	5142609	60.1516
NA19101	YRI	Y042	Father	2939559	2379223	80.9381	2847472	2087873	71.0267	282	0.0135066	1715211	58.3493
NA19102	YRI	Y042	Mother	3923799	3184245	81.1521	3803795	2867515	73.0801	569	0.019843	2361535	60.1849
NA19103	YRI	Y042	Child	2284139	1855549	81.2363	2210809	1656382	72.5167	377	0.0227605	1365743	59.7925
NA19137	YRI	Y043	Mother	6629328	5368687	80.9839	6425870	4792107	72.2865	1418	0.0295903	3945458	59.5152
NA19138	YRI	Y043	Father	7549166	6141530	81.3538	7334184	5516852	73.079	999	0.0181082	4545400	60.2106
NA19139	YRI	Y043	Child	8421387	6879596	81.692	8193628	6111953	72.5766	1304	0.0213352	5045144	59.9087
NA19171	YRI	Y047	Father	7275630	5898996	81.0788	7051382	5350365	73.5382	2206	0.0412308	4403326	60.5216
NA19172	YRI	Y047	Mother	6586860	5334748	80.9908	6359302	4765811	72.3533	1059	0.0222208	3917236	59.4705
NA19173	YRI	Y047	Child	7807055	6344716	81.269	7558212	5640570	72.2497	1181	0.0209376	4641070	59.4471
NA19200	YRI	Y045	Father	6640409	5386378	81.1152	6442507	4767080	71.789	785	0.0164671	3919565	59.026
NA19201	YRI	Y045	Mother	7931188	6439522	81.1924	7665987	5758837	72.61	1018	0.0176772	4751180	59.905
NA19202	YRI	Y045	Child	8505291	6885401	80.9543	8229695	6145947	72.2603	1229	0.0199969	5063118	59.529
NA19203	YRI	Y048	Father	3481666	2804610	80.5537	3370555	2490096	71.5202	427	0.0171479	2040266	58.6003
NA19204	YRI	Y048	Mother	8134614	6622333	81.4093	7902401	5940350	73.0256	1282	0.0215812	4886628	60.072
NA19205	YRI	Y048	Child	6450271	5228090	81.0523	6282533	4696409	72.8095	759	0.0161613	3853117	59.7357
NA19206	YRI	Y051	Mother	1230494	990522	80.4979	1186261	883568	71.806	210	0.0237673	725584	58.9669
NA19207	YRI	Y051	Father	3407759	2764740	81.1307	3304648	2450190	71.9003	517	0.0211004	2012014	59.0421
NA19208	YRI	Y051	Child	2781398	2246852	80.7814	2690388	1989400	71.5252	321	0.0161355	1633414	58.7264
NA19209	YRI	Y050	Mother	4894041	3968513	81.0887	4755114	3527562	72.0787	668	0.0189366	2892830	59.1092
NA19210	YRI	Y050	Father	4888429	3963439	81.078	4743190	3566931	72.9668	1089	0.0305304	2932665	59.992
NA19211	YRI	Y050	Child	2604598	2094642	80.4209	2509165	1857431	71.3135	291	0.0156668	1520244	58.3677
total_read				182916300	149074186	81.4863	176744413	131999924	71.9749	28888	0.0218849	109124479	59.5363
Multiple_mapping_R2_pass: reads that have multiple mapping positions with MAPQ >=30
Table S1C: Number of SVA passed filter reads
Individuals	Population	Family	Relation	Num_read	R1_pass	R1_pass_%	R2_mapped	R2_pass	R2_pass_%	Multiple_mapping_R2_pass	Multiple_mapping_R2_pass %	both_R1_R2_pass	both_R1_R2_pass_%
NA18500	YRI	Y004	Child	3904465	3658967	93.7124	3868226	3199835	81.9532	958	0.029939	2990341	76.5877
NA18501	YRI	Y004	Father	4668288	4379034	93.8039	4633757	3881378	83.1435	6149	0.158423	3633970	77.8437
NA18502	YRI	Y004	Mother	7211318	6757853	93.7118	7150407	5987409	83.0279	1171	0.0195577	5603341	77.702
NA18503	YRI	Y005	Child	3965434	3730366	94.0721	3934948	3254239	82.0651	971	0.029838	3053577	77.0049
NA18504	YRI	Y005	Father	4040341	3783115	93.6336	4008168	3386365	83.8138	797	0.0235356	3161737	78.2542
NA18505	YRI	Y005	Mother	5369386	5032584	93.7274	5331848	4508209	83.9614	4805	0.106583	4215008	78.5007
NA18506	YRI	Y009	Child	3148532	2954190	93.8275	3114271	2587465	82.18	1060	0.0409667	2422601	76.9438
NA18507	YRI	Y009	Father	4494614	4219515	93.8794	4459039	3745302	83.3287	5224	0.139481	3505810	78.0002
NA18508	YRI	Y009	Mother	19651481	18460644	93.9402	19507767	16224837	82.5629	5923	0.0365058	15222071	77.4602
NA18515	YRI	Y013	Child	13806359	12931937	93.6665	13704862	11463525	83.0308	8582	0.0748635	10713179	77.596
NA18516	YRI	Y013	Father	7927028	7400360	93.356	7866036	6428478	81.0957	4484	0.0697521	5990424	75.5696
NA18517	YRI	Y013	Mother	11803828	11057745	93.6793	11723248	9838190	83.3475	4991	0.0507309	9197696	77.9213
NA18521	YRI	Y016	Child	9770943	9154496	93.691	9665534	8086606	82.7618	1801	0.0222714	7565359	77.4271
NA18522	YRI	Y016	Father	8697059	8166536	93.9	8627019	7175793	82.5083	1686	0.0234957	6730094	77.3836
NA18523	YRI	Y016	Mother	16813000	15789752	93.9139	16680341	13942081	82.9244	3885	0.0278653	13079235	77.7924
NA19101	YRI	Y042	Father	3536184	3307447	93.5315	3509215	2862521	80.9494	2147	0.0750038	2671273	75.5411
NA19102	YRI	Y042	Mother	4672391	4372531	93.5823	4638481	3804011	81.4147	1293	0.0339904	3549575	75.9691
NA19103	YRI	Y042	Child	2469471	2303711	93.2876	2447357	1979378	80.1539	605	0.0305652	1840718	74.539
NA19137	YRI	Y043	Mother	8117984	7585081	93.4355	8059500	6600321	81.3049	4687	0.0710117	6157050	75.8446
NA19138	YRI	Y043	Father	7599761	7111033	93.5692	7541737	6143339	80.8359	1339	0.021796	5734431	75.4554
NA19139	YRI	Y043	Child	10179766	9524541	93.5635	10098905	8260287	81.1442	3682	0.0445747	7711757	75.7557
NA19171	YRI	Y047	Father	7620601	7102596	93.2026	7555949	6084670	79.845	1538	0.0252766	5658273	74.2497
NA19172	YRI	Y047	Mother	7283008	6803978	93.4226	7217083	5879487	80.7288	5733	0.0975085	5481653	75.2663
NA19173	YRI	Y047	Child	8690726	8103026	93.2376	8613980	7041885	81.0276	3819	0.0542326	6550953	75.3787
NA19200	YRI	Y045	Father	8043178	7516770	93.4552	7977950	6530135	81.1885	4392	0.0672574	6089200	75.7064
NA19201	YRI	Y045	Mother	8942802	8363066	93.5173	8869937	7317450	81.825	3854	0.0526686	6823614	76.3029
NA19202	YRI	Y045	Child	9961940	9312547	93.4813	9881381	8053870	80.8464	5864	0.0728097	7512823	75.4153
NA19203	YRI	Y048	Father	4048507	3778094	93.3207	4021334	3282673	81.0835	2035	0.0619922	3052393	75.3955
NA19204	YRI	Y048	Mother	9189097	8572713	93.2922	9121426	7486762	81.4744	3816	0.05097	6963409	75.779
NA19205	YRI	Y048	Child	7433276	6953529	93.546	7378517	6036128	81.2041	4382	0.0725962	5631838	75.7652
NA19206	YRI	Y051	Mother	1257755	1175175	93.4343	1245466	1004489	79.8636	217	0.021603	936563	74.4631
NA19207	YRI	Y051	Father	3792054	3529742	93.0826	3760560	3087941	81.4319	1277	0.0413544	2866892	75.6026
NA19208	YRI	Y051	Child	3251195	3042155	93.5704	3220363	2635876	81.0741	569	0.0215868	2458720	75.6251
NA19209	YRI	Y050	Mother	6169335	5776141	93.6266	6122732	5008748	81.1878	2310	0.0461193	4678379	75.8328
NA19210	YRI	Y050	Father	5757536	5372042	93.3045	5713139	4719543	81.9716	2489	0.0527382	4389938	76.2468
NA19211	YRI	Y050	Child	3030704	2832569	93.4624	3001921	2448459	80.7885	937	0.038269	2280705	75.2533
total_read				256319347	239915581	93.5678	254272404	209977685	81.7514	109472	0.0521351	196124600	76.316
Multiple_mapping_R2_pass: reads that have multiple mapping positions with MAPQ >=30
