# Supplementary material for: Integrated Mobile Element Scanning (ME-Scan) method for identifying multiple types of polymorphic mobile element insertions
Source: Mob DNA. 2020 Feb 22;11:12. doi: 10.1186/s13100-020-00207-x (PMC7035633; doi:10.1186/s13100-020-00207-x)
Supplement: Supplementary file 8 — Additional file 8: Table S2. Candidate de novo pMEIs in YRI families. [file 13100_2020_207_MOESM8_ESM.xlsx]

## Sheet: Table S2
Table S2. Candidate de novo pMEIs in YRI families
Locus ID	Chr	Start	Sample	Genomic Feature
L1HS_denovo1	chr13	73658375	NA18506	DGV
L1HS_denovo2	chr2	146612730	NA18500	MER41B
L1HS_denovo3	chr7	5000014	NA18500	DGV
L1HS_denovo4	chr21	40506232	NA18506	DGV
L1HS_denovo5	chr3	37295360	NA18521	AluSz
SVA_denovo1	chr1	161691734	NA18521	DGV
SVA_denovo2	chr1	179713553	NA18515	DGV
SVA_denovo3	chr1	35147544	NA18506	L1MB7
SVA_denovo4	chr5	150393634	NA18506	DGV; in 100bp, MIR3 and MLT1A0
SVA_denovo5	chr5	171951488	NA18506	AluSg
SVA_denovo6	chr6	109726243	NA18500	AluSx3
SVA_denovo7	chr6	140620325	NA19205	AluSg
SVA_denovo8	chr7	104615775	NA18521	AluSc
SVA_denovo9	chr7	158655163	NA18506	AluJb
SVA_denovo10	chr9	141089112	NA18506	AluSg4
SVA_denovo11	chr12	520674	NA19173	FLAM_C
SVA_denovo12	chr15	83911277	NA18500	L1MA7
SVA_denovo13	chr18	57739413	NA19208	MSTB, U2 (snRNA)
SVA_denovo14	chr20	3200747	NA19202	DGV; in 100bp, AluJr4 and AluJb
SVA_denovo15	chr20	43222075	NA19205	L1MA9
SVA_denovo16	chr2	118773877	NA19173	DGV; in 100bp, AluSp
SVA_denovo17	chr2	134343676	NA18506	DGV
SVA_denovo18	chr6	132425604	NA19205	DGV; in 100bp, simple repeat (GAAAA)n
SVA_denovo19	chrX	49540777	NA18506	Simple (TCC)n
DGV: Structure Variants reported in the Database of Genomic Variants (DGV)
