# Supplementary material for: Integrated Mobile Element Scanning (ME-Scan) method for identifying multiple types of polymorphic mobile element insertions
Source: Mob DNA. 2020 Feb 22;11:12. doi: 10.1186/s13100-020-00207-x (PMC7035633; doi:10.1186/s13100-020-00207-x)
Supplement: Supplementary file 9 — Additional file 9: Table S3. Inheritance error rates for pMEIs in YRI families. [file 13100_2020_207_MOESM9_ESM.xlsx]

## Sheet: TableS3
Table S3: Inheritance error rate for pMEIs in YRI families
	Alu		L1		SVA
Trio family	No. pMEIs	error (%)	No. pMEIs	error (%)	No. pMEIs	error (%)
Y004	387	0.5	234	5.1	164	3
Y005	392	0.5	237	3.4	166	1.8
Y009	362	0	211	6.2	170	5.3
Y013	445	0.4	255	5.5	162	1.9
Y016	470	0.4	238	3.8	163	2.5
Y042	398	0.5	278	9	149	2.7
Y043	480	0	285	5.6	147	1.4
Y045	510	0.2	358	4.7	155	0.6
Y047	438	0	292	7.5	138	2.2
Y048	454	0	290	3.1	145	2.1
Y050	412	0.2	296	2.4	150	0.7
Y051	410	1.2	278	3.2	152	2.6
Average		0.325		4.95833		2.23333
