# Supplementary material for: Integrated Mobile Element Scanning (ME-Scan) method for identifying multiple types of polymorphic mobile element insertions
Source: Mob DNA. 2020 Feb 22;11:12. doi: 10.1186/s13100-020-00207-x (PMC7035633; doi:10.1186/s13100-020-00207-x)
Supplement: Supplementary file 10 — Additional file 10: Table S4. Inheritance rates for pMEIs in YRI families. [file 13100_2020_207_MOESM10_ESM.xlsx]

## Sheet: TableS4
Table S4: Inheritance rate for pMEIs in YRI families
	pMEI in one parent			pMEI in both parent
Trio family	AluYb (%)	L1HS (%)	SVA (%)	AluYb (%)	L1HS (%)	SVA (%)
Y004	49.6296	50	49.923	82.1101	85.2273	86.8583
Y005	50.3836	47.9718	48.3037	83.2558	83.3333	85.7678
Y009	43.1604	42.404	43.0303	80	82.5967	85.5422
Y013	54.9118	53.3451	53.8462	88.2114	85.0117	87.2029
Y016	55.6901	53.2759	52.648	88.7218	87.1264	88.1739
Y042	52.2667	52.2989	52.4138	85.2814	86.5566	87.7064
Y043	59.204	57.8947	57.8947	89.5753	91.1111	92.0635
Y047	45.0867	44.8802	44.511	82.7795	81.8333	83.5862
Y045	62.5	65.0943	64.3581	91.6667	94.3723	95.1557
Y048	50	48.2558	47.4336	89.0459	88.2353	89.5385
Y051	57.3643	57.7519	56.446	89.1892	91.3978	92.4644
Y050	50.1377	50	50.7772	86.4865	90.4762	91.6376
Average	52.5279	51.931	51.7988	86.3603	87.2732	88.8081
