# Supplementary material for: Integrated Mobile Element Scanning (ME-Scan) method for identifying multiple types of polymorphic mobile element insertions
Source: Mob DNA. 2020 Feb 22;11:12. doi: 10.1186/s13100-020-00207-x (PMC7035633; doi:10.1186/s13100-020-00207-x)
Supplement: Supplementary file 11 — Additional file 11: Table S5. pMEIs overlapping CDS regions in YRI families. [file 13100_2020_207_MOESM11_ESM.xlsx]

## Sheet: TableS5
Table S5. pMEIs overlapping CDS regions.
Locus ID	chr	postion	pooled depth	pooled unique reads	indiviuals	individual TPM	individual UR	gene name	gene ID	Forward Primer	Reverse Primer	Product Length	Validation Status
Alu_CDS1	chr8	59499014	13120	756	NA18501|NA18515|NA19172|NA18516|NA19171|NA19173	273.005|132.285|28.4088|559.152|437.949|314.468	19|52|17|211|226|133	NSMAF	ENSG00000035681.3	TGGCGACTATCTGCAACACAA	ACCGGCATACTGCACAATAGA	743	Yes
Alu_CDS2	chr7	33195306	10582	823	NA18521|NA19171|NA19210|NA18503|NA18505|NA18522|NA18523|NA19200|NA19202|NA19204|NA19206|NA19211	158.31|211.49|191.813|226.438|191.147|162.58|174.743|216.571|185.363|20.789|189.877|124.404	43|127|90|26|38|32|64|127|117|11|24|48	BBS9	ENSG00000122507.16	Known
L1_CDS1	chr1	151694580	346	32	NA19137	49.4875	14	RIIAD1	ENSG00000178796.8	CCTGATAAAGTGGGGAGGGC	GGGCCAACCAGACAACTGAT	708	No-specific
L1_CDS2	chr6	32782846	259	18	NA19102	64.6723	11	HLA-DOB, TAP2	ENSG00000241106.2, ENSG00000250264.1	ACACTGTCACCTCTGGTTGC	TGAGGTCAAAGGCCTCCTCT	840	Yes
L1_CDS3	chr10	102743660	437	30	NA19102	107.261	15	SEMA4G	ENSG00000095539.11	ATAGTCTCACAGTCCGGCCA	GGACAGATAGGCTGGCTTGG	628	No-specific
L1_CDS4	chr4	5755650	258	27	NA19204	30.6236	13	EVC	ENSG00000072840.8	CAAGGCTCAAGACGTGGAGG	TCTGCCAAGCTCTCTACGGA	627	Yes
L1_CDS5	chr7	155757232	240	18	NA18515	33.5767	15	AC021218.2	ENSG00000204876.4	GAGTGACCCTTGTTGGGGAG	CATGAACCGGTGACATCCCA	732	Yes
L1_CDS6	chr9	115179218	220	17	NA19202	26.0034	12	HSDL2	ENSG00000119471.10	none found
L1_CDS7	chr9	74349903	276	26	NA19103	117.152	13	TMEM2	ENSG00000135048.9	GATGCACTCCACTGCTATGAC	ATTAGGATGGTTTGGGGTCAGT	699	Yes
L1_CDS8	chr2	74087170	23115	2292	NA19208|NA19203|NA18522|NA19204|NA18505|NA18506|NA18523|NA19101|NA19139|NA19171|NA19172|NA19202|NA19207|NA19210|NA19211|NA18508|NA19137|NA19138|NA19200	12.2659|34.119|11.9484|24.0433|43.3804|259.611|319.543|11.5892|11.8385|22.407|26.5752|16.647|544.687|696.156|13.9489|325.375|942.44|537.619|17.3845	18|38|14|68|20|50|237|15|46|62|76|63|127|183|29|322|331|247|51	STAMBP	ENSG00000124356.11	Known
SVA_CDS1	chr10	3162153	716	15	NA18502	100.134	15	PFKP	ENSG00000067057.12	ATCATGTCTGTCCTGCGCCC	AGTCTCGGCCACACTACGTC	608	No-specific
SVA_CDS2	chr6	109726243	519	10	NA18500	134.17	10	PPIL6	ENSG00000185250.11	none found
SVA_CDS3	chr19	44377918	64209	3446	NA18501|NA18503|NA18505|NA18516|NA18517|NA19137|NA19139|NA19202|NA19203|NA19204|NA19205|NA19207|NA18500|NA18502|NA18522|NA19201|NA19209|NA18515|NA18523|NA19138|NA19171|NA19172|NA19173|NA19200|NA19206|NA19211|NA19210|NA19103|NA19102	257.89|218.3|541.651|589.878|253.002|734.909|612.641|538.386|866.628|551.01|604.186|511.36|142.96|256.209|268.923|718.494|701.158|218.973|7.1941|9.94466|12.1758|21.6154|9.51941|6.01658|44.9631|7.32864|6.4763|9.8065|6.68322	65|65|159|228|141|229|317|259|176|254|217|115|51|108|119|242|212|161|32|27|42|41|30|29|5|14|24|11|13	ZNF404	ENSG00000176222.7	Known
Known: pMEIs reported in previous studies
Non-specific: internal primer produces non-specific amplifications
