# Supplementary material for: Integrated Mobile Element Scanning (ME-Scan) method for identifying multiple types of polymorphic mobile element insertions
Source: Mob DNA. 2020 Feb 22;11:12. doi: 10.1186/s13100-020-00207-x (PMC7035633; doi:10.1186/s13100-020-00207-x)
Supplement: Supplementary file 12 — Additional file 12: Table S6. Number of passed filter reads for somatic samples. [file 13100_2020_207_MOESM12_ESM.xlsx]

## Sheet: TableS6
Table S6A: Number of AluYb passed filter reads in each sample
individuals	num_read	mapped_read	R1_pass_count	R1_pass_%	R2_pass_count	R2_pass_%	Multiple_mapping_R2_pass	Multiple_mapping_R2_pass %	both_R1_R2_pass	both_R1_R2_pass_%
21-cell	897841	890221	796917	88.7593	785851	87.5267	19	0.00241776	705731	78.6031
21-iPSC	803779	796391	713324	88.7463	703367	87.5075	13	0.00184825	630928	78.4952
21-neurons	497846	492102	440375	88.4561	431540	86.6814	70	0.016221	386224	77.579
21-NSC	660275	653663	589513	89.283	581014	87.9958	34	0.00585184	522248	79.0955
22-cell	895485	885721	795457	88.8297	780761	87.1886	24	0.00307392	703163	78.5231
22-iPSC	1082510	1069591	960200	88.7013	937501	86.6044	41	0.00437333	846350	78.184
22-neurons	1252106	1239381	1117000	89.2097	1089726	87.0314	101	0.00926838	985962	78.7443
22-NSC	292027	289708	263389	90.1934	258850	88.6391	5	0.00193162	234659	80.3552
23-cell	1017798	1008672	903458	88.7659	883586	86.8135	31	0.00350843	797630	78.3682
23-iPSC	631747	624934	563168	89.1445	555447	87.9224	15	0.00270053	499113	79.0052
23-neurons	1187605	1176912	1060906	89.3316	1038391	87.4357	96	0.00924507	935411	78.7645
23-NSC	683705	677040	608511	89.002	592682	86.6868	15	0.00253087	535422	78.3118
total_read	9902724	9804336	8812218	89.0352	8638716	87.3361	464	0.00537117	7782841	78.6691
Multiple_mapping_R2_pass: reads that have multiple mapping positions with MAPQ >=30
Table S6B: Number of L1HS passed filter reads in each sample
individuals	num_read	mapped_read	R1_pass_count	R1_pass_%	R2_pass_count	R2_pass_%	Multiple_mapping_R2_pass	Multiple_mapping_R2_pass %	both_R1_R2_pass	both_R1_R2_pass_%
21-cell	9093467	8873598	8473472	93.182	6583360	72.3966	801	0.012167	6228513	68.4944
21-iPSC	7259406	7075862	6771290	93.2761	5243755	72.2339	702	0.0133874	4972916	68.5031
21-neurons	4841049	4719356	4502091	92.9983	3545856	73.2456	475	0.0133959	3351851	69.2381
21-NSC	6333614	6165052	5898982	93.1377	4609988	72.7861	689	0.0149458	4360805	68.8518
22-cell	8776471	8559488	8194291	93.3666	6395190	72.8674	584	0.00913186	6059250	69.0397
22-iPSC	10377780	10142177	9695330	93.4239	7649571	73.7111	894	0.0116869	7229924	69.6673
22-neurons	11967799	11704799	11166675	93.306	8807659	73.5946	1185	0.0134542	8327514	69.5827
22-NSC	2478933	2405664	2310363	93.1999	1812366	73.1107	199	0.0109801	1717761	69.2944
23-cell	9495879	9268163	8845088	93.1466	6943667	73.123	1053	0.0151649	6564270	69.1276
23-iPSC	5811102	5650019	5405438	93.0192	4218432	72.5926	367	0.00869992	3998454	68.8072
23-neurons	14348451	13991151	13381966	93.2642	10524796	73.3514	1475	0.0140145	9972827	69.5046
23-NSC	7567023	7400229	7080529	93.5709	5543371	73.257	655	0.0118159	5257925	69.4847
total_read	98350974	95955558	91725515	93.2409	71878011	73.0225	9079	0.0126311	68042010	69.133
Multiple_mapping_R2_pass: reads that have multiple mapping positions with MAPQ >=30
Table S5C: Number of SVA passed filter reads in each sample
individuals	num_read	mapped_read	R1_pass_count	R1_pass_%	R2_pass_count	R2_pass_%	Multiple_mapping_R2_pass	Multiple_mapping_R2_pass %	both_R1_R2_pass	both_R1_R2_pass_%
21-cell	10946522	10820089	10306310	94.1515	9206944	84.1084	1122	0.0121865	8650524	79.0253
21-iPSC	10136494	10011533	9540262	94.118	8590835	84.7515	722	0.00840431	8067436	79.588
21-neurons	5253012	5183550	4943905	94.1156	4395601	83.6777	488	0.011102	4131096	78.6424
21-NSC	8090867	7984376	7617993	94.1555	6847091	84.6274	446	0.00651372	6435098	79.5353
22-cell	11004402	10850614	10360885	94.1522	9260603	84.1536	3592	0.038788	8699493	79.0547
22-iPSC	13270188	13080431	12539940	94.4971	11103912	83.6756	8730	0.0786209	10467979	78.8834
22-neurons	14200374	14012466	13394810	94.3272	11883673	83.6856	8561	0.07204	11182569	78.7484
22-NSC	3700740	3656145	3479566	94.0235	3155196	85.2585	2833	0.0897884	2957281	79.9105
23-cell	11573702	11429694	10928688	94.4269	9686249	83.6919	5730	0.059156	9127666	78.8656
23-iPSC	7927887	7824804	7448633	93.9548	6698777	84.4964	3523	0.0525917	6277216	79.1789
23-neurons	14192857	14019916	13372029	94.2166	12015785	84.6608	4064	0.0338222	11292806	79.5668
23-NSC	7911689	7809950	7452314	94.1937	6649561	84.0473	3978	0.0598235	6248642	78.9799
total_read	118208734	116683568	111385335	94.1944	99494227	84.2362	43789	0.0440116	93537806	79.1649
Multiple_mapping_R2_pass: reads that have multiple mapping positions with MAPQ >=30
