# Supplementary material for: Integrated Mobile Element Scanning (ME-Scan) method for identifying multiple types of polymorphic mobile element insertions
Source: Mob DNA. 2020 Feb 22;11:12. doi: 10.1186/s13100-020-00207-x (PMC7035633; doi:10.1186/s13100-020-00207-x)
Supplement: Supplementary file 13 — Additional file 13: Table S7. SVA somatic insertion candidates. [file 13100_2020_207_MOESM13_ESM.xlsx]

## Sheet: TableS7
Table S7: SVA somatic insertion candidates
Locus ID	Chr	Position	Raw reads	Unique reads	Strand	Genomic Feature	Forward primer	Reverse primer	Product size (bp)	Annealing temp (°C)	PCR Result
21_uniq_cell	chr19	58854726	46	12	-	DGV; AluY
21_uniq_cell	chr20	35266180	140	19	-	DGV; AluSx
23_uniq_neu	chr17	73372310	132	23	+	DGV; AluSx
21_uniq_neu	chr20	22016930	26	7	+	DGV; AluSz	TGCTTGGCAATGCTATTGGAC	GCTGAGCTGTACGAGAGTTTCT	832	60	No internal amplification
21_uniq_neu	chr15	96164453	204	7	-	DGV	CATGCTCTTGAACCAACTCCC	TATTGAACCTCTTTGGGACCAGC	579	60	No internal amplification
22_uniq_NSC	chr18	56313293	30	5	-	AluSx3
21_uniq_NSC	chr7	40018742	51	10	-	DGV
